# Supplementary material for: Identification of gene specific cis-regulatory elements during differentiation of mouse embryonic stem cells: An integrative approach using high-throughput datasets
Source: PLoS Comput Biol. 2019 Nov 4;15(11):e1007337. doi: 10.1371/journal.pcbi.1007337 (PMC6855567; doi:10.1371/journal.pcbi.1007337)
Supplement: S1 Table — (XLSX) [file pcbi.1007337.s001.xlsx]

## Sheet: 3 gene sets
Set Name	TF: TF set	TFC: TF Cluster set	DG: Diff Gene set
Set Description	Genes belonging to TFs whose ChIP-seq data were considered in this analysis	Genes belonging to clusters of the "TF set" obtained using kmeans	Differentially regulated genes (fc > 4 and padj < 0.05)
	Esrrb (EB)	Ina	0610010F05Rik
	Nanog (NG)	Neurod1	0610010K14Rik
	Pou5f1 (O4)	Gtpbp10	0610011F06Rik
	Sox2 (S2)	Lzts3	0610040J01Rik
	Cebpb (CB)	Rarg	1110001J03Rik
	Elk4 (E4)	Map2	1110008F13Rik
	Gata2 (G2)	Spire2	1110008L16Rik
	Lmo2 (L2)	Evc	1110008P14Rik
	Tal1 (T1)	Dpf1	1110032A03Rik
	Fli1 (F1)	Asic1	1110032F04Rik
	Tead4 (T4)	Stmn3	1110051M20Rik
	Meis1 (M1)	Esrrb	1110065P20Rik
	Gata1 (GA1)	Cbs	1190007I07Rik
	Gfi1 (G1)	Zic5	1300017J02Rik
	Gfi1b (GB)	Dlgap3	1500009L16Rik
	Runx1 (R1)	Asap3	1600002H07Rik
	Spi1 (P1)	Sptbn2	1600002K03Rik
		Eras	1600012H06Rik
		Ccdc40	1600014C10Rik
		Il17d	1700001C19Rik
		Rnf113a1	1700001O22Rik
		Grhl3	1700003E16Rik
		Rab25	1700003F12Rik
		Rab23	1700007K13Rik
		Ccnyl1	1700008O03Rik
		Mup6	1700013H16Rik
		Nfasc	1700019D03Rik
		Kdf1	1700025G04Rik
		AU022751	1700029J07Rik
		Nanog	1700029P11Rik
		Ccdc64	1700030J22Rik
		Spint1	1700037H04Rik
		Crb3	1700040L02Rik
		Cdh1	1700061G19Rik
		Ovol2	1700066M21Rik
		Epcam	1700067K01Rik
		Marveld3	1700092M07Rik
		Fam83h	1700109H08Rik
		Marveld2	1700112E06Rik
		Cldn7	1810009A15Rik
		Mmp25	1810010H24Rik
		Ap3b2	1810011H11Rik
		Foxred2	1810011O10Rik
		Calca	1810022K09Rik
		Ell3	1810037I17Rik
		Ddx41	1810043G02Rik
		Ap1m2	1810055G02Rik
		Erbb3	2010107G23Rik
		Spry4	2010111I01Rik
		Sult4a1	2010315B03Rik
		Pdzd4	2200002D01Rik
		Eps8l2	2210011C24Rik
		Pcolce2	2210404O09Rik
		Pm20d2	2210408I21Rik
		Cblc	2300009A05Rik
		Zyg11a	2310007B03Rik
		Elavl2	2310009A05Rik
		Cabp1	2310009B15Rik
		Usp54	2310022A10Rik
		Echdc2	2310022B05Rik
		Apba2	2310030G06Rik
		Tcstv3	2310039H08Rik
		Celf4	2310061I04Rik
		Rassf7	2410002F23Rik
		Upp1	2410004B18Rik
		Rhebl1	2410004P03Rik
		Grik3	2410016O06Rik
		Pou5f1	2410137M14Rik
		1810055G02Rik	2410141K09Rik
		Epb41l4b	2510009E07Rik
		Fam69b	2610002M06Rik
		Lefty2	2610008E11Rik
		Trh	2610042L04Rik
		Glt1d1	2610305D13Rik
		Raet1a	2610318N02Rik
		Capsl	2610528J11Rik
		Ptch2	2700049A03Rik
		Krt42	2700060E02Rik
		Ctbp2	2700062C07Rik
		Fbxo2	2700081O15Rik
		2900011O08Rik	2700094K13Rik
		Dppa3	2700097O09Rik
		Rpl10l	2810004N23Rik
		Tfcp2l1	2810408A11Rik
		Trim2	2810417H13Rik
		Slc28a1	2810474O19Rik
		B020031M17Rik	2900011O08Rik
		Smpdl3b	2900026A02Rik
		Gm13242	3110001I22Rik
		Nr0b1	3110002H16Rik
		Slc23a1	3110021N24Rik
		Dnajc6	3110043O21Rik
		Msc	3110052M02Rik
		Cbx7	3110062M04Rik
		Fbxo15	3110082I17Rik
		Zbtb8a	3425401B19Rik
		Icosl	3632451O06Rik
		Nphs1	3830406C13Rik
		Sox2	3830417A13Rik
		Fsd1l	4930402H24Rik
		Xrcc5	4930404N11Rik
		Cnga3	4930415O20Rik
		Hsf2bp	4930427A07Rik
		Cobl	4930432K21Rik
		Ifi204	4930447C04Rik
		Clec12a	4930452B06Rik
		Ifit1	4930486L24Rik
		Ifi44	4930502E18Rik
		Msr1	4930512M02Rik
		Fcgr1	4930538K18Rik
		Mnda	4930539E08Rik
		Ccr5	4930548H24Rik
		Tlr8	4931406C07Rik
		Cd52	4931417E11Rik
		AI607873	4931428F04Rik
		Cd300c2	4933402E13Rik
		Atp8b4	4933430I17Rik
		Trem2	5031414D18Rik
		Tango2	5031439G07Rik
		Mmp8	5430427O19Rik
		Pyhin1	5730409E04Rik
		Bcl2a1b	5730507C01Rik
		1810011H11Rik	5730508B09Rik
		Wfdc17	5730559C18Rik
		Cd300lf	6030419C18Rik
		B430306N03Rik	6030468B19Rik
		Nfam1	6330403K07Rik
		Ifi27	6330408A02Rik
		Bcl2a1d	6330416G13Rik
		Hk3	6430531B16Rik
		Serpinb10	6430548M08Rik
		Cebpb	6430571L13Rik
		Ifi44l	6430573F11Rik
		Lpcat2	6720489N17Rik
		Tec	6820408C15Rik
		Cebpg	8430408G22Rik
		Zfp276	9030025P20Rik
		Cd200r3	9030617O03Rik
		Il20rb	9030624G23Rik
		Cmpk2	9030624J02Rik
		P2ry13	9130008F23Rik
		Oxsm	9130023H24Rik
		Ripk1	9230110C19Rik
		Sdhaf3	9430020K01Rik
		Rmdn3	9430038I01Rik
		Tbc1d2b	9430069I07Rik
		Kctd12	9530068E07Rik
		Slc10a3	9830147E19Rik
		Csgalnact2	9930012K11Rik
		Tceb3	A230046K03Rik
		Birc3	A230050P20Rik
		Ccdc32	A2m
		Htt	A430078G23Rik
		Best1	A430105I19Rik
		Elk4	A4galt
		Entpd7	A530016L24Rik
		Cyb5d2	A530064D06Rik
		Lactb	A630001G21Rik
		Brap	A630033H20Rik
		Ganc	A830018L16Rik
		Nxf7	A830080D01Rik
		Myzap	AA414768
		Vwa7	AA986860
		Flt4	Aaas
		Sapcd1	Aacs
		Hmbox1	Aaed1
		Slc32a1	Aagab
		Asb12	Aard
		Skap1	Aars
		Kcne3	Aars2
		Sox7	Aasdhppt
		Frmd4a	Aass
		Hoxb4	Aatk
		Gata2	Abat
		Plag1	Abca1
		Ttc39a	Abca2
		Parp8	Abca3
		Prrg1	Abca4
		Hsd17b7	Abca5
		Insr	Abca7
		Hmgcs1	Abca8b
		Tmem242	Abca9
		Heca	Abcb10
		Atrnl1	Abcb1a
		Pex2	Abcb1b
		Gem	Abcb6
		Dync2h1	Abcb7
		Mib1	Abcb9
		Limd1	Abcc1
		Lmo2	Abcc10
		Chchd7	Abcc3
		Abca5	Abcc4
		Extl2	Abcc5
		Tal1	Abcd1
		Samsn1	Abcd3
		Csgalnact1	Abcd4
		Tmem158	Abce1
		Hhex	Abcf2
		Rcor1	Abcg3
		Kcnk9	Abcg4
		Ctse	Abhd11
		Gp1ba	Abhd12
		Grap2	Abhd14a
		Gria2	Abhd14b
		Cbfa2t3	Abhd15
		Trim10	Abhd16a
		Zhx3	Abhd17b
		Slc18a2	Abhd18
		F2rl3	Abhd2
		Trpc6	Abhd4
		Rassf2	Abhd5
		Stat5b	Abhd6
		Gja6	Abhd8
		Gfi1b	Abi1
		Lyl1	Abi3
		BC017158	Ablim1
		St7	Ablim3
		Calcrl	Abr
		Dgkz	Abra
		Agbl3	Abt1
		Hmha1	Abtb1
		Tal11	Abtb2
		Samsn11	Acaa1a
		Csgalnact11	Acaa1b
		Tmem1581	Acaa2
		Hhex1	Acaca
		Rcor11	Acacb
		Kcnk91	Acad11
		Ctse1	Acad12
		Gp1ba1	Acadl
		Grap21	Acadm
		Gria21	Acadsb
		Cbfa2t31	Acadvl
		Trim101	Acap1
		Zhx31	Acap2
		Slc18a21	Acat1
		F2rl31	Acat2
		Trpc61	Acat3
		Rassf21	Acbd3
		Stat5b1	Acbd4
		Gja61	Acbd5
		Gfi1b1	Acbd7
		Lyl11	Accs
		BC0171581	Accsl
		St71	Ace
		Calcrl1	Acer2
		Dgkz1	Acer3
		Agbl31	Ache
		Hmha11	Ackr1
		Pafah1b2	Ackr2
		Zfp551	Ackr3
		Tmem65	Aco1
		Smim10l1	Aco2
		Sc5d	Acot1
		Msmo1	Acot10
		Pde7b	Acot11
		AI429214	Acot13
		Usp40	Acot2
		Hook3	Acot6
		Jak2	Acot7
		Bbip1	Acot9
		Cul4a	Acox1
		Stk3	Acox3
		Bche	Acp1
		Bet1	Acp2
		Aaed1	Acp6
		Akap13	Acpt
		Grk5	Acr
		Fam102b	Acrbp
		Slc30a4	Acsf2
		Hmgcr	Acsl1
		Hgsnat	Acsl3
		Fli1	Acsl4
		Zdhhc7	Acsl5
		Plcl2	Acsl6
		Kcnab1	Acsm4
		Ophn1	Acss1
		Jrkl	Acss2
		Xiap	Acss3
		Ldlr	Acta1
		Strn	Acta2
		Magt1	Actb
		Bnip2	Actc1
		Erbb2ip	Actg1
		St7l	Actg2
		Idh1	Actl6a
		Capn2	Actn2
		Fam126a	Actn3
		Amfr	Actr2
		Cyth3	Actr3b
		Manea	Actr5
		Slc25a24	Acvr1
		Sec61a2	Acvr2b
		Tpbg	Acvrl1
		Trip6	Acy3
		Khdrbs3	Ada
		Zfp423	Adad2
		Robo1	Adal
		Kif7	Adam10
		Gtf2ird1	Adam12
		Ccnjl	Adam15
		Hunk	Adam17
		Ldlrad3	Adam19
		Klhl34	Adam22
		Fscn1	Adam23
		Apbb1	Adam8
		Tead2	Adam9
		Id3	Adamts1
		Zcchc12	Adamts10
		Lrrn4	Adamts12
		Gjc1	Adamts13
		Pcbp4	Adamts14
		Bicc1	Adamts15
		Mboat2	Adamts17
		2700094K13Rik	Adamts19
		Yeats2	Adamts2
		Slc27a3	Adamts20
		Tead4	Adamts3
		6430573F11Rik	Adamts4
		Cdr2l	Adamts5
		Bzw2	Adamts6
		Dsp	Adamts7
		Nxn	Adamts8
		Bex2	Adamts9
		Kcnip3	Adamtsl1
		Efna4	Adamtsl2
		Ssbp3	Adamtsl4
		Tenm3	Adamtsl5
		Bend5	Adap1
		Efna5	Adap2
		Bod1	Adar
		Ccdc85c	Adarb1
		Notch3	Adat1
		Sox11	Adat3
		Mark1	Adck2
		Gli3	Adck3
		Nr2f2	Adck4
		Slit2	Adcy1
		Cep250	Adcy2
		Hsd11b2	Adcy3
		Meis1	Adcy4
		Tuft1	Adcy5
		Gchfr	Adcy6
		Fech	Adcy7
		Etv6	Adcy8
		Hemgn	Adcy9
		Matn1	Adcyap1r1
		Spns2	Add2
		Mfsd2b	Add3
		Epb42	Adgra2
		Gypa	Adgra3
		Klf1	Adgrb1
		Atp2a3	Adgrb2
		Slc25a21	Adgrd1
		Kel	Adgre1
		Gata1	Adgre5
		Hbb-bh2	Adgrf5
		Slc43a3	Adgrg1
		Hbb-bh1	Adgrg2
		1300017J02Rik	Adgrg3
		Muc13	Adgrg6
		Nfe2	Adgrl1
		Cfl2	Adgrl3
		Cdc16	Adgrl4
		Zbtb46	Adi1
		Scube2	Adipor1
		Nuak1	Adm
		2007-09-01	Adm2
		Cdkn2c	Adora1
		Apaf1	Adora2a
		Myo1h	Adora2b
		Galnt1	Adpgk
		Dusp2	Adprhl1
		Fam84b	Adra1b
		Calu	Adra1d
		2002-09-01	Adra2a
		Kdelr2	Adra2b
		Flna	Adra2c
		Impad1	Adrb1
		Slc25a4	Adrb2
		Sptbn1	Adrb3
		Prdm11	Adrbk2
		Ssr3	Adrm1
		Gfi1	Adss
		Nxpe2	Adssl1
		P2ry1	Aebp1
		Aqp8	Aes
		Runx1	AF067061
		Rap1b	Afap1
		Fut8	Afap1l1
		Hectd1	Afap1l2
		Lims1	Aff1
		Phkb	Aff2
		Prkar2b	Aff3
		Vav3	Afmid
		Herc1	Aftph
		Stat5a	Aga
		Tnik	Agap1
		Tnfaip8	Agap2
		Rab27b	Agbl2
		Clec11a	Agbl3
		Rab11a	Agbl5
		Nt5c3	Ager
		Zfp790	Agfg2
		Mob1b	Agk
		Rab28	Agl
		Slc14a1	Agmo
		Sytl4	Ago3
		Tmem123	Ago4
		Treml2	Agpat3
		Unc13d	Agpat9
		Gpsm3	Agps
		Tmc6	Agrn
		Was	Agtr1a
		Lyrm9	Ahctf1
		Il1r2	Ahcy
		Cyth4	Ahcyl2
		Nlrc3	Ahdc1
		Ptpn7	Ahnak
		Rbm43	Ahr
		Vav1	Ahsa1
		Tspan32	Ahsg
		Spi1	AI314180
		Npl	AI413582
		Ccdc181	AI429214
		Alox5ap	AI464131
		Inpp4b	AI467606
		Lat	AI607873
		Ankrd13a	AI661453
		Tm4sf19	AI987944
		Mrpl33	Aif1l
		Kcnn4	Aifm2
		Exoc6	Aifm3
		Tspan8	Aim1
		Acap1	Aim1l
		Taok3	Aim2
		Riok3	Aire
			Ajap1
			Ajuba
			Ak1
			Ak3
			Ak4
			Ak5
			Ak6
			Ak7
			Ak8
			Akap1
			Akap10
			Akap12
			Akap13
			Akap17b
			Akap5
			Akap6
			Akap8l
			Akip1
			Akirin1
			Akna
			Akr1a1
			Akr1b10
			Akr1b3
			Akr1c13
			Akr1e1
			Akr7a5
			Akt1
			Akt2
			Akt3
			Aktip
			Alad
			Alas1
			Alas2
			Alcam
			Aldh1a2
			Aldh1b1
			Aldh1l1
			Aldh1l2
			Aldh2
			Aldh3a1
			Aldh3a2
			Aldh5a1
			Aldh6a1
			Aldoa
			Aldoart1
			Aldoart2
			Aldoc
			Alg13
			Alg3
			Alg5
			Alg6
			Alg8
			Alkbh2
			Alms1
			Alox12e
			Alox15
			Alox5
			Alox5ap
			Aloxe3
			Alpk1
			Alpk2
			Alpk3
			Alpl
			Als2cl
			Alx1
			Alx3
			Alx4
			Alyref
			Amdhd2
			Amer1
			Amer2
			Amer3
			Amfr
			Amh
			Amhr2
			Amica1
			Amigo1
			Amigo2
			Amigo3
			Amn
			Amn1
			Amot
			Amotl1
			Amotl2
			Ampd3
			Amph
			Amt
			Amy1
			Amz1
			Anapc10
			Ang
			Angel1
			Angpt1
			Angpt2
			Angpt4
			Angptl2
			Angptl6
			Angptl7
			Angptl8
			Ank
			Ank1
			Ank2
			Ank3
			Ankfy1
			Ankib1
			Ankle1
			Ankrd1
			Ankrd10
			Ankrd12
			Ankrd13a
			Ankrd13b
			Ankrd13c
			Ankrd13d
			Ankrd23
			Ankrd24
			Ankrd26
			Ankrd29
			Ankrd34a
			Ankrd35
			Ankrd37
			Ankrd42
			Ankrd44
			Ankrd45
			Ankrd49
			Ankrd50
			Ankrd52
			Ankrd6
			Ankrd63
			Ankrd9
			Anks6
			Anln
			Ano1
			Ano10
			Ano3
			Ano4
			Ano6
			Ano9
			Anp32a
			Anp32b
			Anp32e
			Antxr1
			Antxr2
			Anxa1
			Anxa11
			Anxa2
			Anxa3
			Anxa4
			Anxa5
			Anxa6
			Anxa7
			Anxa8
			Anxa9
			Aoah
			Aoc2
			Aoc3
			Aox1
			Aox4
			Ap1b1
			Ap1g2
			Ap1m2
			Ap1s1
			Ap1s2
			Ap1s3
			Ap2m1
			Ap2s1
			Ap3b2
			Ap3m2
			Ap3s1
			Ap5b1
			Ap5z1
			Apaf1
			Apba1
			Apba2
			Apbb1
			Apbb2
			Apc2
			Apcdd1
			Apela
			Apex1
			Apex2
			Aph1a
			Aph1b
			Aph1c
			Apitd1
			Apln
			Aplnr
			Aplp1
			Aplp2
			Apmap
			Apoa1bp
			Apobec1
			Apobec2
			Apobec3
			Apobr
			Apod
			Apof
			Apold1
			Apoo
			App
			Appl2
			Aqp1
			Aqp11
			Aqp3
			Aqp4
			Aqp7
			Aqp8
			Aqp9
			Arap1
			Arap2
			Arap3
			Arc
			Arf1
			Arf6
			Arfgap2
			Arfgap3
			Arfgef1
			Arfgef2
			Arfgef3
			Arfip1
			Arg1
			Arg2
			Arhgap10
			Arhgap15
			Arhgap18
			Arhgap19
			Arhgap22
			Arhgap23
			Arhgap24
			Arhgap25
			Arhgap26
			Arhgap28
			Arhgap29
			Arhgap30
			Arhgap31
			Arhgap32
			Arhgap33
			Arhgap35
			Arhgap36
			Arhgap4
			Arhgap42
			Arhgap44
			Arhgap5
			Arhgap6
			Arhgap8
			Arhgap9
			Arhgdib
			Arhgdig
			Arhgef10
			Arhgef10l
			Arhgef12
			Arhgef15
			Arhgef16
			Arhgef17
			Arhgef19
			Arhgef2
			Arhgef25
			Arhgef26
			Arhgef28
			Arhgef3
			Arhgef37
			Arhgef39
			Arhgef4
			Arhgef40
			Arhgef5
			Arhgef6
			Arhgef7
			Arhgef9
			Arid1a
			Arid1b
			Arid3a
			Arid3b
			Arid3c
			Arid5a
			Arid5b
			Arl11
			Arl14epl
			Arl3
			Arl4a
			Arl4c
			Arl4d
			Arl6
			Arl6ip1
			Arl6ip5
			Arl8a
			Arl8b
			Armc6
			Armcx1
			Armcx2
			Armcx3
			Armcx4
			Armcx6
			Arnt2
			Arntl
			Arntl2
			Arpc1b
			Arpc2
			Arpc3
			Arpc4
			Arpc5
			Arpin
			Arrb1
			Arrb2
			Arrdc1
			Arrdc3
			Arsa
			Arsg
			Arsi
			Arsk
			Art3
			Art4
			Art5
			Artn
			Arvcf
			Arxes1
			Arxes2
			As3mt
			Asah1
			Asah2
			Asap1
			Asap2
			Asap3
			Asb1
			Asb10
			Asb12
			Asb16
			Asb2
			Asb4
			Asb8
			Ascc3
			Ascl2
			Asf1a
			Asf1b
			Ash2l
			Asic1
			Asic4
			Asna1
			Asns
			Aspdh
			Aspg
			Asph
			Asphd2
			Aspm
			Asrgl1
			Ass1
			Astn1
			Astn2
			Asun
			Asxl3
			Atad2
			Atad3a
			Atad5
			Atat1
			Atcay
			Atf1
			Atf3
			Atf4
			Atf5
			Atf6
			Atf7
			Atf7ip
			Atf7ip2
			Atg10
			Atg12
			Atg13
			Atg16l2
			Atg2a
			Atg3
			Atg4a
			Atg4c
			Atg5
			Atg7
			Atg9a
			Atg9b
			Atic
			Atl1
			Atl2
			Atl3
			Atn1
			Atoh8
			Atox1
			Atp10a
			Atp10d
			Atp11a
			Atp11c
			Atp13a2
			Atp13a3
			Atp1a1
			Atp1a2
			Atp1a3
			Atp1b1
			Atp1b2
			Atp1b3
			Atp2a1
			Atp2a2
			Atp2a3
			Atp2b1
			Atp2b4
			Atp4a
			Atp5d
			Atp5g1
			Atp5g2
			Atp5h
			Atp5k
			Atp5l
			Atp5o
			Atp5sl
			Atp6ap1
			Atp6ap2
			Atp6v0a1
			Atp6v0a4
			Atp6v0b
			Atp6v0c
			Atp6v0d1
			Atp6v0d2
			Atp6v0e
			Atp6v0e2
			Atp6v1a
			Atp6v1b2
			Atp6v1c1
			Atp6v1d
			Atp6v1e1
			Atp6v1f
			Atp6v1g1
			Atp6v1g2
			Atp6v1h
			Atp7a
			Atp7b
			Atp8a2
			Atp8b1
			Atp8b4
			Atp9a
			Atp9b
			Atpaf1
			Atraid
			Atrn
			Atrnl1
			Atxn1
			Atxn1l
			Atxn2
			Atxn2l
			Atxn3
			Atxn7l1
			Atxn7l2
			AU018091
			AU022751
			AU040320
			AU041133
			Auh
			Aunip
			Aup1
			Aurka
			Aurkb
			Aurkc
			Auts2
			Aven
			Avl9
			Avpi1
			AW146154
			AW551984
			Awat2
			Axin2
			Axl
			AY358078
			Azin1
			Azin2
			B020031M17Rik
			B230217C12Rik
			B2m
			B3galnt1
			B3galt4
			B3galt6
			B3glct
			B3gnt2
			B3gnt5
			B3gnt7
			B3gnt8
			B3gnt9
			B430306N03Rik
			B4galnt1
			B4galnt3
			B4galnt4
			B4galt1
			B4galt2
			B4galt4
			B4galt5
			B4galt7
			B4gat1
			B930041F14Rik
			B9d1
			Bace2
			Bach1
			Bach2
			Bad
			Bag2
			Bag3
			Bag4
			Bahcc1
			Bahd1
			Baiap2
			Baiap2l1
			Baiap2l2
			Baiap3
			Bambi
			Banf1
			Bank1
			Bard1
			Basp1
			Batf3
			Baz1a
			Baz2a
			Baz2b
			Bbip1
			Bbs1
			Bbs12
			Bbx
			BC003331
			BC004004
			BC005537
			BC005624
			BC017158
			BC017643
			BC021614
			BC021891
			BC023829
			BC026585
			BC028528
			BC029214
			BC030336
			BC030867
			BC037034
			BC048403
			BC048507
			BC051142
			BC052040
			BC055324
			BC089491
			Bcam
			Bcap29
			Bcar1
			Bcar3
			Bcas1
			Bcat1
			Bcat2
			Bccip
			Bcdin3d
			Bche
			Bckdhb
			Bcl10
			Bcl11a
			Bcl11b
			Bcl2
			Bcl2a1b
			Bcl2a1c
			Bcl2a1d
			Bcl2l1
			Bcl2l11
			Bcl2l12
			Bcl2l14
			Bcl3
			Bcl6
			Bcl6b
			Bcl7a
			Bcl7c
			Bcl9
			Bcl9l
			Bclaf1
			Bco1
			Bcor
			Bcorl1
			Bcr
			Bdh1
			Bdh2
			Bdkrb2
			Bdnf
			Begain
			Bend3
			Bend4
			Bend5
			Bend6
			Bend7
			Best1
			Bet1
			Bex1
			Bex2
			Bex4
			Bfar
			Bgn
			Bhlha15
			Bhlhb9
			Bhlhe22
			Bhlhe40
			Bhlhe41
			Bhmt2
			Bicc1
			Bicd1
			Bid
			Bik
			Bin1
			Bin3
			Birc3
			Birc5
			Blm
			Blnk
			Bloc1s1
			Bloc1s2
			Bloc1s5
			Bloc1s6
			Blvra
			Blvrb
			Bmf
			Bmi1
			Bmp1
			Bmp2
			Bmp2k
			Bmp4
			Bmp5
			Bmp6
			Bmp7
			Bmp8a
			Bmp8b
			Bmper
			Bmpr1a
			Bmpr1b
			Bmpr2
			Bmt2
			Bmyc
			Bnc1
			Bnc2
			Bnip2
			Bnip3
			Bnip3l
			Bnipl
			Boc
			Bod1
			Bok
			Bola1
			Boll
			Bop1
			Bora
			Borcs6
			Bphl
			Bpnt1
			Brap
			Brca1
			Brca2
			Brd3
			Brd4
			Bre
			Bri3
			Brinp1
			Brip1
			Brix1
			Brms1
			Brms1l
			Brox
			Brpf3
			Brsk1
			Brsk2
			Bscl2
			Bsg
			Bspry
			Bst2
			Btaf1
			Btbd1
			Btbd10
			Btbd11
			Btbd17
			Btbd18
			Btbd8
			Btd
			Btf3
			Btf3l4
			Btg1
			Btg2
			Btg3
			Btk
			Btla
			Btn1a1
			Btn2a2
			Bub1
			Bub1b
			Bud13
			Bud31
			Bves
			Bysl
			Bzrap1
			Bzw1
			Bzw2
			C030006K11Rik
			C030039L03Rik
			C130050O18Rik
			C130074G19Rik
			C1d
			C1galt1
			C1galt1c1
			C1qa
			C1qb
			C1qbp
			C1qc
			C1ql1
			C1ql3
			C1qtnf1
			C1qtnf4
			C1qtnf6
			C1s1
			C2cd2
			C2cd2l
			C2cd4b
			C3
			C330007P06Rik
			C330013J21Rik
			C330018D20Rik
			C330021F23Rik
			C330027C09Rik
			C3ar1
			C530008M17Rik
			C77080
			C77370
			C8g
			Caap1
			Cab39
			Cab39l
			Cables1
			Cables2
			Cabp1
			Cabp4
			Cabp7
			Cacfd1
			Cachd1
			Cacna1a
			Cacna1b
			Cacna1c
			Cacna1d
			Cacna1e
			Cacna1g
			Cacna1h
			Cacna1s
			Cacna2d1
			Cacna2d2
			Cacnb1
			Cacnb2
			Cacnb3
			Cacnb4
			Cacng4
			Cacng6
			Cacng7
			Cacng8
			Cacybp
			Cad
			Cadm1
			Cadm3
			Cadm4
			Cadps
			Cadps2
			Cage1
			Calb2
			Calca
			Calcoco1
			Calcoco2
			Calcr
			Calcrl
			Cald1
			Calhm2
			Calm1
			Calml3
			Calml4
			Calr3
			Calu
			Caly
			Camk1
			Camk1d
			Camk1g
			Camk2a
			Camk2b
			Camk2d
			Camk2g
			Camk2n1
			Camk2n2
			Camkk1
			Camkk2
			Camkmt
			Camkv
			Camsap3
			Camta1
			Camta2
			Cand2
			Cant1
			Cap1
			Cap2
			Capg
			Capn1
			Capn12
			Capn2
			Capn3
			Capn5
			Capn6
			Capns1
			Caprin2
			Caps2
			Capsl
			Capza1
			Capza2
			Car11
			Car12
			Car13
			Car14
			Car15
			Car2
			Car3
			Car4
			Car5b
			Car8
			Car9
			Card10
			Card14
			Card19
			Card6
			Card9
			Carhsp1
			Carkd
			Carm1
			Carnmt1
			Cars
			Cars2
			Casc4
			Casc5
			Casd1
			Caskin1
			Caskin2
			Casp1
			Casp3
			Casp4
			Casp6
			Casp7
			Casp8
			Casp8ap2
			Casp9
			Casq1
			Casq2
			Cass4
			Cast
			Casz1
			Cat
			Catip
			Catsper2
			Catsperg1
			Cav1
			Cav2
			Cav3
			Cbarp
			Cbfa2t3
			Cbfb
			Cblc
			Cbln1
			Cbln2
			Cbr1
			Cbr3
			Cbr4
			Cbs
			Cbwd1
			Cbx1
			Cbx2
			Cbx3
			Cbx4
			Cbx5
			Cbx7
			Cbx8
			Ccar1
			Ccbe1
			Ccbl1
			Ccbl2
			Ccdc102a
			Ccdc106
			Ccdc107
			Ccdc109b
			Ccdc112
			Ccdc113
			Ccdc114
			Ccdc115
			Ccdc116
			Ccdc12
			Ccdc120
			Ccdc122
			Ccdc125
			Ccdc126
			Ccdc134
			Ccdc136
			Ccdc138
			Ccdc14
			Ccdc141
			Ccdc149
			Ccdc15
			Ccdc151
			Ccdc159
			Ccdc160
			Ccdc17
			Ccdc18
			Ccdc181
			Ccdc22
			Ccdc24
			Ccdc28b
			Ccdc3
			Ccdc30
			Ccdc32
			Ccdc33
			Ccdc34
			Ccdc36
			Ccdc38
			Ccdc40
			Ccdc42
			Ccdc50
			Ccdc53
			Ccdc58
			Ccdc60
			Ccdc61
			Ccdc64
			Ccdc64b
			Ccdc68
			Ccdc69
			Ccdc71l
			Ccdc73
			Ccdc8
			Ccdc80
			Ccdc82
			Ccdc85a
			Ccdc85b
			Ccdc85c
			Ccdc88a
			Ccdc88b
			Ccdc88c
			Ccdc89
			Ccdc92
			Ccdc92b
			Ccdc93
			Cchcr1
			Cck
			Ccl17
			Ccl20
			Ccl25
			Ccl27a
			Ccl3
			Ccl6
			Ccl9
			Ccm2l
			Ccna1
			Ccna2
			Ccnb1
			Ccnb1ip1
			Ccnb2
			Ccnc
			Ccnd1
			Ccnd2
			Ccnd3
			Ccne1
			Ccne2
			Ccnf
			Ccng1
			Ccng2
			Ccni
			Ccnj
			Ccnjl
			Ccnk
			Ccno
			Ccny
			Ccnyl1
			Ccp110
			Ccpg1
			Ccpg1os
			Ccr1
			Ccr2
			Ccr3
			Ccr5
			Ccr7
			Ccsap
			Cct3
			Cct6a
			Ccz1
			Cd101
			Cd109
			Cd14
			Cd160
			Cd164l2
			Cd1d1
			Cd200
			Cd200r1
			Cd200r3
			Cd209c
			Cd244
			Cd248
			Cd24a
			Cd274
			Cd276
			Cd300c2
			Cd300lb
			Cd300lf
			Cd300lg
			Cd33
			Cd34
			Cd36
			Cd37
			Cd38
			Cd3e
			Cd40
			Cd44
			Cd47
			Cd52
			Cd53
			Cd59a
			Cd59b
			Cd6
			Cd63
			Cd69
			Cd74
			Cd79b
			Cd80
			Cd81
			Cd82
			Cd83
			Cd84
			Cd86
			Cd9
			Cd93
			Cd99l2
			Cda
			Cdc14b
			Cdc16
			Cdc20
			Cdc25a
			Cdc25b
			Cdc25c
			Cdc27
			Cdc42
			Cdc42bpg
			Cdc42ep1
			Cdc42ep3
			Cdc42ep4
			Cdc42ep5
			Cdc42se1
			Cdc42se2
			Cdc45
			Cdc5l
			Cdc6
			Cdc7
			Cdca2
			Cdca3
			Cdca4
			Cdca5
			Cdca7
			Cdca7l
			Cdca8
			Cdcp1
			Cdh1
			Cdh10
			Cdh11
			Cdh13
			Cdh16
			Cdh2
			Cdh20
			Cdh24
			Cdh3
			Cdh4
			Cdh5
			Cdh6
			Cdh8
			Cdhr1
			Cdk1
			Cdk11b
			Cdk12
			Cdk14
			Cdk17
			Cdk19
			Cdk20
			Cdk2ap1
			Cdk4
			Cdkl1
			Cdkl2
			Cdkl5
			Cdkn1a
			Cdkn1b
			Cdkn1c
			Cdkn2a
			Cdkn2b
			Cdkn2c
			Cdkn2d
			Cdkn3
			Cdo1
			Cdon
			Cdr2l
			Cds1
			Cds2
			Cdsn
			Cdt1
			Cdx1
			Cdx2
			Cdyl2
			Ceacam1
			Ceacam16
			Ceacam20
			Cebpa
			Cebpb
			Cebpd
			Cebpg
			Cebpzos
			Cecr2
			Cecr6
			Cela1
			Celf2
			Celf3
			Celf4
			Celf5
			Celsr1
			Celsr2
			Celsr3
			Cemip
			Cend1
			Cenpa
			Cenpb
			Cenpe
			Cenpf
			Cenph
			Cenpi
			Cenpj
			Cenpk
			Cenpl
			Cenpm
			Cenpn
			Cenpo
			Cenpp
			Cenpq
			Cenpt
			Cenpu
			Cenpv
			Cenpw
			Cep112
			Cep120
			Cep126
			Cep128
			Cep131
			Cep152
			Cep170
			Cep170b
			Cep192
			Cep250
			Cep290
			Cep295
			Cep350
			Cep41
			Cep55
			Cep57l1
			Cep70
			Cep72
			Cep76
			Cep78
			Cep85
			Cep85l
			Cep89
			Cep97
			Cept1
			Cer1
			Cercam
			Cerk
			Cers2
			Cers4
			Cers6
			Cfap126
			Cfap157
			Cfap74
			Cfap77
			Cfc1
			Cfdp1
			Cfh
			Cfl2
			Cflar
			Cgn
			Cgnl1
			Cgref1
			Cgrrf1
			Chac1
			Chac2
			Chaf1a
			Chaf1b
			Chchd10
			Chchd2
			Chchd4
			Chchd7
			Chd1
			Chd3
			Chd5
			Chd7
			Chd9
			Chdh
			Chek1
			Chek2
			Cherp
			Chga
			Chic1
			Chid1
			Chkb
			Chm
			Chml
			Chmp1b
			Chmp2a
			Chmp2b
			Chmp3
			Chmp4b
			Chmp4c
			Chn1
			Chn2
			Chordc1
			Chp1
			Chpf
			Chpf2
			Chpt1
			Chrd
			Chrm4
			Chrna3
			Chrna4
			Chrna7
			Chrna9
			Chrnb1
			Chrnb4
			Chrng
			Chst1
			Chst10
			Chst11
			Chst14
			Chst15
			Chst2
			Chst3
			Chst5
			Chst7
			Chst8
			Chsy1
			Chsy3
			Chtf18
			Ciapin1
			Ciart
			Cib1
			Cib2
			Cic
			Cidea
			Ciita
			Cilp2
			Cir1
			Cirbp
			Cirh1a
			Cisd1
			Cisd2
			Cisd3
			Cish
			Cit
			Cited1
			Cited2
			Cited4
			Ciz1
			Ckap2
			Ckap2l
			Ckb
			Cklf
			Ckmt1
			Cks1b
			Cks2
			Clca3a1
			Clca3b
			Clca4a
			Clcc1
			Clcf1
			Clcn1
			Clcn2
			Clcn3
			Clcn4
			Clcn5
			Clcn7
			Cldn11
			Cldn3
			Cldn4
			Cldn5
			Cldn6
			Cldn7
			Cldn9
			Clec11a
			Clec12a
			Clec14a
			Clec16a
			Clec2d
			Clec2l
			Clec4a1
			Clec4d
			Clec4n
			Clec5a
			Clgn
			Clic1
			Clic5
			Clic6
			Clip1
			Clip2
			Clip3
			Clip4
			Clmn
			Clmp
			Cln3
			Cln5
			Cln6
			Cln8
			Clp1
			Clptm1l
			Clspn
			Clstn1
			Clstn2
			Clstn3
			Clta
			Cltb
			Cltc
			Clu
			Cluh
			Clvs2
			Clybl
			Cmah
			Cmas
			Cmip
			Cmklr1
			Cmpk1
			Cmpk2
			Cmss1
			Cmtm3
			Cmtm4
			Cmtm8
			Cmtr2
			Cnbd2
			Cndp2
			Cnga3
			Cnih2
			Cnksr1
			Cnksr2
			Cnn1
			Cnn2
			Cnn3
			Cnnm1
			Cnot3
			Cnot6l
			Cnppd1
			Cnpy1
			Cnr1
			Cnr2
			Cnrip1
			Cntf
			Cntfr
			Cntln
			Cntn1
			Cntnap1
			Cntnap2
			Cntrob
			Coa4
			Coa5
			Cobl
			Cobll1
			Coch
			Cog2
			Col11a1
			Col11a2
			Col12a1
			Col13a1
			Col14a1
			Col16a1
			Col18a1
			Col1a1
			Col1a2
			Col20a1
			Col22a1
			Col23a1
			Col26a1
			Col27a1
			Col2a1
			Col3a1
			Col4a1
			Col4a2
			Col4a3bp
			Col4a5
			Col4a6
			Col5a1
			Col5a2
			Col6a1
			Col6a2
			Col6a3
			Col6a5
			Col7a1
			Col8a1
			Col8a2
			Col9a1
			Col9a2
			Col9a3
			Colec11
			Colec12
			Colgalt1
			Commd3
			Commd6
			Commd7
			Commd8
			Comt
			Comtd1
			Copa
			Cope
			Copg1
			Copz2
			Coq10a
			Coq10b
			Coq3
			Coq9
			Corin
			Coro1a
			Coro1b
			Coro2a
			Coro2b
			Coro6
			Coro7
			Cort
			Cotl1
			Cox18
			Cox19
			Cox4i1
			Cox4i2
			Cox5b
			Cox6a1
			Cox6a2
			Cox6b2
			Cox6c
			Cox7a1
			Cox7a2l
			Cox7c
			Cox8a
			Cox8b
			Cpa1
			Cpa2
			Cpa3
			Cpd
			Cpe
			Cpeb1
			Cpeb2
			Cpeb3
			Cpeb4
			Cped1
			Cplx1
			Cplx2
			Cpm
			Cpn1
			Cpne3
			Cpne5
			Cpne7
			Cpne8
			Cpox
			Cpped1
			Cpq
			Cpsf2
			Cpsf3l
			Cpsf4l
			Cpt1a
			Cpt1b
			Cpt1c
			Cpxm1
			Cpxm2
			Cpz
			Cr1l
			Crabp1
			Crabp2
			Cracr2b
			Crat
			Crb2
			Crb3
			Creb3
			Creb3l1
			Creb3l2
			Creb5
			Crebl2
			Crebrf
			Creg1
			Creg2
			Creld1
			Crh
			Crhr2
			Crim1
			Crip2
			Crispld1
			Crispld2
			Crlf1
			Crlf2
			Crlf3
			Crmp1
			Crnkl1
			Crocc
			Crocc2
			Crot
			Crtam
			Crtap
			Crtc1
			Crtc2
			Crtc3
			Crxos
			Cry2
			Cryab
			Crybb3
			Crybg3
			Cryl1
			Crym
			Csad
			Csdc2
			Cse1l
			Csf1
			Csf1r
			Csf2ra
			Csf2rb
			Csf2rb2
			Csf3r
			Csgalnact1
			Csgalnact2
			Csk
			Csl
			Csnk1e
			Cspg5
			Cspp1
			Csrnp1
			Csrnp3
			Csrp1
			Csrp2
			Csrp3
			Cst3
			Cstb
			Cstf2
			Cstf3
			Ctbp2
			Ctbs
			Ctc1
			Ctcf
			Ctcfl
			Ctdnep1
			Ctdsp1
			Ctdsp2
			Ctdspl
			Ctf1
			Ctgf
			Cth
			Cthrc1
			Ctif
			Ctla2a
			Ctla2b
			Ctnna3
			Ctnnal1
			Ctnnb1
			Ctnnd2
			Ctns
			Ctps
			Ctps2
			Ctsa
			Ctsb
			Ctsc
			Ctse
			Ctsf
			Ctso
			Ctss
			Ctsw
			Cttnbp2
			Cttnbp2nl
[truncated: 7,856 more rows]

## Sheet: Gene Expression + kmeans
	log2 (FPKM + 0.001)
Gene Name	CESC	CMES	CP	CM	ESC	MES	HB	HE	HP	MAC	km
Grem2	-8.94517	-3.8227	-1.07749	-4.13052	-5.52477	-5.28412	-3.40529	0.861286	-0.596995	-9.96578	0
Gm11544	0.897314	-7.41264	-7.28472	-9.96578	-0.281342	-9.96578	-9.96578	-9.96578	-9.96578	-9.96578	0
Kctd16	-2.12983	-9.96578	-7.28472	0.307887	-1.65205	-5.98595	-6.90467	-9.96578	-4.95784	-9.96578	0
Fam26e	-0.515042	-6.65551	-2.09539	-3.84589	-0.951518	-3.55867	-2.60078	-1.19345	-4.12307	-3.62913	0
Hdhd3	-2.05747	0.0245334	-0.618328	-2.09076	-2.13632	-0.447434	0.145786	-0.285781	0.1483	0.925564	0
Tmem114	-3.70855	-1.0364	-7.31683	-2.54727	-3.62707	-1.45083	0.772618	-9.96578	-9.96578	-1.9182	0
Tmprss5	-0.0681919	-6.23119	-9.0166	-6.6453	-1.10852	-6.28064	-9.96578	-9.96578	-9.96578	-9.96578	0
Usp43	0.250682	-0.015137	-0.587522	-0.97457	0.926026	0.327746	0.773833	0.604916	-0.469526	-9.96578	0
Dmrt3	-3.27627	-1.32264	-0.843843	-2.14162	-3.15793	-2.39515	-3.03002	-1.40446	-5.22631	-9.96578	0
Rnf112	-3.05127	-3.75135	-0.856472	-4.02195	-2.94518	-4.55663	-9.96578	-1.7444	-3.13131	-9.96578	0
Slc8a3	-5.34647	-0.354947	-2.68639	-1.05317	-4.54119	-1.32962	-2.4563	-1.12706	-2.12838	-0.987036	0
Ccdc64b	-0.282614	-2.16831	-4.2428	-3.16759	0.0557499	-2.19767	-3.03002	-3.06411	-2.9613	-3.12222	0
Aox4	-3.30876	-5.28175	-2.39139	-2.17559	-3.67273	-5.49884	-5.92672	-5.10232	-6.47466	-9.96578	0
Smco1	-0.186962	-0.681379	-0.716647	-1.53709	-1.4086	-1.77655	-9.96578	-9.96578	-9.96578	-9.96578	0
Pramel7	-0.786516	-9.96578	-9.96578	-9.96578	-1.54641	-9.96578	-9.96578	-9.96578	-9.96578	-9.96578	0
Pkp1	-6.19286	-0.460919	-6.28064	-1.96578	-4.36865	-1.37885	0.466863	-4.97021	-3.44846	-5.19781	0
Fam159a	-0.851492	-2.34892	0.479986	0.446393	-0.914533	-2.47697	-1.62909	-3.24359	-3.48286	-4.12028	0
Pgr	-4.98946	0.0731242	-4.08119	-1.76623	-3.27451	0.761973	0.55307	-4.31569	-3.62707	-9.96578	0
Cage1	-3.85596	-1.62312	-1.37885	-1.28545	-2.91523	-1.89161	-1.25016	-0.220103	-0.199694	0.697487	0
Ccdc17	-2.54652	-2.49287	-2.02106	-2.08661	-3.16406	-1.42348	0.136007	-0.434241	-0.54121	-0.140124	0
Grip2	-2.35878	-0.0645285	-0.825255	0.482919	-2.47844	-0.991893	-2.82702	-2.26122	-3.76597	-1.68305	0
Slc12a5	-1.52933	-0.323656	0.292349	-0.472769	-2.10123	-0.864617	0.132061	-1.19737	-1.64185	-0.648787	0
Pou4f2	-1.33045	-7.93623	-8.11913	-7.69903	-0.451261	-5.75385	-4.54616	-6.58001	-9.96578	-9.96578	0
Tnfaip8l3	-3.65611	-2.03524	-3.74762	-2.72866	-3.53906	-2.23953	-1.55155	0.90106	-3.37851	-0.755424	0
Rbp7	0.343819	-2.23953	-3.41564	-3.34863	0.690638	-0.945661	-0.584471	-3.90869	-4.76495	-9.96578	0
Clca3a1	-4.89867	-9.96578	-9.96578	-1.43302	-5.50025	-7.88324	-7.36222	-5.64103	-4.50742	-3.75057	0
Slc47a2	-0.308516	-4.251	-3.64275	-4.59202	-1.31057	-4.3691	-5.31007	-9.96578	-9.96578	-3.98117	0
Erc2	0.207999	-1.99251	-1.26059	-0.794046	0.169148	-1.30304	-0.605087	-0.81446	-1.9857	-2.09712	0
Gabra5	-3.9853	-1.95655	-4.31569	-3.18022	-1.44212	-1.29755	-2.9613	-4.2428	-5.97746	-9.96578	0
Kbtbd13	-1.91623	-2.36699	-1.95174	-1.95363	-1.24135	-1.89743	-1.50324	-3.82958	-4.24579	-5.31007	0
Srsf12	-2.0289	-1.52294	-2.38384	-1.53081	-0.842133	-1.17916	-1.33457	-1.69151	-1.68635	-4.63693	0
Mmp28	-0.0147645	-1.67361	0.0883904	0.440276	-0.429845	-2.39755	-1.68906	0.628383	0.382434	-1.46676	0
Ltb4r2	-0.751337	0.839938	-0.153461	-0.0518353	-0.752712	-0.0294116	-0.288886	-0.630128	0.462379	-0.950676	0
Zfp677	-1.69703	-0.331681	-1.05862	-1.01067	-0.904534	0.930419	-0.00224377	0.249823	0.0783517	0.937646	0
Ttll6	0.935824	-3.13223	-4.13315	-5.0244	0.431957	-4.5067	-6.27533	-6.58001	-9.96578	-9.96578	0
Trabd2b	-4.77452	0.136779	-0.301566	-0.498783	-4.36865	-0.977629	-1.96213	-0.262923	-2.13856	-5.08261	0
Shisa6	-3.63888	-1.45355	0.966355	-2.70623	-2.52158	-1.95637	-3.96575	-6.1805	-6.75857	-5.69373	0
Gpr62	-0.352708	0.955643	0.112598	0.164383	-0.498783	0.244454	-0.257487	-0.485738	-1.4796	-2.76125	0
Shh	-9.38505	0.459813	-2.70545	-1.3043	-7.68383	-0.844945	-9.96578	-9.96578	-9.96578	-9.96578	0
Ccl20	-5.27739	-9.96578	-9.96578	-9.96578	0.173212	0.955338	-1.03025	-9.96578	-4.24579	-9.96578	0
Glt28d2	-4.29581	-2.63334	-2.66873	-1.70458	-3.15974	-1.65117	-0.585786	0.342771	0.820336	-0.798196	0
Draxin	-2.19741	0.927598	0.104117	-0.696186	-2.30246	-0.0212222	-0.0913679	-1.68261	0.592674	-1.94906	0
Amh	-2.13989	-0.233899	-1.98018	-1.10497	-2.41954	-1.20086	-2.1427	-2.70827	-2.76711	-2.9613	0
Cadps	-2.17223	0.919911	-0.204283	-0.379888	-1.65205	0.353139	0.243815	-1.00677	-2.13227	-3.29506	0
Ntrk3	-5.40286	0.631955	-3.76274	-0.762408	-6.27533	-0.578052	-3.24379	-4.43457	-9.96578	-9.96578	0
Olfr985	-0.593497	-4.79675	-9.96578	-9.96578	-0.58494	-3.40853	-6.4404	-9.96578	-9.96578	-9.96578	0
Sorcs3	-9.16443	-1.93138	-1.03086	-3.08228	-8.71622	-3.2277	-5.34933	-6.50098	-6.95068	-9.96578	0
Wt1	0.882836	-4.43363	-2.86913	-2.30487	0.378597	-3.75423	-1.93866	-1.43156	-2.54947	-4.31333	0
Chsy3	-4.6971	-1.66037	-1.65158	-2.11012	-4.42959	-1.77041	0.0535728	0.720265	-0.211867	-0.00397084	0
Kif12	-9.96578	0.524024	-2.62139	-1.3969	-9.96578	-0.920825	-9.96578	-9.96578	-9.96578	-9.96578	0
Fam83b	-1.35073	-3.03364	-5.3363	-4.06355	-0.386555	-1.89995	-2.68752	-4.49659	-4.71992	-9.96578	0
Lrrc18	-5.92064	-0.812354	-1.68138	-2.16305	-3.4548	-0.737422	-1.04275	-5.40432	-6.27533	-0.0926037	0
Chrm4	-0.294816	0.765434	-0.223436	-0.638223	0.251323	0.659204	0.837916	0.00360936	-0.853655	-1.46947	0
Adm2	0.960854	-1.25075	-1.53497	0.775303	-0.224921	-2.10084	-2.99603	-5.75953	-3.03038	-9.96578	0
1700001C19Rik	-0.656824	-1.20793	-1.03834	0.299837	-1.60005	-1.68058	-2.02451	-0.644184	-2.70785	0.878014	0
Tmem169	-4.72306	-3.10268	-0.811218	-3.16759	-4.09606	-4.05552	-5.27808	-3.29816	-4.76495	-4.63693	0
Dmbx1	-2.1764	0.375123	-2.71135	-1.24706	-2.04142	-0.739356	-4.35843	-9.96578	-4.53709	-4.31333	0
Upk3bl	-0.462163	-3.10346	-4.26301	-4.44284	-0.460919	-3.54303	-9.96578	-9.96578	-9.96578	-9.96578	0
Dyx1c1	0.262689	0.306084	-0.0176227	-0.226254	-0.018025	-0.100093	-0.331265	-0.0405354	-0.340806	-1.00469	0
1700040L02Rik	-9.96578	-9.96578	-7.15233	-1.77714	-9.96578	-9.96578	-6.4404	-4.1854	-9.96578	-3.20103	0
Ccbe1	-6.95068	-3.14373	-0.207498	-3.1925	-5.39526	-4.16801	-6.20156	-3.19764	-3.70486	-9.96578	0
Gtsf1	0.210121	-9.96578	-5.92672	-9.96578	-0.272259	-6.48255	-4.0749	-9.96578	-9.96578	-9.96578	0
Spink4	-5.01781	-1.92688	-0.432712	0.944784	-9.96578	-3.34807	-2.47452	-9.96578	-2.73131	-3.13131	0
Myadml2	-3.92536	-3.80497	-0.877308	-0.160558	-4.24433	-3.15041	-4.05985	-3.04163	-0.13896	-0.745028	0
Nlrp1a	0.0279741	-2.48365	-6.09598	-3.77961	-1.43505	-3.90563	-9.96578	-6.26474	-4.17254	-0.411275	0
Ucma	0.90106	-2.68597	-3.25507	-5.62515	-0.127122	0.194394	-0.45218	-2.46188	-3.29874	-9.96578	0
Rapgef4	0.381271	-2.91954	-0.0724008	-0.843241	0.0353466	-3.49849	-3.31277	0.206825	0.497952	-2.55498	0
Smc1b	0.464517	-4.53073	-4.41724	-4.93498	-0.558801	-4.03074	-4.6005	-4.36524	-5.91034	-3.98117	0
Ackr1	-9.96578	-0.867954	0.680931	-1.94924	-6.90467	-2.28661	-0.964411	0.31992	0.571654	-4.44578	0
Brsk2	0.177917	-1.54119	-2.7582	-2.73702	0.841271	-0.904935	-0.804945	-0.195944	-0.752712	-0.57582	0
Klhl31	-9.68505	-4.03294	-1.66731	0.301527	-7.89699	-4.82012	-5.98394	-4.31569	-6.04431	-5.08261	0
Pcsk4	-0.0166452	-0.205871	-0.614695	0.468758	-0.751337	-1.19345	-1.51955	-2.80612	-0.484205	-1.66809	0
Nhlrc1	-0.354571	-2.2608	-2.50906	-1.05602	-0.282614	-1.68809	-1.72597	-0.96262	-0.210513	0.912031	0
Glis3	-0.0405354	-1.52664	-2.88995	-2.56751	-0.264786	-0.534843	-0.541809	-1.43679	-2.2429	-0.366289	0
Acpt	-3.09663	-3.63334	-1.95363	-3.54271	-1.74596	-2.20574	-1.17576	-1.21009	-0.91824	-1.22408	0
Eml6	-2.66722	-1.96187	-2.67245	-2.06373	-2.34016	-0.930588	-1.6106	-0.231689	0.00164498	0.26155	0
Slc6a1	0.772618	-2.13632	-9.04369	-3.54124	-0.161704	-2.91885	-2.24815	-4.88596	-6.36037	-5.51541	0
Cfap126	-1.41544	0.0153589	-0.0386923	-0.675206	-1.95405	-1.51264	-9.96578	-2.79228	-3.34766	-2.15515	0
Fam163b	-3.75003	-0.349455	-4.83018	-0.312275	-3.74524	-1.48645	-3.5023	-9.96578	-5.12835	-9.96578	0
Lrrc4	-2.08621	0.444319	-2.82291	-1.15722	-1.87403	-0.262923	0.291123	-0.422257	-1.1108	-0.636326	0
Tceal6	-4.16248	0.524789	-3.32066	0.728009	-4.73087	-0.554851	-3.78975	-9.96578	-9.96578	-9.96578	0
Grid1	-3.75643	-0.898422	0.0786759	-2.05061	-3.04538	-1.37539	-0.347221	0.704032	-1.41138	-3.80186	0
Rgs22	-4.02009	-5.50783	-4.93716	-2.33297	-3.75894	-5.0244	-5.22764	-3.51131	-6.75857	-5.51541	0
Sytl5	-2.6304	-2.85181	-3.3167	-3.53076	-2.28064	-2.93707	-2.32533	-1.67481	0.29676	-4.02648	0
Agbl2	-3.79329	-2.55366	-4.1401	-1.57392	-3.57789	-2.9613	-5.05108	-2.15515	-2.93543	-2.87351	0
Kcnab3	-1.39901	-0.0624848	-2.66722	0.179456	-1.9897	-1.05431	-2.28974	-2.09279	-3.27037	-2.87351	0
Moxd1	-1.12107	0.228984	-1.158	-1.54746	-0.824	0.151906	-0.801122	-6.04431	-4.65043	-9.96578	0
Zbtb8b	0.341041	-0.266435	-1.15481	-0.850781	0.334775	-0.227212	-0.454426	-1.08432	-1.54874	-3.75057	0
Tmem100	-4.77452	-1.41987	0.704551	-1.85365	-3.15517	-1.8344	-3.57171	-0.711177	-4.76495	-9.96578	0
Sdk1	-3.87631	-0.422882	-1.08947	0.028927	-3.8245	-0.968034	-0.326696	0.786288	0.304585	-0.362201	0
Cyp1a1	-3.37448	-2.81464	-1.44304	-3.76274	-2.66722	-1.43057	-1.99543	0.266809	0.248313	-1.22408	0
Neurog3	0.004609	-9.96578	-9.96578	-9.96578	-0.676366	-9.96578	-5.0244	-9.96578	-4.57725	-9.96578	0
Npvf	-9.96578	-3.75135	0.976158	-3.7325	-9.96578	-6.22921	-3.36176	-9.96578	-9.96578	-9.96578	0
Dmrtb1	-0.113932	-2.81037	-2.87414	-2.0127	-0.5336	-2.39515	-3.28408	-4.31569	-4.83093	-9.96578	0
Atg9b	-0.0335309	-1.1516	-1.72162	-0.4097	0.203901	-1.5668	-0.60758	0.424973	-1.27557	0.455589	0
Ak7	0.252962	-3.08533	-5.07018	-3.6497	-0.511934	-3.97216	-5.64493	-5.16498	-2.80205	-9.96578	0
Map3k6	-0.166287	0.984278	-0.75037	-0.165696	-0.621805	-0.0184272	-0.596995	-1.18232	0.849118	-0.562419	0
Hormad2	0.342163	-4.177	-3.57616	-4.8244	-0.446177	-4.21862	-3.99923	-4.29839	-4.01041	-2.46005	0
Ttc34	-4.45114	-2.4756	-2.49446	-1.71767	-4.50628	-3.47609	-4.02927	-3.89178	-4.01041	-5.41251	0
Zkscan4	-2.699	-0.34821	-0.640403	-1.09024	-3.68513	-0.82956	-0.292882	-0.00213987	-0.617168	0.662915	0
Cldn9	-0.512188	-1.92688	-2.95285	-3.71587	-0.234323	-2.10522	-7.14464	-5.97746	-9.96578	-9.96578	0
Lrrc48	-1.20275	0.0741866	-1.3698	-0.718221	-1.52184	-0.753503	-1.31126	-0.812354	-0.76774	-2.11797	0
Zfp612	-0.546755	0.71297	0.118345	0.149214	-0.0143921	0.390988	0.401278	-1.02926	-0.723744	-2.93772	0
Tspyl5	-2.68639	-1.19907	-0.439168	-1.07539	-1.99457	-0.963341	-0.103956	0.409894	-0.414676	-4.02648	0
Arg2	0.362309	-3.42288	-3.65207	-4.463	0.325986	-2.78289	-2.24815	-0.908647	-1.4171	0.560854	0
Padi2	0.0135732	-3.55478	-0.31676	-2.77863	0.0883904	-3.66841	-5.07593	-3.70538	-1.51299	0.72563	0
Inpp5j	-4.39134	-3.59583	-2.82729	-0.77731	-4.43846	-4.71911	-7.91923	-5.27196	-6.11741	-0.388443	0
Zfp93	0.613823	0.127624	-0.741389	-0.622871	0.827615	-0.387919	0.170405	-0.0873008	-0.351275	0.0284506	0
Olfr986	-0.0965245	-4.64185	-6.48255	-6.45388	-0.352708	-6.11961	-4.10668	-4.60157	-9.96578	-9.96578	0
Stk32b	-4.23294	0.118345	-3.82576	-1.48312	-4.92999	-1.01463	-1.80228	-5.43898	-4.53709	-5.41251	0
Card6	-3.88793	-3.28625	-0.576094	-1.97282	-4.46816	-4.43457	-5.6027	-0.684223	-3.08863	-0.566841	0
Extl1	0.0293376	-1.10211	-1.04846	-0.95023	-0.417645	-1.51264	0.0445796	0.226968	-2.02291	-2.43138	0
Slitrk4	-3.73769	-3.37989	-2.23907	-1.8007	-2.18799	-3.30173	-2.63442	-0.317667	-1.35551	-4.57787	0
Cldn11	-5.17623	-1.63685	-1.8018	-2.95915	-5.50025	-1.74596	-1.5966	0.280704	-2.64723	-9.96578	0
Kbtbd6	-0.356357	-0.942794	-1.4742	-2.22779	0.0987392	-0.926776	-0.341742	0.215192	0.261129	-2.34372	0
Sfxn4	-2.55715	-1.12619	-0.368435	-1.4412	-2.23907	-1.32962	-1.00712	-0.228003	-0.57582	-0.0384551	0
Lipc	0.125785	-3.91799	-5.6175	-4.41144	-0.749493	-5.09302	-9.96578	-3.98431	-0.549146	-0.722599	0
Adamts19	-2.84307	-0.0731951	-1.29755	0.227999	-2.7889	-0.912276	-1.93054	-4.97021	-1.86318	-5.62095	0
Acsm4	-0.62434	-9.96578	-9.96578	-9.96578	-1.57744	-4.90678	-3.06722	-5.51541	-4.61853	-3.25434	0
Rnf223	-1.37837	0.365138	-0.680369	-0.924545	-1.94851	-0.573479	-1.1833	-1.25568	-1.07833	-2.46005	0
Diras1	-0.536392	-1.694	-3.16562	-3.15199	-1.11256	-2.37762	-2.82079	-5.75953	-5.35184	-2.58452	0
Glp1r	-1.96987	-2.70814	-0.737142	-3.10743	-2.11109	-2.37499	-0.593497	0.654953	-2.03406	-3.89306	0
Zxdb	-4.80129	-2.19616	-2.22717	-2.12002	-3.67548	-1.79712	-0.308516	0.879342	0.651794	0.815713	0
Kcna6	-5.92885	-0.191766	0.187117	-0.649167	-3.8745	-0.665067	-0.195151	-0.347683	-2.77768	-9.96578	0
Clca3b	0.122579	-7.53633	-8.94517	-9.96578	-0.640119	-5.63936	-4.4913	-9.96578	-9.96578	-5.41251	0
Rasd2	0.814037	-1.4757	-3.43217	0.491594	0.485065	0.701424	-0.762408	-2.78393	-3.05466	-0.374053	0
Wscd2	-0.567118	-1.52088	0.0496191	-1.95363	-1.05229	-1.68058	-0.851136	0.351257	-0.696615	-3.92536	0
Runx3	-2.5601	-1.04489	-1.93866	0.526512	-2.80763	-2.0422	-1.54696	-3.95619	-2.89961	-1.68305	0
Stac3	-2.81586	-0.996421	-0.728748	-1.1988	-3.71587	-2.12925	-2.22124	-2.16808	-1.70821	-1.13727	0
Stk32a	-2.37622	-0.671335	-2.4925	-1.8913	-1.53891	0.0883904	-0.287488	-2.2455	-2.53256	-2.33135	0
Ctcfl	0.369622	-5.03768	-4.07801	-2.80205	-0.867078	-5.55379	-7.21686	-6.58001	-9.96578	-9.96578	0
Il23a	-0.371636	-9.96578	-3.61978	-7.16025	-0.0447987	-2.16808	-5.40286	-4.97021	-5.91034	-2.70785	0
Mroh6	-0.217083	-2.27122	-3.58047	-3.06608	-0.051205	-1.21691	-2.45158	-4.49659	-2.66722	-0.553328	0
Aspdh	-9.61984	-2.99057	-0.486162	-1.59207	-8.62559	-3.42602	-3.56119	-9.96578	-4.47254	-9.96578	0
Gramd2	-0.621805	-1.98506	-4.18639	-2.37213	-0.401983	-2.17163	-1.38781	-3.04163	-2.70785	-3.80186	0
Lrrc75b	-7.42871	-4.70287	-3.30152	-1.7599	-6.50098	-6.2636	-4.83018	-2.13349	-4.57725	-9.96578	0
Insm1	0.00822564	0.198929	-0.390315	-1.49766	-0.495308	-1.02135	-4.8958	-0.714865	-4.08091	-9.96578	0
Clstn2	-4.52602	-0.0294116	0.635997	-0.515042	-4.33973	-1.06267	-1.45083	-2.4844	-2.65999	-4.06493	0
Pcsk1	-2.10403	-3.00491	-3.91147	-4.38422	-1.52664	0.482919	-2.14826	-9.96578	-9.96578	-3.0482	0
Zfp385b	-2.69636	0.6678	-1.05492	-0.144541	-2.62078	0.0983317	-2.48734	-5.40432	-4.1401	-9.96578	0
Ncan	0.41359	-1.88984	-3.18022	-3.17542	0.261971	-1.96519	-2.85195	-4.97021	-6.47466	-9.96578	0
Mctp2	-0.350847	-1.76231	-3.73769	-2.99655	-0.234323	-0.641457	-0.339987	-2.28064	-1.53073	-0.475586	0
Sycp1	0.610758	-0.309291	-0.317512	-0.884603	0.0135732	-0.764538	-0.311707	-0.379395	-0.0134894	-0.736861	0
Plek2	-1.37539	-0.862473	-3.61293	-2.12636	0.709299	0.812014	0.881773	-0.436855	-0.104534	-3.98117	0
3425401B19Rik	-7.69903	-2.43338	-0.399122	0.0538792	-8.85911	-3.60371	-9.96578	-4.43457	-6.55847	-5.62095	0
Sytl1	0.0371533	0.907878	-0.909912	-0.704288	0.243815	0.0169718	-1.22124	-2.8704	-2.30305	0.292349	0
Lag3	-1.16731	0.203901	-0.17648	-0.0724008	-1.7913	-0.598099	-0.741389	-2.95915	-2.92212	-0.478473	0
Foxo6	-0.487367	0.682669	-1.07332	-0.31476	-1.51955	-0.386555	-1.80761	-9.96578	-6.47466	-9.96578	0
Iqcd	0.434803	-0.44155	-1.70185	-1.66938	-0.171515	-1.27512	-2.1809	-1.80761	-2.11109	-3.2277	0
Mafa	0.403617	-0.73354	-1.16994	-1.12792	-0.229323	-1.78124	-3.91488	-2.56767	-4.19646	-3.06821	0
Hic1	-1.01893	-2.88761	-3.0922	-2.07955	-0.935019	-2.79161	-2.09897	-2.7727	-2.73131	-1.7913	0
Col20a1	-2.4563	-2.53426	-1.31569	-0.449063	-3.32738	-3.45099	-3.41707	-2.78393	-1.61524	0.251323	0
Slc25a29	-1.94906	-0.0429193	-2.1252	-1.29689	-1.93559	-0.347683	-0.116245	-0.26899	-0.574031	-1.12619	0
Gm3336	-1.40202	-4.23342	-4.87886	-5.43598	-0.815171	-2.70186	-3.94757	-4.54515	-5.58346	-3.10927	0
Tmem117	-3.80497	-3.63334	-2.49809	-2.18254	-4.46057	-2.33247	-1.83686	-2.6244	-2.52062	-1.53497	0
Arhgef19	0.384462	0.276503	-1.8297	0.122579	-0.440045	-0.567118	-3.96575	-5.43898	-4.55663	-9.96578	0
Ccdc69	-7.69903	-9.96578	-0.887353	-1.37144	-6.90467	-7.36222	-3.25454	-2.44082	-4.44091	0.868481	0
Esx1	-0.420632	-5.05798	-5.71273	-9.96578	0.0245334	-4.32037	-2.68267	-0.846445	-0.487367	-9.96578	0
Slc22a21	-2.78109	0.542912	-0.416298	0.107116	-3.02815	0.141847	0.58061	-0.299341	-0.00964447	0.395312	0
Cacng4	0.426283	0.716986	-2.2486	-0.766133	-0.464816	-0.208384	-2.20534	-3.27241	-4.50742	-9.96578	0
Ero1lb	0.186531	-0.290387	-1.94311	-0.17708	-0.77622	-1.36353	-3.43037	-1.48351	-1.71679	0.846301	0
Ttc9b	0.484148	-2.55366	-3.18546	-2.96899	0.0575608	-3.61105	-3.6599	-9.96578	-5.29499	-4.12028	0
Pkhd1l1	-9.83359	-4.68802	-3.9362	-5.48479	-7.70857	-4.15788	0.316249	0.510394	0.959044	-5.69373	0
Hnf1b	-2.71135	0.943688	-1.27557	-0.774282	-3.18482	-0.25855	-4.18809	-3.93419	-9.96578	-9.96578	0
Lmx1b	-2.07792	0.18077	-3.62913	-1.42348	-3.11549	-1.05798	-5.27808	-9.96578	-5.64103	-9.96578	0
Prr22	-1.47151	0.652429	-1.25499	-0.893726	-2.43804	-0.433966	-3.22419	-3.98431	-1.96067	-9.96578	0
Naaladl1	0.392136	0.589006	-0.253586	-0.775922	-0.340429	-0.039867	-0.432712	-0.726298	-0.512188	-2.60337	0
Rbm44	-0.282614	-6.94773	-5.3126	-7.63621	-0.870475	-4.44578	-4.18809	-5.40432	-5.75316	-5.51541	0
Gcnt7	-2.86798	-2.49287	-3.60694	-3.43056	-2.55393	-1.92713	-1.12107	-0.468032	-0.34267	0.980616	0
Hs3st6	-1.66809	0.419894	-1.07881	0.194394	-2.15021	-0.838857	-1.4962	-3.19764	-3.22592	-1.76846	0
Grin2d	-0.463339	-0.292882	-1.10987	-0.53123	-1.27122	-1.13629	-0.969196	-2.36207	-2.9168	-1.68305	0
Eci3	-5.70661	-4.21862	-4.0373	-6.34824	-5.2926	-2.25815	-1.91172	-2.89865	-2.61292	0.264771	0
Ccdc149	-3.80997	-2.44401	-0.632703	-1.10268	-3.84589	-2.33567	-2.70325	0.744916	-0.696615	0.90106	0
Nmrk2	-3.19764	-2.67557	-1.62433	-0.44155	-4.99637	-3.51501	-6.05359	-2.90773	-4.40949	-9.96578	0
Tmem198	-1.95637	-0.914956	-1.79301	-1.29918	-2.41954	-1.46023	-1.57027	-2.29678	-2.77225	-2.55498	0
Lrrc32	-2.42088	-3.41564	-0.149911	-1.12067	-1.95068	-3.97651	-4.54616	-0.496447	-1.75132	-0.969196	0
9130008F23Rik	-1.83288	-4.96974	-4.16686	-3.61509	0.249406	-1.29024	-1.20793	-0.246252	-0.542409	-3.27367	0
Il12rb1	-2.0289	-2.61292	-2.53804	-2.39755	-2.21379	-1.96866	-1.3444	-1.84062	-0.70565	0.913988	0
Prima1	-3.67229	-0.416771	-1.49332	-0.943467	-3.64946	-1.2484	-2.21561	-3.54076	-3.03038	-9.96578	0
Slc10a1	-2.64455	-1.95974	-2.16501	-2.23336	-1.65205	-0.898422	0.357591	0.461207	0.86499	0.118345	0
Myom2	-0.562058	-4.13315	-3.50044	0.147231	-1.58377	-5.21287	-8.43261	-6.72238	-5.04552	-9.96578	0
Col6a5	-0.366289	-7.61877	-9.34779	-8.09804	-1.14287	-5.49884	-5.27808	-6.64997	-9.96578	-5.75818	0
Gdf10	-8.41912	-0.0384551	-4.65734	-1.62433	-6.12278	-1.05927	-2.28974	-6.41738	-9.96578	-9.96578	0
Ankrd29	-4.87615	-3.45959	-2.56152	-1.25977	-4.79528	-4.5067	-3.98117	-2.59314	-3.37851	-1.80021	0
Zfp493	0.30029	-0.766583	-2.1049	-1.73738	0.424973	-0.324483	-0.0273184	-0.234886	-0.109361	0.711837	0
Chst5	-0.0475375	-4.5601	-3.31143	-5.16184	-0.966892	-3.6905	-7.36222	-3.86948	-5.35184	-9.96578	0
Kcnc2	-5.16184	-1.74524	-1.02168	-3.20597	-5.21287	-2.27433	-2.42668	-5.30695	-9.96578	-5.41251	0
Slc7a4	-1.93559	-1.80929	-1.92164	0.401278	-1.17739	-1.22495	-2.54539	-2.17793	-2.30305	0.719358	0
Eppk1	-1.34386	-3.24359	-2.91767	-2.92875	-0.599579	-1.0364	-2.60078	-0.665067	-1.80357	-4.70614	0
Rnf32	0.608051	0.44165	-0.6385	-0.32135	0.638586	-0.136645	-1.13889	-0.231689	-0.812275	-0.998916	0
Klhl40	-3.61978	-9.96578	-7.53633	-2.65314	-2.95285	-4.61763	-5.27808	-4.69805	-5.91034	-5.19781	0
Gcnt4	-4.14136	-4.26169	-3.33745	-3.23811	-2.68695	-1.14327	-0.0104841	-0.949855	-3.79833	-5.62095	0
Hmcn1	-4.10668	-0.400117	0.268932	-0.249597	-4.05041	-0.0922032	-0.400494	0.592674	-2.05747	-5.19781	0
Hcn3	-0.255214	0.357927	-1.86571	-0.940901	-0.791155	-0.260816	-0.546137	-1.91502	-0.894133	0.077438	0
Pcdhb19	-9.73359	-3.37989	-0.87838	-2.92251	-9.96578	-4.80377	-4.69449	-2.60037	-6.36037	-5.19781	0
Adgrb1	0.902359	-1.694	-4.39227	-3.10307	0.189659	-2.37499	-2.85195	-4.67042	-9.96578	-9.96578	0
Tnfrsf8	-0.956476	-4.70287	-9.96578	-6.16427	-0.803551	-1.16028	-3.5023	-4.91683	-2.86095	-1.92663	0
Fam161a	-0.128291	-1.15722	-1.68305	-0.515042	-0.466901	-1.22869	-1.21531	-1.71344	-2.68523	0.457457	0
Epn3	-3.07242	-3.79652	-2.89498	0.277796	-1.97461	-3.9856	-4.70614	-5.75953	-5.19162	-9.96578	0
Smpd3	-1.96213	-0.956989	0.933754	-2.19586	-1.59061	-1.04194	-0.373951	-0.559639	-0.282614	0.47597	0
Ntrk2	-2.12074	-3.75135	0.751688	-2.0698	-2.0903	-3.90012	-5.19781	-4.84623	-3.59085	-5.75818	0
Csdc2	-0.52294	-0.653811	-0.00234767	-0.940901	-0.818332	-1.13727	-1.18902	-2.44082	-2.22124	-2.11797	0
Itih5	-4.12897	-0.200127	-0.222356	-0.752025	-4.53073	-1.24398	-2.21561	0.0623312	-0.912276	-1.92663	0
Acbd7	-0.871293	-1.31368	-5.39965	-2.41329	-0.0591395	-0.660238	-1.33908	-4.67042	-0.635689	-9.96578	0
Celf3	-0.74328	0.430656	0.560854	-0.0201796	-0.91824	-0.337362	-1.01997	-0.384806	-0.0768004	0.707337	0
Fbxl7	-1.30877	0.67432	0.974602	0.0731242	-1.28205	-0.0608215	-0.697045	-0.341182	-3.07565	-5.19781	0
Fstl4	-6.19286	0.242189	-2.742	0.667136	-6.20325	-0.632703	-0.334481	-4.02648	-2.03406	-3.70209	0
Sez6	-2.28181	0.0581253	-3.83202	-1.74196	-2.73055	-1.25075	-3.03002	-6.26474	-4.65043	-9.96578	0
Sobp	-2.63615	-0.738602	-1.28073	-0.481305	-3.39634	-1.9766	-3.37989	-3.39582	-4.87796	-1.71233	0
Scara5	-1.83488	-1.23317	-0.124472	-2.18799	-1.94924	-1.26398	-1.24646	-1.20208	-2.92212	-4.12028	0
Nap1l2	-0.451721	-1.31569	-0.875283	-2.35653	-0.0405354	-0.771663	-0.157413	0.98868	-0.0389296	-2.34372	0
Ccdc36	-0.201971	-1.46676	-1.93523	-2.58707	-0.352708	-1.06919	-0.629103	-2.05106	-1.52591	-9.96578	0
9030624G23Rik	-0.626284	-0.0753992	-0.95023	-0.991893	-1.48596	-1.15073	-3.17438	-3.64333	-3.85962	-3.92536	0
Zfp112	-2.74729	-2.57964	-1.41892	-1.34386	-3.05149	-3.0922	-2.742	-1.16101	-1.31569	-0.0331156	0
Slco2a1	-1.75274	-5.55854	-2.58559	-1.73911	-2.1343	-4.01769	-2.1049	-0.326457	-3.16719	0.724199	0
Aifm3	0.851107	0.493369	-1.93596	-0.536986	0.430656	0.0263508	-2.52918	-4.84623	-2.88155	-4.51508	0
Nr2f1	-4.28757	-1.02201	0.766357	-1.6018	-4.51743	-2.18439	-1.36638	-4.1401	-5.12835	-4.51508	0
Ly6f	-9.96578	-9.96578	-4.00022	-9.96578	-9.96578	-9.96578	-3.20023	0.404457	-1.71344	-9.96578	0
Scn9a	-3.36342	-3.84639	-8.65099	-4.99157	-3.15793	-1.18232	-3.14207	-4.2428	-5.50243	-5.62095	0
Sh3tc2	-1.8835	-6.00355	-1.6344	-2.99655	-2.72707	-4.98316	-4.51329	0.762405	-0.47986	-9.96578	0
Rab3b	-0.362201	-2.10597	0.209423	-1.53975	0.239746	-1.36638	-2.06753	-2.25347	-6.63774	-2.9613	0
Gjd3	-2.85618	-1.84746	-0.84587	-1.09296	-3.49849	-2.93707	-2.38177	-4.16382	-5.19162	-9.96578	0
Ppil6	-3.78913	-0.730259	0.0845041	-0.44155	-3.9362	-1.45291	-1.6018	-1.34269	-2.94582	-1.70474	0
Klhl35	-6.19286	-3.96714	-0.76774	-3.75158	-5.64493	-2.96803	-0.811218	-0.396615	-1.0275	-0.877844	0
Nags	-2.81037	-4.73669	-3.02567	-0.484205	-2.82547	-4.71911	-3.37989	-4.43457	-4.61853	-2.51519	0
Ceacam20	-0.161101	-6.05558	-6.40664	-6.38843	-1.17053	-7.21686	-9.96578	-9.96578	-9.96578	-9.96578	0
Dmgdh	-1.8554	-1.43924	-4.07115	-2.92083	-2.26286	-0.108977	0.147231	-4.10221	-4.05552	-9.96578	0
Fam171b	-0.120198	0.558449	-0.061903	0.0166592	-0.228231	0.325986	0.301527	-0.460154	-2.56736	-2.87351	0
4930502E18Rik	-0.32135	-3.68853	-2.77689	-4.24496	-0.519369	-3.35791	-2.35574	-0.18287	-4.26133	-9.96578	0
Hspb9	-2.04989	-0.372749	-1.17218	-2.27753	-1.59641	-1.28205	-1.01203	-0.371297	-0.165992	0.352215	0
Mpzl3	0.101733	-0.985335	-1.54083	-1.57232	0.491594	-0.224921	0.512975	-0.293489	-0.717408	0.730286	0
G6b	-1.8554	-0.510765	-0.806108	-1.50035	-2.67872	-1.55322	-2.41894	-1.04804	0.808506	-2.11797	0
Btla	-2.09712	-1.85365	-9.96578	-3.98005	-0.605087	0.651794	-0.0687856	-5.20674	-0.814692	-1.69287	0
Atp4a	-0.414676	-2.24432	-1.81843	-0.746038	-1.19515	-2.5534	-2.96877	-2.58843	-2.19371	-3.27367	0
Usp17lc	0.421224	-9.96578	-9.96578	-9.96578	-0.290387	-9.96578	-5.87959	-5.07593	-9.96578	-9.96578	0
Fgf23	-2.73131	-1.87554	-4.05985	-0.115156	-3.37989	-2.91197	-4.4913	-4.07527	-5.29499	-3.52791	0
Sh3rf3	-2.44448	0.814037	-0.00880485	-0.769912	-2.1935	-0.104534	0.643856	-3.12688	-4.65043	-5.31007	0
Ovgp1	-2.31144	-0.903737	-1.23539	-0.430391	-2.89201	-2.02749	-2.42327	-1.92117	-0.67868	-2.29787	0
Patl2	-0.779799	-4.7627	-3.49265	-5.00861	-0.528066	-2.80612	-2.76647	-0.500752	-2.05747	-1.7456	0
Itgb8	-3.92536	-2.48136	-1.50872	-2.75504	-2.19556	-0.59188	-1.61259	-1.65917	-2.52062	-3.29506	0
Gabre	-2.4721	-0.541809	-0.553149	0.528632	-1.8344	-1.03728	-1.11053	-1.38107	-3.17986	-5.31007	0
A430078G23Rik	-0.261415	-0.537409	-0.879303	-1.03086	-1.3604	-1.79199	-7.77038	-9.96578	-2.00966	-0.930845	0
Fam131a	-1.38781	-0.707263	-0.197875	-0.155144	-1.47049	-1.1421	-1.13472	-0.998916	-1.53535	-0.824452	0
Gm5114	0.175395	-5.88584	-8.91525	-7.53633	-1.02465	-7.29084	-9.96578	-9.96578	-9.96578	-9.96578	0
Pih1d2	-1.93559	0.726153	-1.46572	-0.922947	-1.38337	0.123717	0.101733	-0.35723	-0.144541	-1.47289	0
Scx	-1.15073	-1.05369	-2.06292	0.329855	-1.0964	-1.00111	-0.139753	-0.924545	-1.52591	-1.94906	0
Slc2a12	-5.10978	-2.29818	-0.928136	-0.403672	-3.64946	-2.48734	-0.679964	0.694924	-0.978386	-0.639834	0
Cnksr1	0.317902	-1.45429	-2.41673	-1.25622	0.524406	-0.742391	-1.65117	-2.82716	-3.62707	-9.96578	0
Kcnmb1	-3.9853	-3.12552	0.496778	-1.31368	-3.92536	-4.02927	-2.8589	-3.11549	-4.44091	-9.96578	0
Apold1	-5.08261	-5.07593	-3.08307	-1.55753	-5.71624	-4.43846	-3.54271	-0.0649074	-0.506436	-1.04093	0
Xlr	-4.03595	-0.639834	-2.28828	-1.86411	-4.70925	-0.283715	-2.70841	-3.40853	-4.32037	-0.52294	0
Nr4a2	-1.46023	0.945215	0.360992	0.153618	-2.22779	0.617037	-0.0331156	-0.115701	0.307323	0.672056	0
Vtn	-9.65704	0.121125	-5.50552	-1.6998	-8.9113	-1.27768	-4.34847	-9.96578	-3.62707	-4.88885	0
Sgcd	-9.96578	-7.41264	-4.08119	-0.932287	-9.96578	-5.07593	-6.63774	-0.042145	-2.72479	-1.50176	0
Slc19a3	-2.13989	-1.11329	-1.33435	-0.828817	-1.67519	-0.699753	-0.868707	-0.930845	-2.11109	-4.63693	0
Crhr2	-1.97936	-1.36546	-3.79949	0.208725	-2.25569	-2.05917	-1.89453	-9.96578	-4.10456	-3.75057	0
Pax8	0.554723	-4.13315	-5.98595	-6.08799	-0.41913	-4.64873	-5.40286	-9.96578	-3.76597	-4.57787	0
Faah	-0.396237	-2.72479	-3.58949	-3.14765	-1.0443	-2.82322	-2.41425	-3.3814	-1.13811	-1.98204	0
Ddn	-6.17482	-5.63169	-4.99157	-0.651057	-5.6387	-6.11961	-4.80129	-4.33936	-5.35184	-4.18809	0
Ntsr1	-7.00086	-4.10772	-0.434515	-4.463	-6.18488	-4.2571	-3.32999	-6.64997	-9.96578	-9.96578	0
Gm9	-0.501411	-9.96578	-9.96578	-9.96578	-1.43359	-9.96578	-9.96578	-9.96578	-9.96578	-9.96578	0
Il24	-1.7659	-9.96578	-9.96578	-9.96578	-0.111487	-3.62655	-3.94757	-9.96578	-9.96578	-9.96578	0
C2cd4b	-1.26482	-4.77381	-0.418719	-0.433339	-2.19993	-4.79528	-3.78975	-9.96578	-9.96578	-9.96578	0
Svop	-1.53402	0.391562	-0.659567	-0.562058	-0.128635	0.161383	-0.697551	-0.0143921	-0.545144	-2.01881	0
D630003M21Rik	-0.854887	0.378597	-2.53804	-0.735309	-1.46269	-0.221279	-1.38364	-4.05985	-3.74478	-3.83838	0
Sdcbp2	0.575825	-1.62508	-1.18232	-0.998916	0.157725	-1.70185	-0.714865	-0.422257	-1.81843	-1.42475	0
Hs3st3a1	-7.56425	0.409894	-1.70489	-1.12481	-6.27533	-0.822509	-1.50324	-1.73596	-3.2081	-4.251	0
Gm5796	-3.42994	-2.89201	-1.04547	-1.88189	-4.26917	-4.23342	-9.96578	-9.96578	-4.87796	-9.96578	0
Hoxa3	-3.7624	-2.16492	-1.19225	-2.59262	-4.39948	-3.12222	-6.52487	-3.64333	-6.47466	-9.96578	0
1700013H16Rik	-3.27627	-0.507975	-7.15233	-2.80582	-3.28408	0.245347	-1.8835	-9.96578	-9.96578	-9.96578	0
Nupr1l	-3.39115	-1.28073	-0.932287	-0.0989584	-3.12222	-3.04163	-2.08091	-1.52591	-1.70163	-0.491948	0
AA986860	-1.81988	-2.80205	-2.30487	-2.05747	-0.838857	-1.59583	-1.60676	-0.0335309	0.559578	-0.478473	0
Col14a1	-4.84877	0.625835	-1.20958	-0.196736	-3.88825	-0.440921	0.782968	-3.48734	-3.60426	-4.79675	0
Tmem82	-0.23795	0.584562	0.394067	-0.778218	-0.805834	0.488727	0.327746	-2.08769	-2.58509	-0.208942	0
Fbxo40	-7.69903	-9.96578	-4.78067	-0.136208	-9.96578	-9.96578	-9.96578	-4.88596	-2.80205	-1.74239	0
Kndc1	0.660742	-3.04199	-3.29634	-4.32037	0.167675	-3.11467	-3.78085	-5.75953	-5.53544	-9.96578	0
Zmynd15	-0.332306	-2.40972	-2.32732	-3.22716	0.532562	-0.499438	-1.72142	-0.906832	-2.9613	-1.09891	0
Mal2	-1.36638	-2.64352	-5.16059	-4.31042	-0.698967	-0.0158826	-2.6204	-4.43457	-3.49512	0.140613	0
Adamts17	-3.14845	0.957202	-0.608619	0.802126	-3.44846	-0.171515	0.25604	-0.576796	-2.08508	-3.42621	0
Anxa8	0.826338	-3.33232	-3.19919	-1.36731	0.985954	-3.26066	-3.10927	-4.2428	-2.78289	-3.31495	0
Cnnm1	-1.77204	-0.848433	-3.28496	-1.36997	-2.21645	-1.65008	-1.46857	-4.43457	-4.71992	-4.79675	0
Gm21319	0.914491	-1.63261	-2.64723	-2.29192	-0.244014	-2.70827	-2.61427	-3.04163	-4.83093	-3.34725	0
Eps8l3	-4.52602	-2.73145	-1.14853	-1.14673	-4.44324	-3.76193	-3.89405	-2.50235	-1.69703	-1.91358	0
Slc16a12	-8.87697	-6.94773	-4.25817	-1.8204	-6.24956	-4.51743	-5.0244	-3.95619	-0.218809	-0.124472	0
Tbx4	-0.0898567	-2.17032	-3.20555	-1.68058	-0.100919	-1.96213	-2.19036	0.000893034	-2.6195	-4.70614	0
Acot6	-2.76112	-1.36731	-1.39388	-1.0275	-2.53426	-2.21253	-2.96877	-1.92117	-2.2667	0.537314	0
Pnmal2	-1.20141	0.769496	0.31491	0.430185	-1.80102	0.20594	-0.386555	-0.904133	-1.74103	-9.96578	0
Efhd1	0.247338	-2.88761	-3.4943	-3.17232	-0.173536	-2.99373	-3.59358	-4.31569	-9.96578	-0.987036	0
P2rx5	-1.75767	-3.69793	-3.64275	-2.42668	-1.56297	-2.30718	-2.53748	-1.87094	-0.175881	0.758332	0
Grm4	-1.57935	-0.724491	0.5236	-2.1935	-2.30974	-1.93096	-2.77863	-4.29839	-5.29499	-9.96578	0
Begain	-0.434515	0.617037	0.512975	-0.0429193	-1.48312	-0.364924	-2.85195	-2.03082	-2.60078	-5.31007	0
Mmp16	-4.35925	-1.14246	-0.815898	-1.21473	-3.12222	-0.544033	-0.508386	-0.582851	-2.499	-5.62095	0
Trim72	-2.2137	-3.80497	-2.89498	0.516364	-3.3553	-4.39948	-2.94582	-2.14417	-3.37851	-0.276102	0
Foxb1	-7.31683	-0.117345	-6.95942	-1.66529	-8.94517	-1.10017	-5.31007	-9.96578	-9.96578	-9.96578	0
Fbln7	-3.99923	-0.406289	-1.53601	-1.20141	-4.38056	-1.52319	-2.11455	-5.97746	-9.96578	-1.39235	0
Car15	-4.177	0.725107	-0.211867	-0.78543	-3.61401	-0.318829	-1.08985	-0.280003	-0.34676	-0.386555	0
Lrrc31	0.676049	-9.96578	-9.96578	-9.96578	0.434803	-4.63013	-3.25454	-9.96578	-6.27533	-9.96578	0
Zkscan2	-2.10403	-1.72787	0.116111	-0.151243	-2.32173	-2.55606	-3.32999	-1.06431	-2.12215	-2.76125	0
Nr0b2	-4.84877	-6.23119	-5.0384	-1.97101	-4.98946	-9.96578	-9.96578	-9.96578	-2.82766	-3.75057	0
Sertm1	-1.77204	-0.509591	-3.70538	-1.08261	-2.10972	-1.10497	-2.02935	-3.80186	-5.12835	-9.96578	0
St8sia5	-2.40443	-3.70828	-4.96032	-0.889742	-2.45641	-5.16184	-4.4913	-5.43898	-9.96578	-9.96578	0
Pax3	-2.94518	0.871688	-2.12074	-0.750039	-3.48468	-0.273995	-4.17293	-4.07527	-2.93543	0.487478	0
Rsg1	0.0589685	0.270803	0.0780275	-0.443086	-0.0447987	-0.630633	-0.897337	-1.83711	-0.883474	-1.22408	0
Zfp931	-0.186962	-1.24286	-2.22717	-2.28181	-0.114975	-1.16306	-0.363186	-0.793702	-0.585786	0.390988	0
Lrrc74b	-2.38456	-1.21363	-1.39189	-1.02997	-2.81586	-2.22817	-3.68463	-1.58436	-1.34269	-0.28449	0
Fut9	-0.645764	-3.40491	-7.49889	-4.72149	-0.581015	-1.72549	-2.13707	-6.26474	-6.19618	-9.96578	0
Kcna7	-2.65616	-2.91954	-2.2486	-0.817354	-2.56736	-2.72163	-2.11042	-4.1401	-3.80497	-3.83838	0
Chrna3	-9.68505	-0.346393	-3.55349	-1.93054	-6.90467	-1.5156	-5.87959	-5.34647	-9.96578	-9.96578	0
Cyyr1	-0.0311844	-0.0557568	0.270353	-0.610058	-0.257487	-0.125883	-0.993226	-0.10844	-2.29818	-9.96578	0
Plin5	0.895939	0.635609	-0.605649	-0.773601	0.329855	0.446393	0.214362	-2.79802	-1.57779	-2.93772	0
2610042L04Rik	-2.11072	-1.04733	-0.397634	-0.889742	-1.5713	-0.884603	-0.194072	-1.54746	-2.48962	-3.70209	0
Gm5592	-0.372749	-7.45346	-7.88324	-7.74222	-1.53081	-9.96578	-9.96578	-9.96578	-9.96578	-9.96578	0
Caly	-2.04989	-1.86508	-3.29634	-0.493877	-2.34157	-3.70538	-4.7627	-9.96578	-9.96578	-9.96578	0
Dio3	-0.235448	-1.9897	-1.34603	-2.57275	-0.0162639	-0.982521	-1.99088	-1.25568	-2.59288	-2.87351	0
Ryr1	0.491594	-1.1385	-1.24526	-2.1281	-0.0993145	-1.75178	-2.3413	-3.89178	-3.10927	-3.0482	0
Alox12e	-3.73131	-2.22856	-5.3126	-3.66841	-3.31295	-1.29957	-4.13374	-6.34824	-9.96578	-1.15408	0
Itga10	-2.48662	-1.00253	0.881773	-1.51229	-2.65836	-1.79922	-2.71932	-1.56341	-1.3825	-2.20326	0
Lurap1	-0.113932	0.509666	-0.324483	0.720265	-0.0978751	-0.104534	-0.407111	-0.326457	-1.02926	-1.23347	0
Kremen2	-0.199694	-1.14706	-1.50872	-1.8297	-0.0809987	-0.634585	-1.65548	-6.26474	-4.61853	-5.08261	0
Nova1	-0.82956	0.182088	-1.23775	-1.28739	-1.10268	-0.406601	-0.0464518	-1.38364	-0.645764	-4.88885	0
Fam84a	-2.14368	-0.925533	-1.68465	-1.73098	-0.924545	-0.77731	-2.00753	-2.39215	-2.27496	-3.80186	0
Vamp1	0.0581253	-0.885063	-0.201018	-0.433339	-0.629103	-0.970318	-1.33128	-1.10017	0.423611	0.263603	0
Kcnb1	-1.13529	-3.31627	-3.31143	-1.71439	-1.76623	-3.40853	-3.96575	-3.78836	-5.75316	-4.06493	0
Esm1	-9.63359	-9.96578	-4.87457	0.839938	-9.96578	-4.12307	-6.34824	-9.96578	-6.27533	-9.96578	0
Dmrta1	-5.53383	0.30029	-5.41251	-1.24017	-4.76383	-0.559639	-0.0883517	-3.33519	-9.96578	-5.51541	0
Mfap5	0.617907	-3.89022	-4.10581	-4.31495	-0.336625	-4.1401	-5.54898	-1.39334	-2.98455	-9.96578	0
Gpr68	-1.6207	-0.728424	-1.90795	-1.24706	-1.62646	-0.997693	0.232971	-3.95619	-3.75111	-0.925039	0
Zkscan7	-0.654297	-0.541809	-0.121653	-0.878841	-1.52184	-0.660238	-0.952865	-0.310054	-0.84587	0.797917	0
Gm4858	0.345617	-9.96578	-9.96578	-9.96578	-0.671335	-9.96578	-9.96578	-9.96578	-9.96578	-9.96578	0
Muc6	-1.80357	-0.930588	-0.626806	-1.38135	-2.81586	-2.09076	-4.16298	-2.3423	-2.32567	-2.04403	0
Gm11837	0.422823	-2.17907	-2.32602	-1.89995	-0.207171	-1.94642	-4.3691	-1.13699	-0.779799	-9.96578	0
Plb1	-1.72549	-1.72549	-1.42537	-1.60516	-2.10597	-2.64309	-2.3455	-5.27196	-5.04552	-2.77967	0
Krt80	-4.01102	-0.586162	-1.33164	-2.14826	-3.75111	-2.06451	-3.61401	-9.96578	-3.24359	-1.64612	0
Dscam	-5.43523	-2.32732	-2.43421	-3.63772	-5.68425	-1.84939	0.0603093	-1.87784	-2.67961	-0.904133	0
Gsg1	-2.0407	-9.96578	-0.937653	-9.96578	-1.8554	-4.6971	-3.42583	0.434422	-1.22869	0.991403	0
Cyp4f39	-0.396237	-4.43363	-9.96578	-6.31965	-0.971186	-3.44485	-3.57919	-5.51541	-9.96578	-1.96987	0
Col7a1	0.871688	-0.202466	0.0821732	-0.898422	0.826338	-0.223436	-0.659567	-1.54119	-1.43057	-2.60337	0
Sprr2a3	-7.76287	-5.49198	-9.96578	-9.96578	-4.177	0.0795022	-1.27251	-9.96578	-9.96578	-9.96578	0
Serpini1	0.790686	-2.49287	-2.00563	-3.39542	0.639707	-1.66831	-1.80761	-2.06412	-2.66722	-1.41426	0
A430105I19Rik	-3.96652	-4.9906	-2.8354	-1.22455	-3.70589	-4.98316	-4.4913	-0.897337	-2.74959	-1.86226	0
Rab6b	-0.494593	-0.208942	-0.989183	-0.930588	-0.697298	-0.62434	-1.14174	-0.853973	-2.47109	-3.60213	0
Dkkl1	-1.61177	-1.36918	0.292349	-1.75132	-1.47855	-1.71971	-3.28408	-9.96578	-3.96714	-9.96578	0
Cfap77	0.105194	-0.0184272	-1.91754	-1.51888	-0.653277	-0.510765	-2.4449	-0.911292	-0.181684	-1.53081	0
Rsad1	-1.15596	-1.07785	-0.973648	-0.358104	-1.63169	-1.53568	-1.10146	-1.15877	-1.84864	-0.406289	0
Eno4	-0.302105	-0.82956	-2.24393	-2.16492	-1.03684	-1.206	-0.966892	-0.819455	-0.453726	-1.41426	0
Tex40	0.537893	-1.2484	-0.714865	-1.31569	0.0747974	-1.53065	-0.807361	0.165481	-0.053216	-3.94535	0
Slc5a7	-5.54978	-0.781898	-2.69053	-1.99721	-3.43075	-0.527855	-0.928136	-2.74556	-2.88155	-9.96578	0
Gdap1l1	0.0821732	0.991742	-0.912276	-0.521206	0.187117	0.215192	-1.38633	-2.14417	-5.22631	0.106796	0
Lynx1	-3.79329	-3.04538	-3.93005	-1.30762	-2.75171	-3.12222	-4.70614	-3.07632	-2.61292	-5.51541	0
Pla1a	0.531583	-3.42288	-2.1809	-3.44694	0.344621	-1.26684	-2.80582	-5.40432	-3.04374	-1.48442	0
Ccdc33	-3.56856	0.700348	-1.60655	-1.44882	-4.16801	-0.985335	-4.86885	-5.34647	-9.96578	-9.96578	0
Nrsn2	0.547378	-9.96578	-3.06411	-1.93596	-0.423792	-9.96578	-9.96578	-9.96578	-9.96578	-9.96578	0
Ngef	-2.16623	-0.820128	-0.487809	-2.07554	-1.97854	-1.3477	-1.47699	-2.99427	-3.19408	-9.96578	0
Klk11	0.0603093	-3.96714	-2.81464	-4.463	0.195268	-3.37713	-5.43674	-9.96578	-4.08091	-9.96578	0
Rasl12	-2.95285	0.73475	-0.60006	0.730286	-3.10951	-0.148661	-0.479154	-9.96578	-3.34766	-5.08261	0
Ptgdr2	-1.78569	0.028927	-0.261415	-0.554259	-1.37172	-0.464077	0.980214	-0.417243	-0.0731951	0.888982	0
Tekt2	-0.307374	-0.890081	-3.34554	-2.65875	-0.829975	-1.99049	-3.91488	-2.44082	-2.86095	-1.28205	0
Tm4sf5	0.759528	-4.57458	-3.43037	-5.43598	0.488103	-3.49332	-4.10668	-9.96578	-9.96578	-1.59332	0
4930538K18Rik	-4.81888	-3.86755	-2.13929	-1.06508	-5.21287	-4.326	-5.54898	-4.57458	-3.92392	-2.82528	0
Mmp27	-9.96578	-9.96578	-9.96578	-9.96578	-9.96578	-9.96578	-9.96578	-9.96578	-9.96578	0.691156	0
Chdh	-1.74812	-1.23694	-0.574583	-1.68906	-1.70688	-0.405976	-1.83247	-3.62913	-4.47254	-0.6701	0
Letm2	-1.48596	-0.100516	-0.17862	0.32701	-0.939403	-0.469526	-0.307374	0.0520858	0.0845041	-0.719034	0
Gxylt2	-2.52788	-0.919029	-4.27164	-1.7444	-3.14349	-1.91688	-1.3016	-0.803551	0.494974	-4.88885	0
Map6d1	-2.2985	-1.52827	-2.05152	-0.169222	-2.51688	-1.88566	-1.84548	-1.95851	-1.86318	-2.10702	0
Zfp937	-0.158199	0.534228	0.420134	-0.425963	-0.492777	-0.366289	-0.896075	-0.420632	-0.897337	-0.398378	0
Rph3al	-2.05332	-1.86191	-0.136645	0.54393	-1.18782	-1.81802	-2.17154	-4.88596	-4.19646	-2.89635	0
Ttll7	-3.11549	-1.08047	-0.897337	-1.25677	-2.86095	-0.995503	-0.506436	-0.120768	-1.26059	-2.11797	0
En2	0.917236	-4.09606	-9.36806	-5.95848	0.908947	-3.26984	-3.10346	-4.02648	-4.80129	-4.12028	0
Spag16	-0.944311	0.45356	0.840838	-1.21117	-1.16511	-0.438201	-1.328	-1.37761	-0.658066	-9.96578	0
Rln1	-1.07539	0.29676	-0.480566	-0.906832	-0.0957716	0.897116	0.288613	-2.32234	-2.499	-3.83838	0
Nat8f4	0.004609	-1.43615	-1.06893	-1.86633	0.126402	-1.48645	-1.50324	-1.48351	-0.528066	0.591189	0
Cdhr1	0.764617	-0.443086	-2.83065	-1.57576	0.575362	-0.875752	-2.66624	-5.97746	-6.36037	-9.96578	0
Fam26f	-0.432712	-4.09606	-5.05798	-6.53665	-1.00747	-3.08863	-2.2706	-3.40853	-3.53076	0.234715	0
Tbc1d10c	-0.249597	-2.06373	-0.275051	-2.2455	-0.566841	-2.13707	-0.295162	-0.4109	0.316653	0.534851	0
Cabp4	-0.186962	-2.57964	-3.3713	-2.94518	-1.21416	-4.29981	-4.96319	-3.21745	-4.47254	-9.96578	0
Abca8b	-5.05798	-3.65207	-3.40529	-3.79036	-4.02593	-1.53065	-2.56736	-3.93419	-3.46497	-0.715383	0
Stab2	-6.55847	-9.96578	-6.72783	-2.34868	-7.27907	-6.50195	-3.96575	-2.53402	-2.52829	0.975809	0
Mycbpap	-6.48639	-1.59207	-1.01229	-0.500093	-5.98193	-2.30941	-3.48633	-2.79802	-5.35184	-3.37691	0
Fam19a4	-2.14368	-3.26182	-6.61562	-5.16184	-1.46023	-0.282176	-1.19676	-6.34824	-9.96578	-9.96578	0
Pla2g4b	0.472159	0.359838	0.478635	-0.385375	-0.0768004	-0.598099	-1.27251	-2.82716	-1.92764	-1.3043	0
Nkx6-1	-5.19257	-1.75132	-5.11359	-3.1925	-4.78748	-1.8297	0.395752	-1.63884	-2.10597	-4.12028	0
BC051142	-3.97364	0.661642	-0.29398	-1.0231	-4.88649	-0.797103	-0.575064	-4.36524	-4.40949	-3.25434	0
Pla2g4e	-0.0294116	-6.03613	-5.54114	-6.18488	-0.856981	-4.38567	-6.34824	-6.64997	-6.75857	-9.96578	0
Cyp26c1	-4.61808	0.498476	0.216483	-1.37144	-5.23985	-0.502141	-0.0687856	-2.33418	-3.0088	-2.87351	0
Srpx2	-8.9039	-2.4756	-1.71111	-0.881056	-7.36867	-3.00705	-2.66624	0.525053	-1.69287	-1.11764	0
Slc44a4	0.100829	-1.92966	-3.51501	-3.20103	-0.135771	-1.54904	-3.30606	-2.89865	-1.70821	-2.93772	0
Psd	-1.44814	0.0545007	-0.504808	0.611722	-1.39046	-0.61134	-0.823172	-0.639834	-1.39388	-0.707263	0
Kcnf1	-3.79329	-3.37592	0.612268	-0.821152	-2.61359	-2.00563	-1.0619	-1.94615	-5.64103	-4.51508	0
Crybb3	-0.835334	-0.871701	0.430905	-0.0930041	-1.42011	-1.21284	-3.80497	-1.4105	-9.96578	-3.14943	0
Zfp784	-1.56488	0.568183	0.644545	0.33622	-2.24583	-0.335696	-1.26059	-0.542409	-0.331994	0.133967	0
Cxcr2	-0.666186	-1.27022	-1.43801	-1.67945	-1.76906	-2.51623	-6.27533	-6.04431	0.726153	-0.144541	0
Rgs17	-2.58395	-1.06682	-1.44882	-1.81004	-1.03684	-0.13338	-1.41316	-3.89178	-4.35544	-9.96578	0
Gpr50	-2.49446	-1.2982	-1.6329	-0.967125	-2.82547	-1.60496	-1.64491	-1.87403	-2.30997	-9.96578	0
Frmpd1	-2.82766	-2.38633	-0.480566	-1.05187	-2.64455	-3.23682	-1.70821	-0.0720136	0.0479446	-1.93805	0
Arg1	-3.84757	-4.61292	0.575825	-5.40886	-3.60371	-0.729073	-1.74949	-1.78999	-1.84864	-1.42094	0
Acss3	-5.17623	0.284885	0.77596	-0.593001	-4.14619	-0.570897	-1.4412	-2.43254	-1.52213	-9.96578	0
Slc25a42	0.628046	0.554723	-0.0825166	0.954096	0.348099	-0.197875	-0.392085	0.298522	0.98717	0.677297	0
H2-Q2	-1.36638	-3.25413	-3.83952	-0.468308	-2.0029	-2.02106	-3.52475	-4.49659	-5.58346	-0.079213	0
Gnat2	0.870971	-0.335348	-2.32234	-1.77264	0.689643	-0.807633	0.0662037	-0.0658164	0.551624	-0.52294	0
Wnt7a	-1.61829	-4.49867	-9.96578	-4.79528	-0.787288	-3.80244	-3.87213	-6.04431	-6.63774	-9.96578	0
Zfp78	-1.18547	-1.49306	-1.26782	-1.9214	-0.605087	-1.68653	-0.656824	-0.298344	-0.638223	0.655308	0
Nr4a3	-5.64103	-4.50239	-2.72209	-1.30051	-5.50783	-4.54515	-3.8313	-3.74576	-5.29499	-1.58137	0
Cyp2b23	-0.933205	-5.49198	-5.41251	-6.53665	-0.557415	-2.77863	-5.12835	-9.96578	-5.64103	-9.96578	0
Lect1	-9.96578	0.689926	-9.96578	-0.916494	-9.96578	-0.319935	-0.444807	-2.78393	-4.99157	-9.96578	0
Vil1	-2.15194	-2.62304	-0.11113	-3.04163	-1.694	-1.97714	-2.09897	-3.64333	-2.42327	-2.17032	0
Sod3	-8.924	-3.94253	-0.0158826	-5.599	-9.04369	-4.68357	-5.54898	-5.43898	-4.27559	-5.08261	0
Cyp1b1	-0.634585	-4.51743	-2.44082	-3.86446	-0.812275	-2.57688	-1.47699	-3.3167	-3.96714	-1.16535	0
Gabra3	-2.5601	-1.89161	-3.20555	-2.73296	-0.80973	-1.30877	-2.69732	-4.60157	-4.87796	-9.96578	0
Slc25a35	-0.280946	-1.77714	-2.64645	-2.39515	-0.640119	-2.51418	-2.91715	-3.11549	-2.78289	-1.07332	0
Cd164l2	-0.294816	0.599047	-2.24393	-0.389641	-0.782619	-0.35584	-2.17154	-5.40432	-4.50742	-9.96578	0
Clec2l	-2.26606	-1.25389	-0.0608215	-1.69499	-3.01129	-2.38074	-1.59372	-4.36524	-4.17254	-2.55498	0
Catsper2	-1.08386	-1.19564	-0.801974	-1.35776	-2.30974	-1.5446	-0.509591	-0.0887751	-0.224921	0.122579	0
Cspg5	0.890391	-1.59927	-2.10254	-2.0466	-0.0641497	-1.70474	-1.3779	-1.84479	-0.610058	-1.58137	0
Olfm4	-9.6014	-0.0857951	-4.21862	-1.81598	-9.96578	-1.39281	-3.41707	-9.96578	-1.50035	0.153618	0
Oprd1	-3.3167	-2.08074	-2.41359	-0.13001	-3.44846	-2.18439	-1.49896	-5.20674	-6.36037	-9.96578	0
Meioc	0.194831	-2.39594	-1.98377	-2.33038	0.723045	-0.82657	-0.599579	-1.45791	0.041283	-3.0482	0
Kcnq4	-3.50461	-3.92803	-1.33092	-2.36555	-4.58355	-4.72698	-4.01724	-3.67013	-2.75981	-5.19781	0
Gal3st4	-2.34059	0.179456	0.311237	-1.09953	-1.70474	-0.00224377	-0.267859	-0.858365	-1.67853	-0.464816	0
Wnt3a	-2.13349	0.165481	-5.12835	-1.46695	-2.29733	0.35524	-2.42668	-9.96578	-5.91034	-9.96578	0
Slc16a11	-1.60516	-0.958296	-0.716647	-2.07554	-2.12619	-1.33876	-2.65209	-1.17789	-2.11797	-2.4449	0
Ceacam16	-1.99981	-4.79675	-1.58065	-3.95233	-2.28953	-4.48877	-3.57919	-2.88287	-1.06776	0.903682	0
Efhc1	-0.956476	-0.974771	-0.920322	-0.738012	-1.59207	-1.65235	-2.05784	0.380285	-1.2185	-0.31476	0
Dpyd	-9.6014	-0.0603044	-2.76022	-1.39162	-8.96756	-1.25825	-4.44187	-5.03695	-6.04431	-0.70973	0
Shank2	-1.60634	-0.127947	-0.791682	-0.743798	-1.8344	-1.04804	-2.27552	-2.93147	-6.11741	-5.41251	0
St6gal2	-1.92117	-1.13699	-4.06355	-2.58395	-0.964411	0.221497	-0.61134	-3.80186	-9.96578	-9.96578	0
Fbxl16	0.689359	0.808506	0.953237	0.263951	0.18077	-0.0731951	-0.888016	-2.26638	-3.54124	-0.572891	0
Tmem266	-0.0629115	-4.27362	-4.1404	-3.3713	-0.659567	-4.35925	-5.27808	-3.72491	-9.96578	-4.44578	0
Nell1	-4.01102	-5.3363	-0.65036	-4.16298	-3.4548	-4.44578	-4.26253	-5.64103	-6.55847	-5.31007	0
Rai2	-4.68011	0.780256	-1.06893	0.578494	-3.14349	-0.203067	-2.54539	-0.287488	-1.64528	-2.26122	0
Cd101	-9.68505	-6.44414	-7.49889	-2.05332	-9.96578	-6.36566	-4.44187	-4.49659	-4.35544	-1.82848	0
Cntnap1	-4.56619	-2.15322	-1.53081	-1.364	-4.62261	-2.6244	-1.23539	-0.938277	-1.13586	-1.3495	0
Ppm1e	-2.76228	-0.715124	-2.09076	-0.750039	-2.60193	-1.35315	-1.23539	-2.04541	-1.37733	-1.83686	0
Tdpoz3	-0.118074	-9.96578	-9.96578	-9.96578	-1.14014	-9.96578	-6.4404	-9.96578	-9.96578	-9.96578	0
Ugt8a	-0.0158826	-3.05308	-5.97746	-4.39948	0.565608	-1.03025	-1.12921	-2.90477	-3.59085	-9.96578	0
Slc2a13	-6.90711	-2.93117	-0.984392	-3.29837	-7.49889	-3.49849	-3.98117	-2.30997	-4.50742	-2.76125	0
Myoz1	-5.08778	-6.23119	-0.888679	-0.621168	-5.44089	-7.33127	-6.52487	-9.96578	-4.95784	-0.630128	0
Gm10406	-1.22362	-0.132873	0.139422	-0.389641	-2.00563	-0.782619	-0.710267	-0.740057	-1.39992	-2.93772	0
Zfp750	0.924689	-2.4611	-2.50906	-3.54496	0.0979242	-3.08307	-2.38567	-1.64229	-1.22807	-1.32962	0
Per2	-2.01225	-0.505082	-0.987513	0.457457	-2.55874	-1.26398	-1.46572	-2.57584	-2.27122	-0.184036	0
Npas2	-5.31643	-3.90869	-2.1339	-0.616568	-5.61989	-4.69245	-5.27808	-3.90869	-4.03184	0.974602	0
Dfna5	-0.723744	-0.0709006	-0.0284331	-0.663938	-0.896075	-0.295453	0.448141	0.0279741	-1.43359	0.939351	0
Ms4a10	0.282565	-9.96578	-6.4404	-9.96578	-0.66881	-9.96578	-9.96578	-9.96578	-9.96578	-9.96578	0
Hsbp1l1	-3.15216	-3.75135	-2.11042	-1.52827	-3.18102	-3.99892	-3.20648	-3.57171	-3.36083	-3.70209	0
Fam71e1	-1.64704	-2.25236	0.157325	-0.769091	-2.05025	-3.03542	-4.8958	-1.58436	-1.44401	-1.92663	0
Rassf6	-1.41263	-1.68421	-1.08478	-2.0298	-0.812275	-0.199694	-2.06373	0.662539	-1.42767	-9.96578	0
4930512M02Rik	0.353139	-1.49718	-0.942324	-2.42051	-1.26059	-3.30173	-9.96578	-9.96578	-9.96578	-9.96578	0
Bend7	-1.02649	0.0563778	0.0452121	-0.26899	-0.910308	0.377383	0.917236	0.599047	-0.380956	-0.673343	0
Foxq1	-2.15194	-0.496841	-4.34847	-2.01517	-2.30534	-1.08985	0.156064	-0.987835	-2.71691	-1.60358	0
Tub	0.411191	0.123717	-1.49669	-1.08478	0.72563	0.0529741	-0.0891984	-2.42014	-2.94582	-3.62913	0
Sema3g	-5.22764	-2.4756	-0.0505747	0.853926	-4.92999	-3.34259	-3.33874	0.90648	-2.25152	-5.51541	0
Glb1l2	-1.07785	-0.53123	-0.0926037	-0.0836163	-0.701656	-1.07785	-1.62161	-1.33534	-4.19646	-4.88885	0
Plpp7	-1.78124	0.371033	0.237876	0.771591	-1.81598	-0.317512	-0.491119	0.640077	0.673183	0.508382	0
Gjb4	-0.576094	-9.96578	-6.35003	-7.23149	-0.969196	-9.96578	-6.90467	-3.95619	-9.96578	-9.96578	0
Lancl3	-5.14748	0.820336	-3.4943	0.286395	-3.48468	-0.0429193	-1.25499	-2.16492	-3.03038	-1.92663	0
Apc2	-1.29957	-1.38781	-1.67073	-1.01273	-0.937653	-1.70765	-1.66574	-1.55753	-0.798792	-0.780487	0
Adamts6	-4.32037	-0.885063	-0.895115	-0.671335	-3.20555	-0.521206	-0.707592	0.338734	-0.244634	-0.511934	0
Galnt18	-3.5924	-2.33682	-1.23413	-1.58771	-3.49053	-2.99964	-0.418719	-0.73354	-2.58395	-3.75057	0
Gfra4	0.785347	-0.193437	0.86499	0.688067	0.617472	-0.882699	-0.939403	0.184068	0.309789	0.195741	0
Kcne1l	-3.71823	-0.663938	-1.43505	-1.49502	-2.60193	-0.449063	-0.692451	-1.49215	-2.63442	-4.70614	0
Phkg1	0.164383	-2.78071	-1.80853	-2.41566	-0.025902	-2.58559	-2.55189	-1.79371	-1.86901	0.0889088	0
Sult6b1	0.0705959	-4.66404	-3.89911	-4.51743	-0.537409	-3.48594	-3.51454	-4.60157	-2.39062	-1.18439	0
Kank4	0.844556	-3.90012	-3.08307	-2.61503	0.442929	-2.72809	-0.155144	-0.149911	-3.78722	-9.96578	0
Aqp7	-3.33232	-2.01971	0.0334936	-2.62489	-4.41144	-2.38633	-2.69732	-3.55915	-3.27037	-9.96578	0
Catsperg1	-4.65734	-2.2107	-0.948014	-2.21622	-5.27332	-3.24816	-3.90457	-3.78836	-4.76495	-1.07833	0
Wdr38	0.0245334	-0.350847	-1.20141	-1.07785	-0.144013	-0.285264	0.283618	-0.815419	-0.755424	-1.07833	0
Hmgcs2	-5.29499	-9.96578	-1.9301	-0.524813	-6.40394	-9.96578	-6.34824	-6.58001	-4.65043	-9.96578	0
Cecr6	-9.6014	-0.0454791	-3.56222	-1.70207	-7.34399	-0.954492	-2.82702	-4.39077	-3.8227	-3.52791	0
Zfp273	-1.59207	-1.56768	-1.72644	-2.00442	-1.53081	-1.11256	-0.719784	0.540506	-0.0809987	0.473682	0
Lrtm2	-1.04846	-0.000264196	-3.75329	-1.31057	-1.7913	-1.23694	-2.19036	-4.19606	-6.11741	-5.41251	0
Lrrc24	-1.78276	-0.737422	-0.770374	0.751688	-1.84746	-0.939403	-0.463339	0.159208	0.524024	0.539509	0
Rbm46	-1.75018	-2.24432	-1.99127	-1.70207	-1.34828	-1.59583	-0.557963	-1.12481	-1.40479	0.126402	0
Rgs9bp	-1.29024	-0.60758	-1.05229	0.662539	-1.70474	-0.897337	-0.0658164	-1.66731	-0.794389	-4.57787	0
Abcg4	-4.24098	-2.69053	-1.18782	-1.35099	-4.70925	-3.75135	-4.57849	-3.93419	-0.0350632	-2.82528	0
Tceal3	-2.73131	-0.320643	-0.60006	0.298522	-3.00491	-1.09686	-1.77859	-2.85668	-9.96578	-9.96578	0
Hapln4	0.440016	-0.489386	-1.74103	-0.822509	0.00164498	-0.919818	-1.25677	-3.52475	-3.96714	-1.69287	0
Jph3	-0.699753	0.991064	-0.975993	-0.501411	-0.425963	0.567882	0.118899	-1.39334	-2.37762	-1.69287	0
Tgfbr3l	-2.87875	0.0279741	0.224315	0.271253	-3.46794	-0.904935	-2.49991	-2.37716	-1.81843	-1.17827	0
Usp26	0.316653	-3.5906	-3.53749	-4.35652	-0.377033	-3.71007	-4.96319	-6.10503	-4.80129	-9.96578	0
Ankrd35	0.964277	-4.77381	-5.28243	-6.18488	0.51388	-4.97021	-5.43674	-9.96578	-4.95784	-5.51541	0
Il33	-0.0335309	-3.64946	-1.90568	-3.9853	0.979109	-0.414676	-2.13707	-3.31227	-3.23176	-5.19781	0
Bcl6	-0.580236	-1.21117	-4.82366	0.290391	-0.847727	-1.48645	-0.0989584	-4.0373	-0.353499	0.288073	0
Ano3	-1.56923	-2.75336	-2.31782	-1.47394	-0.645764	-2.39307	-2.31411	0.936691	0.751178	-1.65235	0
Nrxn1	-3.244	-3.20687	-5.55507	-3.94757	-2.63334	-0.552969	-1.7537	-3.09255	-4.95784	-2.93772	0
Slc25a31	-0.548353	-7.06012	-6.14854	-7.2038	-1.27601	-4.12307	-4.77267	-5.51541	-6.27533	-5.08261	0
Srp54a	-0.789414	0.9071	0.500876	0.604916	-1.23694	0.121559	-0.222896	0.231072	-0.194611	-0.100516	0
Cntn1	-3.15358	-3.74524	-0.66881	-1.90405	-2.14517	-2.50959	-3.35925	-0.793702	-2.53963	-3.75057	0
Amy1	-4.44364	-2.95465	-1.12921	-0.0377616	-5.55507	-3.95662	-4.31954	-9.96578	-9.96578	-2.7457	0
Slc18a3	-0.368035	-1.21117	-8.65099	-2.16831	-0.8208	-1.8112	-2.8589	-9.96578	-9.96578	-9.96578	0
St8sia1	0.404457	-1.77204	0.370491	-2.18439	0.120692	-2.42691	0.610339	0.194394	0.356774	-2.62002	0
Vsig2	-0.349455	-3.52104	0.639338	-1.23347	-0.773942	-3.63238	-1.66854	0.266809	-1.34386	-2.30974	0
Rtn4r	-4.18809	-0.870475	-1.17537	-1.39162	-2.91059	-1.64256	-1.79825	-1.86191	-2.28744	-3.70209	0
Ctsw	0.642467	-3.05709	-2.93147	-2.69236	-0.0464518	-2.4925	-2.00128	-2.01517	-1.1656	-1.63957	0
Ccdc68	-1.08985	-4.20623	-1.91358	-2.02291	-1.03183	-2.70186	-3.13318	-0.247879	-0.4097	-9.96578	0
Smoc2	-4.79602	0.175008	0.404037	0.106507	-5.2177	-0.0930041	-3.83281	0.755585	-0.860891	-5.31007	0
Tshz3	-1.7659	-1.45227	0.783392	-1.23476	-1.72162	-2.19616	-2.49991	-0.990317	-3.87874	-4.06493	0
Lrrc3b	-2.49324	-0.22665	-1.41316	-0.662144	-1.98428	-1.05431	-2.00753	-0.259434	-0.339544	-9.96578	0
3110052M02Rik	-2.70814	-0.421632	-0.329339	-0.53835	-2.48662	-1.10497	-0.852608	-0.25033	0.229374	0.6678	0
Dner	-0.60006	-1.95851	-5.43674	-3.18189	-0.724176	-1.16535	-0.355323	-5.07593	-4.50742	0.267536	0
Cdh10	-0.526908	-1.10987	-1.68138	-2.23755	-0.462642	-0.292276	-0.425963	-1.46572	-2.38265	-9.96578	0
Gpihbp1	-9.96578	-9.96578	-0.27906	-0.266435	-9.96578	-9.96578	-9.96578	-1.90405	-5.12835	-9.96578	0
Gm4791	-0.0216115	-0.818332	-0.470944	-1.1734	-1.35485	-2.14319	-9.96578	-4.39077	-9.96578	-9.96578	0
Zfp953	-0.108977	-0.665067	-1.27171	-1.49215	0.363887	-0.00818204	0.607715	0.353139	0.465169	0.921425	0
Creg2	-5.27739	-5.05798	-3.56989	-1.59061	-6.34824	-5.37143	-3.84006	-5.20674	-3.9859	0.292349	0
Ccdc42	-5.71624	-5.07593	-0.211867	-3.37989	-4.97716	-7.33127	-9.96578	-2.50235	-3.75111	-4.57787	0
4930539E08Rik	-0.380956	-3.60292	-2.66722	-4.25436	-0.64485	-3.31295	-4.08506	-4.52552	-4.95784	-2.2455	0
Zc3h12b	-3.21991	0.737555	-0.620531	-0.200561	-2.77315	0.08626	0.371574	0.469926	0.14553	0.451813	0
Syt17	-2.28099	-0.57582	-0.801122	-1.3043	-2.09279	-1.09829	-1.97127	-4.52552	-4.35544	-9.96578	0
Fhad1	-4.79602	-2.87602	-1.25348	-1.27022	-5.98193	-3.60371	-6.90467	-3.73369	-3.96714	-1.09891	0
Kcna3	-3.56856	-0.44155	-0.359179	-1.70765	-1.90601	-0.629363	-0.742762	-0.96666	-0.015137	-1.38709	0
Zfp882	0.236671	0.0928874	-0.295453	-1.09134	0.741121	0.479087	0.840838	0.645308	0.405808	0.0585469	0
Pdyn	-0.77731	-1.55322	-2.14742	-3.13037	-0.163872	-1.65378	-2.03279	-4.80129	-1.73098	-9.96578	0
Slco4c1	0.961352	-1.18439	-4.30142	-2.6009	0.718102	-1.72965	-2.71691	-6.34824	-1.92764	-0.485315	0
Lmcd1	-4.59202	-6.61562	-4.69325	0.787638	-5.08778	-4.61763	-4.83018	-9.96578	-9.96578	-4.79675	0
Hspa1a	-0.974771	-2.13227	-3.80497	-1.10572	-0.807905	-2.21253	-1.05862	-1.13586	-2.35608	-0.532974	0
Pla2r1	-5.92885	-3.03364	-2.99534	-1.5966	-5.27332	-3.10835	-2.19934	-0.823836	-1.65672	-2.39504	0
Spaca6	0.586993	0.0120114	-0.514958	0.558079	-0.188904	-0.0621939	0.687082	-0.523864	-0.701878	-1.49376	0
Olfml2b	-2.51365	-1.08985	-0.352708	0.887959	-2.30246	-1.26099	-0.673343	0.875575	-0.89996	-2.38177	0
Aff2	-3.80497	-1.02926	-1.76623	-0.797103	-3.90605	-1.98506	-3.01235	-0.0543993	-1.11329	-5.19781	0
Palmd	-7.36867	-3.19592	-0.696615	-3.69971	-8.41912	-4.01769	-3.91488	-3.40853	-2.37145	-4.51508	0
Actg2	-0.807633	-4.70287	-0.331265	-0.0917856	-1.28959	-4.13344	-1.1833	0.696491	-1.18232	-1.34353	0
Cadm3	-2.70467	0.525316	0.721867	-0.909912	-3.29837	-0.377541	-0.875752	-1.05229	-2.81082	-4.63693	0
Bco1	-4.41144	-4.27362	-3.29634	-3.69971	-5.68425	-5.60188	-9.96578	0.301951	0.302554	-4.51508	0
Abca4	-3.9853	-3.62681	0.802641	-2.06651	-4.18724	-4.37674	-4.86885	-0.909912	0.442929	-4.63693	0
Kcnh3	0.0741866	-2.48806	-3.12061	-3.06821	0.0894272	-2.58935	-2.01704	-2.68002	-2.89961	-0.687221	0
Trnp1	-1.15761	0.472031	-0.217986	0.980616	-1.23838	-0.125883	-1.69554	-1.76906	-2.86095	-0.254262	0
Spata2l	-2.87083	-2.73985	-3.18546	-1.63397	-1.68509	-2.23715	-1.72142	-1.03307	-0.0731951	0.979811	0
Gpr65	-9.96578	-9.96578	-6.56498	-7.49889	-9.96578	-9.96578	-5.54898	-9.96578	-1.46658	0.766357	0
Crocc2	0.327746	-4.5424	-3.9853	-5.11053	-0.298344	-4.61763	-5.87959	-6.26474	-6.75857	-4.9843	0
Perm1	-3.09321	-0.488251	-1.04662	-0.317823	-3.43862	-1.27251	-1.64085	-3.42004	-2.53256	0.947341	0
Edn3	-9.68505	0.401498	-0.138539	-1.1108	-7.56425	-0.11933	-0.730259	-4.84623	-9.96578	-9.96578	0
Vnn1	-2.19165	-9.96578	0.0274673	-2.35653	-2.25815	-9.96578	-4.08506	-0.136208	-1.4171	-5.19781	0
Fam161b	-0.951122	-0.777764	-0.892712	-0.671335	-1.49977	-1.3981	-0.629103	-0.345236	-0.46817	-0.97457	0
Hrct1	-8.11913	-5.53383	-4.05985	-1.77116	-9.96578	-5.52477	-3.51454	0.0689655	-1.70821	-4.18809	0
Slc35f1	-3.33702	-2.05484	-2.08937	-0.825606	-1.49332	-1.9442	-1.97784	-3.48734	-4.87796	-2.30186	0
Foxp2	-4.73669	-2.14629	-0.700458	-0.345236	-5.10902	-2.00356	-3.03002	-0.509194	-3.08863	-2.87351	0
Clvs2	-0.557415	-3.9362	-5.63004	-5.599	0.386666	-0.804445	-1.44699	-3.16238	-4.61853	-9.96578	0
Vegfd	0.357256	0.0120114	0.149214	-0.569364	-0.524813	-1.02135	-1.79062	-1.50693	-0.804945	-9.96578	0
Serpinb12	-9.96578	-9.96578	-9.96578	-9.96578	-9.96578	-9.96578	-9.96578	-9.96578	-1.1656	0.973444	0
Nanos1	0.763421	-0.803945	-2.70378	-1.59849	0.334775	-0.795075	0.199595	-0.456893	-0.264786	-0.16083	0
Pcp4l1	-1.53402	-3.35214	-1.66731	0.367879	-1.50324	-3.12222	-3.15199	-3.45275	-1.51754	-0.221817	0
Usp17la	0.184454	-3.90869	-3.94757	-4.5117	-0.603103	-5.31007	-9.96578	-6.41738	-9.96578	-5.31007	0
Kcnj12	-0.702099	-0.894541	-1.14944	-0.220103	-0.732443	-1.63813	-2.34892	-4.63913	-5.58346	-3.57919	0
Noxred1	0.622052	-2.10992	-2.9613	-3.47168	0.438093	-3.20497	-3.39542	-2.67059	-2.50592	-2.18491	0
Shank1	-1.01463	-0.051205	0.0645545	-0.853973	-1.95405	-1.0443	-3.30606	-5.03695	-4.08091	-4.57787	0
Slc22a7	0.836554	-4.45114	-4.03294	-2.87664	0.164932	-3.21883	-4.26253	-5.43898	-9.96578	-9.96578	0
Dusp23	-3.13586	-0.448457	-0.146944	-0.628196	-3.27079	-1.5668	-2.93772	-0.267326	-0.648407	0.427306	0
Slamf9	-1.63043	-9.96578	-4.42842	-4.34058	-0.477791	-3.51284	-2.597	-1.77427	-3.10075	0.609917	0
Fam19a2	-7.76287	-0.756177	-0.763394	-1.91172	-6.10503	-2.02106	-1.26059	-3.20597	-5.50243	-4.38365	0
Dux	0.504834	-7.06012	-7.28472	-5.7112	-0.547863	-6.90956	-5.40286	-9.96578	-9.96578	-9.96578	0
Wnt10a	-2.33361	-9.96578	-9.96578	-9.96578	-1.4026	-5.67936	-6.27533	-6.26474	-6.27533	-9.96578	0
Lama2	-4.85251	-3.08533	-0.667304	-0.828817	-4.77225	-3.93818	-4.08506	-4.26391	-5.42913	-4.251	0
Nos1	0.306422	-2.49287	-3.60694	-3.6317	-0.329339	-3.74576	-4.4913	-4.02648	-4.83093	-5.62095	0
Mpp3	-1.04357	-1.25622	-1.53497	-0.253205	-1.28739	-1.20907	-1.29918	-3.183	-5.35184	-5.31007	0
Map3k13	-3.33702	-0.993818	-1.3432	-1.0231	-2.88813	-1.59583	-2.08091	-2.60654	-2.67283	-1.14422	0
Rsl1	-2.17986	-1.38781	-2.28661	-2.17163	-0.45611	-1.12358	-0.200561	-0.326457	-0.147802	0.393197	0
Slc9b2	-1.3969	-1.03055	-1.58208	-2.01517	-0.907458	-1.5668	-1.93866	-4.07527	-1.61524	-3.56222	0
Mak	-0.226254	0.936691	-0.69936	-0.855483	-0.435971	0.280704	-0.786516	-2.8704	-1.07833	-0.190398	0
Slc6a16	-0.449063	-2.92614	-2.64455	-2.50765	-1.34076	-3.81025	-3.59358	-3.87801	-6.04431	-2.48662	0
Prom2	-0.153461	-3.43075	-3.85596	-4.58016	-0.0426649	-2.59288	-5.10495	-5.30695	-5.50243	-5.08261	0
Shisa9	-9.61343	-1.11663	-0.872292	-2.30174	-9.96578	-2.20052	-1.48963	-1.49215	-1.93805	-2.84983	0
Aim1l	0.864088	-0.0784917	-2.08109	-1.25389	0.81241	-0.545144	-0.444807	-2.2455	-2.36299	-1.72965	0
Astn1	-2.53161	-0.109746	-0.601723	-1.7537	-2.40443	-0.94948	-3.47933	-2.67059	-6.63774	-9.96578	0
C3	-5.05798	-4.10772	-5.39965	-0.381431	-5.03695	-4.57458	-6.52487	-5.03695	-4.03184	0.829829	0
Atp2a1	-3.85355	0.750669	-1.19023	-0.294471	-3.87925	-0.288886	-2.08937	-2.12619	-1.95405	-2.87351	0
Fam184b	-2.12628	-1.12502	-3.65207	-1.61524	-2.03246	-1.13384	-0.838857	-2.89865	-3.24359	-2.17032	0
Ppef2	-0.326696	-4.82527	-3.74478	-5.52351	-0.835902	-4.63013	-3.99923	-4.4637	-5.58346	-5.08261	0
Zfp454	0.567286	0.709096	0.379688	-0.756177	0.163195	0.00509948	-0.438685	-2.26122	-3.37851	-4.9843	0
Pcdhb20	-9.69574	-2.98493	-0.65036	-2.39215	-7.49889	-4.10221	-4.69449	-2.61702	-4.71992	-4.79675	0
Dnah11	-1.12107	-0.118074	-2.23907	-1.55924	-1.18185	-0.220575	0.209423	-1.08644	-0.493877	-0.950676	0
Krt13	-1.97687	-9.96578	0.347582	-4.56747	-1.59412	-5.31007	-3.51454	-2.53402	-3.55891	-9.96578	0
Thbs2	-1.65589	-2.95465	-2.96936	-0.864617	-2.00563	-2.4611	-3.24379	-3.11549	-3.29874	-4.06493	0
Zfp575	-1.61392	-1.2733	-0.0475375	-0.8415	-2.63334	-2.72809	-5.16498	-3.51131	-9.96578	-4.63693	0
Smpd5	-3.53076	-2.08985	0.169561	-1.72876	-2.48312	-1.51709	-0.986559	-0.363186	-0.86833	0.214569	0
Gm128	-0.300105	-3.35991	-3.08879	-2.95534	-0.736085	-2.3244	-1.21745	-1.05965	-1.55244	-0.761386	0
Baiap3	-1.1943	-1.01229	-0.517714	-0.994411	-1.64283	-1.09215	-0.744704	-0.724333	-1.04143	-0.807633	0
Adgrl3	-1.35551	-1.28796	-1.10411	-1.73738	-1.6961	-1.95887	-3.18062	-4.60157	-4.95784	-9.96578	0
1700001O22Rik	-0.353499	-1.94915	-1.06776	-0.381431	-0.771663	-2.43734	-2.7588	-2.58843	-3.90489	-9.96578	0
Ankrd63	-8.94517	-2.7761	-2.14901	-0.73354	-6.95068	-3.70538	-4.86885	-9.96578	-3.96714	0.510986	0
S1pr5	-4.24579	0.951097	-3.99095	-0.692451	-3.8745	-0.00105653	-1.31569	-4.0373	-3.28695	-9.96578	0
Paqr6	-0.638223	-0.856472	-0.870475	-1.37473	-1.65506	-1.80853	-2.6204	-2.93627	-2.499	-3.94535	0
Frmd3	-3.45053	-1.55322	0.760755	-0.244324	-2.88287	-1.35776	-1.41316	-0.637945	-3.92392	-4.31333	0
Rab39b	-0.791155	0.194394	-1.86064	-1.38337	-1.0964	-0.331681	-0.191766	-0.330408	-2.11797	-4.06493	0
Nlrp4a	0.0804519	-9.96578	-8.9913	-9.96578	-0.507975	-6.28064	-7.29698	-6.1805	-5.02082	-9.96578	0
Plch2	-0.194072	-1.15408	-2.25236	-2.28912	-0.131386	-1.73797	-2.04894	-2.88287	-2.25152	-4.12028	0
Ccdc89	-1.17739	-0.294471	-0.748079	-1.65378	-1.11256	-0.508386	0.0731242	0.00757452	-0.946463	-0.464816	0
Hnf1a	0.676889	-3.54051	-3.94535	-3.27764	-0.334481	-3.64195	-4.17293	-3.93419	-2.9168	-2.5003	0
Gm13119	0.401498	-9.96578	-9.96578	-9.96578	-0.432712	-9.96578	-9.96578	-9.96578	-5.58346	-4.9843	0
Zfp36l3	-0.371636	-1.49718	-4.62736	-2.94518	-0.564691	0.0297483	-1.30503	-3.62025	-3.415	-3.27367	0
Susd5	-2.4563	0.687082	-0.777764	-0.645764	-2.50142	0.156924	-0.20385	-4.67042	-9.96578	-4.251	0
Nkpd1	-3.9415	-1.76846	-0.909912	-1.08785	-3.85596	-2.66722	-2.39406	-2.84336	-1.99666	-1.96987	0
Runx2	-3.05709	0.257517	-1.73513	0.169561	-3.24088	-1.21284	-1.38107	-3.01656	0.0569963	0.99995	0
A530016L24Rik	-9.96578	-2.90773	-0.0624848	-0.367636	-9.96578	-3.88554	-1.6789	-1.54746	-4.61853	-9.96578	0
Zfp791	-0.769091	-0.704969	-0.872292	-1.17218	-0.131386	-0.467357	-0.305624	-0.825255	-3.17986	0.679036	0
1700030J22Rik	-0.788716	-0.298842	-1.61829	-1.71182	-0.804945	-1.04022	-1.7173	-1.364	-1.89254	-1.12619	0
Pou4f1	-0.142285	-3.14726	-3.69926	-4.02648	-0.261415	-2.58395	-1.732	-1.03307	-1.50767	-4.251	0
Cyp7b1	-1.84243	0.0705959	-2.2043	-1.42649	-1.0964	0.611177	-0.145526	-1.08261	-2.86798	-9.96578	0
Wnt9a	-0.0386923	-1.48904	-1.84681	-0.534843	0.548928	-1.50135	-1.96607	-0.511934	-2.4625	-1.20208	0
2010-03-01	-9.64099	-5.49198	0.0469988	-2.78289	-6.17482	-5.98595	-9.96578	-0.589896	-1.63649	-9.96578	0
Tubg2	-2.20201	-2.86062	-1.62115	-0.718221	-3.12222	-3.31406	-2.42668	-1.60128	-2.4302	-3.29506	0
Sema7a	-0.984392	0.550493	0.69805	0.989806	-0.863878	0.743802	0.443739	-1.55155	-3.17986	-2.4449	0
Exd1	-0.897337	-0.140124	-0.498783	-1.26441	-1.19515	-0.372361	-0.216798	-0.691153	-1.02465	0.714677	0
Pramef25	-0.0830664	-9.96578	-9.96578	-9.96578	-1.26441	-9.96578	-9.96578	-9.96578	-9.96578	-5.08261	0
Rgs9	-1.15247	-1.09891	-0.730259	-0.580236	-1.58137	-1.22495	-1.87178	-3.80186	-4.87796	-3.56222	0
Kctd14	-0.386555	-0.716647	-1.16306	-1.23286	-1.41674	-1.67208	-2.14826	-3.16238	0.921178	-0.987036	0
Ccna1	-0.53835	-1.35837	-2.2348	-1.80228	-1.29262	-2.66159	-4.70614	-9.96578	-9.96578	-9.96578	0
Nlgn3	-1.27918	0.261971	-0.14115	-0.259176	-1.53081	-0.569364	-1.29689	-3.27241	-2.26122	-3.75057	0
Nat14	-1.90492	-0.310596	-0.333134	0.101281	-2.37922	-1.28395	-0.857673	-0.212065	-1.30393	-0.805253	0
Clcn1	-2.79228	-1.53081	-1.34603	-1.32182	-3.61401	-2.2814	-2.50729	-2.25347	-1.89254	-4.44578	0
Mob3b	-0.659567	0.134398	-0.858988	-1.15073	0.578272	-0.593993	-0.302105	-1.27685	-1.11556	0.859373	0
Plcd4	-1.30877	-0.532348	-2.01051	-1.67481	-0.916494	-1.41939	-1.58	-1.77427	-1.93286	-2.76125	0
Osr1	-6.4404	-0.120768	-1.39587	-1.35776	-7.30844	-1.60128	-6.12564	-6.26474	-9.96578	-9.96578	0
Pdzrn4	-9.70729	0.959978	-1.19737	-0.00523538	-4.99637	-0.167133	-2.67321	-2.92614	-3.72491	-4.18809	0
Pramel1	-0.239396	-6.14854	-6.12564	-7.36607	-0.118546	-3.40853	-3.66895	-5.64103	-5.75316	-9.96578	0
Adamts8	0.698611	-2.62304	-2.69636	-2.64455	-0.0294116	-0.701656	-0.266077	-2.09867	-3.03038	-3.31495	0
Galr2	-0.113932	-1.72162	-3.37851	-2.30997	-0.0724008	-1.57857	-2.93772	-1.84062	-2.2429	-0.987036	0
Phf24	-9.65704	-6.55847	-1.5033	-0.791155	-8.9113	-7.15478	-7.29698	-5.58637	-5.64103	-9.96578	0
Gm11992	-5.14748	-0.79576	-4.21862	-0.227774	-4.4637	-1.29957	-0.823172	-2.76228	-1.13952	0.245347	0
Elavl3	0.89193	-2.35356	-4.78067	-3.1925	0.512975	-3.133	-3.76487	-3.48734	-3.9859	-4.31333	0
Arfgef3	-0.59188	-3.03364	-3.87213	-0.676366	-0.643085	-1.61259	-2.65836	-3.60694	-3.65312	0.376545	0
Lsmem1	-6.49963	-6.14854	-5.6175	-0.739356	-7.49889	-6.22921	-4.80129	-3.813	-3.59085	-2.82528	0
Acaa1b	-1.30877	-1.27022	-2.99534	-2.4611	-1.32576	-1.1833	-0.722599	-0.662144	-2.00356	0.989071	0
Hoga1	-1.77204	-0.240995	0.249406	-0.337362	-1.58137	-0.853655	-0.383662	-0.330408	-2.11797	-0.157759	0
BC089491	-3.0149	0.669536	-1.35073	-0.883087	-3.45164	-0.47705	-1.70821	-4.80129	-3.62707	-9.96578	0
Fam107a	-4.34885	-0.00658392	-2.86525	-1.54904	-3.56202	-0.97437	-2.7889	-0.920825	-3.96714	-9.96578	0
Tmem25	-3.75643	-2.80205	-2.51752	-1.91172	-4.177	-3.36176	-3.26984	-3.34923	-2.72479	-2.06151	0
Tcp11x2	-2.69137	-1.40317	-0.0681919	-3.38732	-2.37622	-1.42767	-2.37303	-9.96578	-9.96578	-3.62913	0
Opn4	-3.78216	-5.97558	-1.67277	-1.29024	-4.51743	-7.60044	-9.96578	-9.96578	-9.96578	-9.96578	0
Ntrk1	-0.741389	-2.73985	-1.04846	-2.8627	-1.19854	-3.54303	0.403617	-5.27196	-9.96578	-9.96578	0
Tmem132e	-6.05558	-1.01945	-0.519369	-2.2706	-5.28795	-2.01314	-2.83955	-2.95915	-6.75857	-9.96578	0
Hes7	-3.25507	0.825927	-0.271588	0.152513	-3.9853	-0.222356	-4.44187	-1.67243	-2.13227	-4.18809	0
Paqr9	-2.12074	-2.04142	-3.27828	-1.26099	-2.11877	-2.74656	-3.14687	-5.58637	-3.79833	-1.32962	0
Hspb3	-4.70614	-9.96578	-1.35715	0.510394	-6.63774	-9.96578	-9.96578	-9.96578	-9.96578	-9.96578	0
Fgfbp3	-2.19165	-0.322664	-0.507975	0.461207	-1.80712	-1.17298	-0.606285	-0.281738	-0.482983	-0.17785	0
Dmrta2	-1.20958	0.036443	0.279356	-1.38587	-1.63884	-0.557415	-0.396237	0.337555	-1.36496	-2.68493	0
Npb	-1.63043	-0.948014	-1.47181	0.552351	-2.40724	-1.9289	-1.63613	-1.68261	-0.801974	-1.90686	0
Zfp114	-0.0416251	0.11526	-0.482983	-0.669344	-1.13672	-0.788002	-2.17154	-2.19556	-3.1158	-3.94535	0
Ptprv	0.945647	-0.82956	-1.69151	-2.05917	0.370491	-1.81598	-1.35633	-1.11712	-0.938277	-0.0731951	0
Nim1k	-2.50809	-1.16467	-2.50142	-1.64229	-2.82547	-1.63418	-1.01203	-0.31676	-0.983773	0.468758	0
BC021614	0.875575	-5.05798	-4.0373	-5.23851	0.0671917	-5.4058	-5.34933	-1.77859	-1.27557	-2.9613	0
Chrng	-8.41912	-4.177	-1.74103	0.563182	-5.42051	-4.53795	-4.24433	-1.78174	-4.03184	-4.9843	0
Il9r	-7.53633	-3.43681	-3.05349	-4.30142	-6.90467	-4.39948	-1.26059	-1.68682	0.931021	0.243815	0
Dgkg	-4.12307	-1.01067	-6.14854	-2.35539	-4.18223	-0.651057	-0.657428	-4.84623	-1.08644	-0.930845	0
Sowahb	-0.377541	-1.74007	-1.92117	-1.00253	0.153618	-1.49669	-0.894133	0.701424	-1.24119	-1.41426	0
Fam120c	-1.18185	-0.418047	-0.403672	-0.464816	-1.48036	-0.970318	-1.17182	0.0429911	0.533605	0.884574	0
9430069I07Rik	-0.680874	-3.02567	-3.5273	-4.49188	0.0100197	-2.42147	-3.37539	-9.96578	-1.01177	-2.76125	0
Grm8	-9.38505	0.873193	-5.11359	-0.939403	-5.31007	-0.23795	-2.87664	-6.1805	-5.29499	-4.12028	0
Sec1	-0.173536	-4.31569	-3.77263	-4.62736	-0.476308	-2.61465	-1.89057	-3.98431	-4.12307	-5.19781	0
Prr15l	-0.759192	-4.04004	-2.73055	-4.39227	-0.606663	-3.30173	-3.20023	-3.60694	-1.04143	-2.01225	0
Tc2n	-1.32101	-2.19993	-2.67321	-2.9742	-0.770835	-1.11556	-2.5764	-9.96578	-6.11741	-9.96578	0
Vwa2	0.452257	-1.74524	-3.06784	-3.07632	0.896918	-1.13629	-2.47022	-4.1401	-4.1401	-4.9843	0
Slc6a13	-2.0289	-2.25513	-1.83868	0.0520858	-2.58022	-3.04163	-5.50165	-4.84623	-1.78865	-1.37226	0
Gm3558	-1.39235	-0.61943	0.341041	-0.387919	-2.47022	-1.76455	-6.27533	-9.96578	-9.96578	-9.96578	0
Spesp1	-0.347683	-9.96578	-9.96578	-9.96578	-1.0297	-9.96578	-7.77038	-9.96578	-6.11741	-4.70614	0
Calcr	-1.54844	0.00673448	-3.57197	-1.41032	-0.608119	0.302554	-0.930845	-6.1805	-3.9415	-9.96578	0
Grk1	-0.221279	-1.81843	-1.99217	-1.9182	-1.44814	-3.36176	-7.14464	-5.07593	-5.50243	-5.51541	0
Nlrp12	-4.32329	-6.55847	-8.11913	-6.6453	-1.36873	-2.60637	-0.867078	-3.62913	-4.87796	-2.5003	0
Spon2	-2.17032	-0.908647	-0.818894	-1.42649	-2.58882	-1.732	-2.5764	0.124455	-1.04622	-5.08261	0
Adgrd1	0.14553	-4.68802	-5.9006	-4.91884	-0.900652	-5.98595	-8.43261	-9.96578	-9.96578	-9.96578	0
Gjc2	-6.63774	-2.22655	-3.83202	-1.2131	-6.63774	-2.99603	-3.25454	-5.51541	-9.96578	-3.52791	0
Spef1	-1.20542	0.638962	0.309208	-0.685024	-1.12481	-0.467357	-1.33908	-0.752712	0.870971	0.554723	0
Gja3	-2.84819	-1.94103	-2.62139	-0.335001	-2.8503	-2.29971	-1.17576	-4.97021	-3.59085	-9.96578	0
Papolb	-0.00755923	-5.11053	-2.71814	-7.29698	0.373916	-1.65917	0.924276	0.826338	0.707531	0.211534	0
Sec14l4	0.0563778	0.290391	-1.14944	-1.34196	0.155204	0.593383	-0.471445	-5.75953	-6.55847	-4.251	0
Rsph4a	0.181429	-2.49287	-5.58637	-3.53749	-0.677943	-1.90752	-2.4563	-3.22716	-3.37851	-2.84983	0
Gpr137c	-5.92064	-2.5636	-2.4767	-1.79778	-5.35444	-2.67783	-3.11508	-1.58681	-2.19934	-2.09712	0
Cyb5r2	-1.48714	-3.48342	-1.37733	-1.94127	-1.60778	-3.60751	-2.89201	-2.40774	-2.55715	-1.42094	0
Bcl2l14	-0.228003	-2.01517	-3.72537	-3.44694	-1.01612	-2.15398	-2.33196	-4.62141	-3.23176	-2.73419	0
Cacna1s	0.897314	-3.07353	-2.56821	-2.82306	0.129282	-3.39451	-4.16298	0.000893034	-1.67361	-9.96578	0
Nbl1	0.440973	-0.292882	-2.70186	-0.288886	0.702314	-0.586162	-0.685825	-1.15877	-1.60585	-4.12028	0
Cd79b	0.0153589	-1.99981	-0.84587	-3.29703	-0.610058	-0.399739	0.312392	-1.05965	0.616263	-2.80735	0
Asic4	-9.66578	-0.370411	0.207999	-1.48783	-5.44089	-1.32264	0.74818	0.2732	0.226277	-9.96578	0
Grin3a	-4.25436	-1.01067	-1.40479	-1.5227	-3.43862	-1.01612	0.36486	0.679036	-0.701878	-2.03406	0
Rfx6	-3.33702	-4.38567	-5.97746	-7.57003	-1.10852	-2.58559	-4.3691	-4.31569	-5.12835	-9.96578	0
Foxr2	-0.546755	-3.15199	-5.67936	-4.56747	-0.738602	-2.9613	-3.6599	-9.96578	-4.61853	-9.96578	0
Fmn2	-1.81004	-0.283715	-2.08395	-1.67208	-0.264786	-0.743798	-1.92117	-2.17793	-2.14901	-9.96578	0
Adgrg6	-4.02009	-6.20241	-1.8007	-3.37592	-4.02593	-4.80377	-4.12307	0.268932	-3.27037	-0.704288	0
Ltbp2	-2.60193	-5.36294	-3.69499	-3.41947	-2.76112	-4.58016	-3.72109	-2.53402	0.795422	-1.96987	0
Madcam1	-0.0365465	-3.77719	-0.468032	-0.783873	-0.769912	-0.158199	0.204258	0.469926	-1.54119	-3.89306	0
Aqp11	0.241622	-0.0477379	-0.23731	-0.226254	-0.304456	-0.673886	-0.983155	-0.493327	-0.676786	0.572412	0
Gnmt	0.402655	-1.06919	-1.90405	-2.03415	0.149214	-0.863175	-1.3981	-4.10221	-1.50767	-1.22408	0
Tspan15	0.0169718	0.304055	0.025741	-0.096148	-0.399122	-0.151243	-1.06919	-0.828013	-2.16492	-9.96578	0
Zfp951	0.373593	-1.4105	-2.48551	-2.25513	0.185946	-1.61881	-0.819455	-1.32342	-1.50035	-0.761386	0
Nkx3-1	-1.60358	-1.61881	0.789879	-2.4721	-1.4086	-2.09712	-2.27552	-5.92158	-6.63774	-9.96578	0
Syp	0.0879748	0.147765	-1.79972	-1.46023	0.855284	0.234964	0.295908	-2.08769	-2.16492	-1.21203	0
AW146154	-0.247879	-0.213652	-0.891066	-1.11712	0.0190016	-0.317512	0.0434753	-0.198651	0.409894	0.80655	0
AI464131	0.459561	0.780256	0.25024	0.919911	0.0969703	0.0804519	-0.299341	0.023233	-0.611683	-0.531073	0
Ripply3	-2.89566	-0.198651	0.0442696	-1.54083	-2.66189	-0.715383	0.268932	0.851711	-3.08863	-2.84983	0
Pklr	-0.292276	-3.25413	-2.11677	-4.35652	-0.52294	-3.27893	-4.02927	-3.03002	0.704551	-1.88789	0
Krt10	-0.518998	0.870013	0.142956	-0.0597873	-0.889742	0.0815569	0.164383	-0.465623	-0.0597873	-1.50176	0
Galnt9	0.302554	-0.634585	-4.84472	-2.49795	0.251323	-0.341182	-0.378901	-4.12307	-9.96578	-2.71932	0
Upk2	-0.361239	-3.81053	-6.20681	-5.27537	-0.875752	-4.95784	-9.96578	-9.96578	-9.96578	-4.12028	0
6030419C18Rik	0.790686	0.279356	0.399464	-0.273462	0.11526	-0.202466	0.806029	-1.64612	-2.7383	-1.95447	0
Uba1y	0.0551221	-3.00315	-2.65372	-3.35925	-0.449063	-3.07598	-4.20003	-5.40432	-9.96578	-9.96578	0
Krt222	-3.44694	-3.32027	-4.13315	-3.39542	-4.16686	-2.05765	0.321794	-2.99427	-4.44091	-5.31007	0
Tcte2	0.158466	-2.39594	-0.304456	-1.92663	0.198929	-2.00995	-1.16821	-0.828013	-2.10597	-2.35997	0
Pllp	-0.268582	-2.30941	-2.62139	-2.16305	-0.0278757	-0.605649	-0.536986	-0.456893	-0.921227	-0.758411	0
Trdn	-9.96578	-9.96578	-8.26469	-0.586842	-9.96578	-9.96578	-9.96578	-9.96578	-9.96578	-9.96578	0
D430019H16Rik	-3.41436	-0.207498	0.607715	0.0406857	-3.14349	-0.724333	-1.99543	-1.9756	-4.32037	-9.96578	0
Pygo1	-0.715717	0.64607	0.754093	0.873193	-0.921227	0.0353466	0.122579	0.813319	-0.434241	-2.4449	0
Lin7b	0.831743	-0.901812	-1.00043	0.0532664	-0.383662	-1.88189	-1.67817	-1.42649	-1.24958	-2.52918	0
Adra1d	-2.38633	-3.1931	-5.05798	-2.21965	-2.27608	-3.29837	-3.0067	-4.69805	-6.47466	-5.19781	0
Htra3	-3.84389	-0.593001	-1.10756	0.876362	-3.69203	-1.67481	-1.81513	-1.00152	-0.745353	-1.96987	0
Mst1r	-3.43996	-3.12061	0.193648	-0.858988	-3.67273	-2.91885	-3.20023	-1.98018	-1.29097	-4.35313	0
Tspyl3	0.0526818	0.322418	0.913988	-0.222896	-0.0649074	-0.371297	-0.324069	0.742332	0.421224	-0.111487	0
Tigd3	-0.175531	0.77816	-0.17648	-0.435243	0.324053	0.157725	0.160952	-0.171515	0.165481	-2.54345	0
Ppara	-5.38692	-3.2216	-3.27323	-2.11571	-5.34647	-3.74025	-5.10495	-4.43457	-5.12835	-4.12028	0
Myo5c	0.924689	-0.950676	-2.1194	-2.17351	0.791929	-0.546137	-1.70474	-5.03695	-3.27037	-4.251	0
Krt20	-1.21531	-9.96578	-2.85078	-1.51414	-2.17154	-9.96578	-9.96578	-4.91683	-4.87796	-9.96578	0
Srrm4	-3.34122	0.376545	-4.87886	-1.13952	-3.29837	-0.730259	-4.26253	-5.34647	-7.00086	-4.02648	0
Adamts5	-3.08387	-7.65576	-4.41724	-2.68695	-2.67283	-5.97361	-6.20156	-0.35723	-1.73098	-3.94535	0
Nacad	-3.22632	-2.14368	-2.56821	0.996281	-3.42602	-2.12925	-1.64682	-1.4742	-0.91011	-1.40479	0
Wnt16	-3.50461	0.188638	-4.99157	-1.24286	-3.51807	-0.834091	-3.73416	-2.39515	-3.36083	-2.7457	0
Btbd17	-1.61392	0.411191	-2.19741	-1.41819	-1.42699	-0.681379	0.344621	-4.63913	-3.34766	-9.96578	0
Ackr2	-4.15788	-4.61292	-7.36867	-0.153461	-4.98946	-6.33221	-9.96578	-3.90869	-3.9415	-9.96578	0
Syndig1l	-4.00703	0.939351	-4.79675	-0.835902	-2.96803	0.0996337	0.118345	-9.96578	-6.47466	-5.19781	0
Rab26	-0.0978751	-0.97743	-2.12628	-1.42034	-0.117345	-0.246252	0.508382	-0.807905	-0.0836163	-2.35997	0
Lurap1l	-0.327545	-1.03183	-1.01893	-1.92764	-0.203067	-0.807633	-0.560589	0.292349	-0.740758	-4.88885	0
Nrn1	-6.39261	-5.36294	-4.34847	-0.575064	-5.52477	-4.80377	-7.14464	-1.68261	-4.03184	0.695333	0
Syt16	-4.04642	-7.36222	-8.87322	-5.52351	-4.30992	-7.18549	-6.90467	-1.94987	0.611177	-9.96578	0
Six1	0.525053	0.382434	-0.039867	-1.08133	0.67525	-0.333961	-2.00432	-2.38796	-2.2803	-0.680874	0
Tgm3	0.622052	-2.09712	-3.04451	-2.34157	0.737555	-1.49669	-1.80102	-1.83247	-2.82291	-4.57787	0
Sult2b1	-0.596995	-2.24162	-2.96936	-3.4548	-0.845408	-2.37849	-2.0702	-4.72838	-2.48962	-1.91358	0
Lum	-9.96578	-9.96578	-9.96578	-2.46951	-5.33833	-7.60044	-6.20156	0.252962	-1.57779	-3.83838	0
Kcnh7	-7.89699	-1.95263	0.203901	-1.84864	-9.09961	-3.02567	-4.80129	-9.96578	-5.91034	-4.9843	0
Necab3	0.514789	-0.0454791	-0.997693	-0.331681	0.290757	-0.217534	-0.9406	-1.29689	0.188358	-0.925039	0
Slco1c1	-3.39634	-0.511934	-1.20793	-2.25974	-3.97246	-1.89925	-5.6027	-9.96578	-9.96578	-9.96578	0
Fndc9	0.529564	-2.58395	-3.24569	-3.84006	-0.414676	-1.28312	-1.21047	-3.1567	-2.18955	-0.464816	0
1700067K01Rik	-0.282614	-2.00209	-3.05709	-3.413	-0.921227	-1.99666	-1.8996	-1.99703	-1.19737	-1.87947	0
Papln	-2.3455	-3.26182	-2.11677	-1.13384	-2.44082	-3.37713	-2.75336	-1.09134	-3.01825	-2.70785	0
Rapsn	-0.258918	-4.10772	-3.41564	-0.614695	-1.11499	-4.48877	-7.29698	-2.99427	-0.100919	0.0939029	0
St8sia2	-4.98946	0.484742	0.737555	-0.0693792	-4.08119	-0.509591	-0.394061	-1.52242	-2.94582	-5.62095	0
Caskin1	-2.00995	0.161815	-0.170671	-0.151243	-2.1935	-0.87838	-1.328	-1.69151	-1.80929	-2.5003	0
Adgrg2	-1.55753	-2.6455	-2.73055	-2.63752	-0.201476	-1.70765	-1.52213	-3.04163	-1.76108	-3.98117	0
Esyt3	0.829411	-0.921629	-2.46042	-2.36555	0.813319	-0.584471	-1.40512	-3.34923	-2.26122	-1.66896	0
Erich2	-4.02751	0.121125	-2.52894	-1.84909	-3.76743	-1.24398	-2.19036	-5.07593	-9.96578	-9.96578	0
Dock3	-1.13811	-2.41492	-3.69926	-3.82213	-0.531387	-1.42537	-0.642054	-1.84062	-2.24563	-1.42989	0
Rsph3a	-2.75336	-0.11933	-0.182277	0.29676	-2.97197	-1.23694	-1.16535	-1.12358	-1.05229	-0.0753992	0
9030617O03Rik	0.620089	-3.30173	-3.59727	-2.21136	0.0768486	-3.76597	-6.34824	-2.61702	-3.415	0.230292	0
Myoz2	-9.64879	-6.03613	-6.03613	-0.00523538	-9.96578	-7.25216	-9.96578	-9.96578	-9.96578	-9.96578	0
Prss41	0.98868	-0.765683	-0.77622	-1.28891	0.586993	-0.921629	-0.65036	-1.51754	-2.20842	-0.89996	0
Asb16	-1.14641	-4.7627	-3.36176	-1.94615	-1.50135	-4.12307	-3.78975	-5.92158	-4.47254	-4.63693	0
Pgc	-0.262923	-6.26587	-5.91364	-9.96578	-0.591161	-4.56619	-4.4637	-5.92158	-9.96578	-9.96578	0
Ntf5	0.16731	-0.887112	0.478635	-1.30051	-0.167978	-1.4356	-1.63613	-3.22716	-2.70785	-4.251	0
C330021F23Rik	0.708418	-1.27022	-2.19934	-1.71039	0.620089	-0.582851	0.891516	-0.14115	-0.258918	0.380285	0
Xpnpep2	-1.71011	-7.56425	-2.73055	-7.63621	-0.902279	-2.24921	-0.792955	-0.373849	-1.58293	-4.12028	0
Fam187b	-1.37539	-1.17298	-2.03423	-2.58707	-0.188904	-1.65917	-1.05145	-5.07593	-3.72491	-0.273995	0
Pbx4	0.760194	-1.54668	-1.51888	-1.32891	0.106651	-1.27995	-1.82282	-2.11072	-2.54502	-2.9613	0
Chst8	-0.692451	-1.78569	-3.244	-2.37622	-1.55466	-2.47465	-2.93176	-5.20674	-4.53709	-4.02648	0
Gm5141	-0.564691	-0.108977	-0.508797	-1.27557	0.346285	-0.267859	-0.0184272	-0.361239	-0.140124	-0.648787	0
Vpreb3	0.631413	-1.34561	-0.684223	-1.59061	0.224876	-1.18739	-1.14922	-3.70538	-9.96578	-9.96578	0
Shc4	-3.97364	-1.06003	-2.20052	-1.57744	-3.39634	0.600276	0.870971	-1.59061	-1.61218	-0.704288	0
Lypd1	-1.72644	-1.79576	-2.60389	-2.41894	-1.38709	-0.504534	0.919056	-1.08785	-0.227774	-0.132035	0
Lemd1	-0.164784	-0.748079	-9.96578	-2.31714	0.356292	-0.422882	-3.36897	-2.60654	-9.96578	-9.96578	0
Atp6v1g2	-3.17853	-0.709194	-0.761996	-0.742762	-2.91059	-1.81988	-1.98634	-1.364	-2.21379	-0.639834	0
Gm2897	-2.46188	-1.96925	-1.10211	-1.80712	-2.9613	-2.90194	-3.2138	-3.54076	-4.24579	-9.96578	0
Nell2	-2.27753	0.151906	-2.8251	-1.66529	-2.0889	-0.392521	0.224876	-4.10221	-5.19162	-5.41251	0
Plekhg4	-1.24586	-0.0917856	-1.10595	-1.53891	-1.67243	-0.680369	-0.116245	-0.993818	-2.31587	-4.02648	0
Mlph	-4.56619	-3.34649	-4.50706	-1.7552	-4.32037	-3.65207	-4.28831	-5.12268	-9.96578	-3.94535	0
H2-T10	-2.16305	-1.75611	-2.05784	-2.45272	-2.82112	-0.672801	-1.8996	-2.42014	-3.62707	-0.526908	0
Bdkrb2	-2.48662	-5.43523	-2.52266	-0.861682	-2.40892	-3.10465	-1.95533	-0.0825166	-1.20426	-4.79675	0
Gpr151	-3.40551	-2.04142	-2.59314	-3.00636	-2.97197	-1.39587	0.363191	-0.524813	0.239746	-0.736861	0
Mss51	-1.24398	0.663291	0.352215	-0.0978751	-1.1108	-0.342303	-0.319382	-0.383086	0.0645545	-1.59332	0
Afmid	-0.608619	-0.0883517	-0.199694	0.861286	-0.596111	-0.728424	-0.870065	-0.145984	0.583869	0.478182	0
Hlf	-1.45392	-2.12723	-4.12028	-1.47883	-1.96161	-2.88239	-4.65043	-3.34923	-4.08091	-5.69373	0
Il11	-0.436855	-1.63849	-2.6304	-1.89385	-0.690305	-1.24958	-0.955479	-3.47168	-2.29459	-4.18809	0
Spic	0.140613	-4.62826	-9.96578	-9.96578	-0.318829	-4.46217	-4.41065	-9.96578	-9.96578	-9.96578	0
Rnf152	-3.72659	-1.22317	-1.94915	-0.863878	-3.22716	-1.35776	-1.19345	-4.26391	-4.99157	-4.63693	0
Rab36	-3.42621	0.216483	0.637314	-0.511934	-3.30772	-0.675206	-1.7537	-0.947265	-0.959889	-1.51229	0
Fam101a	-4.05615	-1.82282	-2.60894	-2.20534	-3.56989	-0.562058	-1.53497	-1.53073	-2.73131	-1.9036	0
Dlgap1	0.774341	-0.387237	-1.98634	-1.15955	0.20117	-0.759192	-2.24815	-2.5211	-1.35776	-1.80021	0
Tmem139	-2.83936	-1.73596	-3.36176	-2.90477	-2.59368	-1.13811	-0.7558	-2.44082	-2.90617	-4.44578	0
Pcdhb21	-5.76087	-3.168	-0.126297	-3.53076	-6.47466	-3.53277	-3.56119	-1.4495	-4.65043	-3.80186	0
Hrh1	-1.69703	-2.46987	-2.84705	-4.06355	-1.39046	-1.46658	-0.518171	0.118622	-2.69732	0.0727679	0
Spock3	-3.72659	-0.167978	-1.6329	-0.718221	-2.67544	-0.819455	-0.966892	-3.62913	-5.50243	-9.96578	0
Wfdc1	-5.22764	-4.88702	-2.60894	0.245347	-4.92999	-7.25216	-9.96578	-9.96578	-9.96578	-9.96578	0
4930486L24Rik	-1.10595	-9.96578	-1.90568	-9.96578	-1.52664	-6.33221	-3.75158	0.945647	-0.293489	0.781603	0
Kcng1	-1.43505	0.500876	-2.82729	-1.05798	-2.42449	-0.732016	-2.46095	-3.39582	-6.36037	-9.96578	0
Tdpoz4	0.0452121	-9.96578	-9.96578	-9.96578	-0.783873	-9.96578	-9.96578	-9.96578	-9.96578	-9.96578	0
Zfp563	-1.87061	-0.654784	-0.91411	-1.20696	-1.0103	-0.511934	0.31347	0.50573	0.445874	0.970041	0
Calml3	-9.96578	-4.10772	-9.96578	-4.99157	-1.92966	-2.38074	0.0218886	0.522022	-0.207498	0.906036	0
Phox2a	0.347582	0.0120114	0.731637	0.213597	-0.355323	-0.640119	-0.261415	-1.31827	-2.70785	-1.69287	0
Ntn4	-4.84368	0.27745	-0.135771	-0.490484	-4.24433	-0.636326	-0.736861	-0.466445	-3.78722	-9.96578	0
Wdr20rt	-0.628196	-7.2021	-6.02952	-9.96578	-1.08133	-3.93818	-2.49991	-2.32567	-1.23838	-0.745028	0
Spdef	-3.76542	-0.128635	-3.26104	-1.08478	-4.29981	-1.21047	-3.43728	-3.67013	-3.72491	-4.88885	0
Mybpc2	0.31347	-5.53383	-4.69325	-5.05798	-0.139381	-3.57942	-3.84006	-4.97021	-3.96714	-4.88885	0
Emilin3	0.031746	0.160952	0.689926	-1.17218	0.878956	0.619758	0.721867	-3.4295	-3.85962	-9.96578	0
Grin3b	-2.92916	-0.364924	-0.795075	-1.30671	-3.76743	-1.37116	-1.09953	-0.717028	-0.654297	-0.848856	0
Pak3	0.161815	0.212287	-0.534843	-0.386555	0.454058	0.449588	0.567286	0.270353	-0.315279	-9.96578	0
Ifnlr1	-0.239396	-2.3244	-1.78999	-2.40421	-0.381431	-2.13707	-2.71691	-3.06411	-4.57725	-3.75057	0
Cyp4b1	-9.96578	-5.64103	-0.471946	-4.177	-9.96578	-9.96578	-1.93866	0.394067	-1.1656	-9.96578	0
Tph1	-3.61978	-0.0830664	-6.0601	-1.56827	-5.64493	-1.05691	-0.64762	-0.477791	-6.11741	-2.56751	0
Zglp1	0.223753	-0.603103	-1.45155	-1.71439	0.697768	-0.977629	0.136007	-0.68617	-0.187648	-1.7913	0
Zc3h6	-0.877844	-0.566841	0.120692	0.0906044	-1.70273	-0.95239	-1.07714	-0.0851637	-0.11342	0.895704	0
Egfl6	0.0983317	-3.69793	-3.68463	-4.32037	-0.728424	-3.33745	-4.10668	-5.92158	-6.55847	-9.96578	0
Phactr3	0.234466	-2.71814	-3.17295	-2.94518	-0.212065	-2.50235	-3.77478	-9.96578	-5.35184	-5.62095	0
Pamr1	-1.52591	-3.9362	-1.85815	-3.53076	-1.93138	-2.32942	-4.44187	-1.54119	-2.68523	-1.99172	0
Eps8l1	-3.71823	-2.20916	-2.61292	-2.79637	-3.15974	-0.892663	-1.03307	-0.933205	-1.00193	-0.851492	0
Cyp2u1	-1.72162	-2.65287	-3.80497	-1.06919	-2.27079	-2.49383	-2.39918	-2.88287	-1.69287	-1.64612	0
Btbd18	-0.782619	-2.52266	-3.244	-3.57595	-0.756177	-1.13889	-0.118938	-1.0165	-1.42767	-4.88885	0
Asxl3	-2.68523	-0.00658392	0.100231	-1.12481	-2.77315	-0.131068	0.140613	-0.622338	0.14553	-5.19781	0
Kcnd3	-9.16443	0.736578	-2.04651	0.0702951	-6.27533	-0.286298	-0.201476	-0.952865	-0.502871	-2.64684	0
Tbxa2r	0.0724115	-0.158639	-0.245248	0.786865	0.0747974	-0.247879	0.482919	-0.0668959	-0.16083	-2.54345	0
Tnfsf11	0.118899	-4.61292	-6.61562	-6.58445	0.25604	-2.19371	-3.51454	-5.12268	-6.36037	-9.96578	0
Rtp3	-1.92476	-3.02567	-1.19345	-3.56989	-2.82112	-3.81025	-7.53633	-4.57458	-5.22631	-9.96578	0
Lrrc4c	-4.99437	-9.96578	-4.15788	-7.41264	-6.20325	-9.96578	-4.18809	-1.34527	0.908412	-9.96578	0
Krt15	-3.76597	-1.00712	-0.692451	-2.55366	-3.46249	-2.29787	-9.96578	-5.27196	-5.29499	-9.96578	0
Cort	-0.364924	0.367075	-0.549146	-0.904133	-1.48645	-0.411649	-0.752712	-0.983773	-2.0889	-9.96578	0
Zfp97	0.928005	-1.00712	-1.5033	-1.43093	0.987071	-0.726789	-0.157413	-0.320643	-0.286298	0.428593	0
BC021891	-4.39134	-5.67936	-6.72783	-1.51888	-3.74524	-3.6383	-2.51623	-5.58637	-4.83093	-2.05152	0
Matn2	-2.22124	-0.0799344	-1.05492	-1.61274	-1.50324	-0.30504	0.104656	-0.853973	-0.515126	-2.08091	0
Rasgrp1	-0.104534	-0.135297	-2.13707	-0.995503	-0.23731	-0.738602	-2.03279	-5.43898	-4.61853	0.420799	0
Ldhc	0.228984	-0.930588	-5.07018	-2.55366	-0.0608215	-1.42537	-2.9613	-3.40853	-4.10456	-2.4449	0
Rimkla	0.215838	-0.794389	-1.45155	0.280704	-0.227212	-0.815171	-1.24646	-3.64333	-3.10927	-5.51541	0
Bmp8a	0.685028	-1.9897	-2.77088	-2.62489	0.409894	-0.988157	0.71355	-0.677943	-0.0693792	-2.82528	0
Galnt3	-0.677206	-1.46676	-3.01673	-2.63469	0.71255	0.893787	0.370057	-3.47168	-2.96803	0.955643	0
Syt5	0.717544	-1.30877	-1.04093	-0.277152	0.7559	-1.14673	-2.93772	-6.10503	-6.11741	-4.12028	0
Kcnk2	-0.205294	0.269691	0.224315	-1.24481	0.415264	-0.17862	0.0297483	-2.40421	-5.19162	-3.75057	0
Col16a1	-1.97687	-1.28312	-0.561142	0.899659	-2.592	-1.83926	-2.14826	-0.644184	-1.17739	-5.62095	0
Angpt4	-5.63004	-4.18639	-3.39825	-4.80428	-7.42871	-4.593	-7.21686	-1.39334	-2.89263	0.829829	0
Scg5	-4.34885	-4.29945	-0.977828	-1.96866	-4.31569	-4.16801	-3.82213	-3.14175	-3.19408	-2.58452	0
Rftn2	-4.44364	-1.49718	-0.383086	-1.30503	-4.10705	-1.49332	-2.12215	-0.0128336	-2.34157	0.106796	0
Trpv4	-0.194072	-2.71229	-3.09663	-2.0466	-0.641457	-2.93117	-2.40537	-4.2428	-0.514958	-0.246252	0
Ngb	-1.21117	-1.5156	-3.27828	-2.77863	-0.298344	-1.80853	-2.31411	-1.29957	-2.80205	-1.69287	0
Gm3696	-2.87382	-1.25075	-0.860891	-1.42989	-3.21883	-2.16492	-3.08879	-2.80612	-4.69245	-9.96578	0
Itgb1bp2	-2.88549	-0.378221	0.868244	0.141847	-2.19616	-0.617748	0.264771	-0.14115	0.540506	-1.70474	0
Adamts4	-0.595226	-0.482144	-0.584471	-1.29451	-0.528066	-0.605649	-0.62434	0.247956	-1.14375	-2.35997	0
Tbc1d30	-5.22764	-3.65878	-5.48479	-2.30997	-3.89911	-4.05552	-4.3691	-4.0373	-3.81025	-0.368035	0
Nudt10	-1.67817	0.630203	-0.0575812	-0.00755923	-0.307741	0.946544	0.807508	-1.42649	-2.00356	-4.88885	0
Plscr2	-6.28295	-9.96578	-6.35003	-1.86191	-6.40756	-9.96578	-6.05359	0.708757	-0.0176227	-3.34725	0
Nipal4	-1.30877	-1.52088	-2.24563	-1.19345	-0.195151	-2.24353	-2.84705	-1.30671	-2.59288	-3.37691	0
A630001G21Rik	-2.57305	-3.94757	-3.43217	-4.01071	-2.9411	-2.95285	-3.56119	-3.42004	-1.83364	0.890391	0
Fgf1	0.222634	-5.05798	-2.68639	-2.00442	-0.632703	-5.05226	-3.46686	-2.45866	-3.55891	-3.56222	0
Ryr3	0.508382	-3.11107	-5.41251	-3.48286	-0.453726	-3.5643	-2.70325	-3.19764	-3.17986	-2.82528	0
Mei4	-0.207826	-1.65442	-2.16429	-2.60752	-0.116245	-1.7659	-3.11508	-4.52552	-3.27037	-9.96578	0
Slitrk2	-5.14748	0.527046	-4.13315	-1.1421	-2.66722	0.226277	0.249038	-2.26122	-3.33519	-5.51541	0
Hoxd3	-5.43523	-3.9859	-0.0518353	-3.96714	-8.94517	-3.5643	-3.73416	0.191753	-0.877844	-9.96578	0
Atp6v0a4	-0.330849	-1.51095	-3.23903	-2.57275	-0.208942	-2.17163	-2.91715	-2.14901	-3.14325	-3.06821	0
Cyp46a1	-3.24965	-3.41564	-1.35837	-1.41987	-4.80277	-5.47564	-5.54898	-4.84623	-3.9415	-3.2277	0
Spata45	0.672056	-2.36259	-3.35134	-3.00491	0.751688	-2.26928	-3.41077	-4.36524	-4.32037	-9.96578	0
Aqp4	-5.23851	0.0166592	-3.00491	0.673183	-5.52477	-1.80853	-3.13318	-9.96578	-4.76495	-9.96578	0
Rundc3b	-0.257487	-0.676786	-1.26398	-0.364364	-0.0836163	-0.0649074	-0.726298	-1.54746	-2.78289	-1.54874	0
Frmpd3	-4.77452	-0.610996	-2.90773	-2.48224	-5.87818	-2.28466	-4.54616	-5.34647	-6.36037	-9.96578	0
4930415O20Rik	-2.83936	-1.80737	-1.84412	-1.05369	-3.26046	-2.62078	-2.0135	-2.28953	-2.18955	-9.96578	0
Boll	-0.263984	-4.68802	-3.45373	-6.49828	-0.138539	-2.03415	-0.851136	-1.24103	-1.22601	-2.64684	0
Hhatl	-7.45071	-6.75857	-9.96578	-0.608119	-9.96578	-9.96578	-6.05359	-9.96578	-5.42913	-9.96578	0
Col6a3	-5.58873	-5.36294	-4.97021	0.0452121	-7.25216	-4.79528	-4.28831	-1.11026	-0.925039	-0.322007	0
Mamld1	-1.16028	-1.27512	-0.188334	-0.5716	-1.99457	-1.49086	-0.373951	-1.15481	-3.62707	0.651794	0
Ltk	-0.056669	-1.64856	0.845861	-0.413471	-0.870475	-2.48016	-2.19934	-1.43679	-3.13131	-3.75057	0
Kcnc1	-9.0166	0.514789	-3.71887	-0.729073	-5.17687	0.243815	0.931623	-3.78836	-2.85195	-5.41251	0
Crtam	-9.38505	-5.71914	-4.16686	-2.08319	-9.96578	-9.96578	-9.96578	-2.31587	-2.55715	-2.56751	0
Rapgefl1	-0.74328	-0.489386	-1.32891	-0.80867	-1.15073	-1.14966	-1.51162	-2.28661	-2.30305	-2.23027	0
Hfm1	-1.7368	-1.58137	-0.514958	-1.75767	-2.09712	-2.07554	-2.08937	-2.56767	-1.68421	-2.01225	0
Kcnh6	-0.14115	-4.08091	-6.33221	-2.7718	-0.874814	-3.74576	-3.96575	-4.00978	-4.19646	-9.96578	0
Ccdc60	-1.39487	-0.506755	0.61582	-1.35367	-2.065	-1.61524	-2.72929	0.150806	-0.771249	-5.19781	0
Mip	-0.466445	-1.7748	-3.23037	-3.35925	0.0190016	-1.7537	-0.0128336	-0.0993145	-1.3825	-3.89306	0
Rhox13	0.632625	-6.14854	-7.18549	-6.72238	0.179456	-4.53795	-4.4637	-9.96578	-9.96578	-9.96578	0
Hes3	0.31992	-2.47844	-6.2636	-3.88362	-0.703857	-2.95637	-6.05359	-4.02648	-9.96578	-9.96578	0
Prdm9	-2.30941	-0.825606	-1.49977	-0.100919	-3.01129	-2.01759	-1.85597	-1.71344	-1.33128	-0.715383	0
Bhlha15	-1.97936	-3.08848	-0.973648	-0.0731951	-2.38233	-3.34259	-2.52374	-2.23182	-1.39135	-0.783246	0
C1s1	0.386245	-4.6202	-1.64704	-4.6971	-0.181684	-3.57171	-9.96578	-5.97746	-3.44846	-3.39755	0
Evpl	0.516364	-0.637945	-1.59332	-1.88458	0.535923	-0.872292	-2.23283	-2.55942	-2.82766	-4.79675	0
Prss22	-0.454426	-3.02567	-3.87874	-3.39542	-0.468308	-1.44212	-0.990317	-5.92158	-9.96578	-9.96578	0
Sh2d5	0.00203203	-2.09712	-2.93147	-0.699753	-0.614695	-2.68155	-3.05709	-2.78393	-1.91688	-2.66624	0
Mypn	-2.02342	-7.36222	-8.84842	-2.39755	-2.47844	-6.50195	-9.96578	-6.34824	-6.95068	-5.31007	0
Cd6	-0.304456	-4.87668	-8.91525	-5.99424	-0.951518	-4.3551	-4.12307	-9.96578	-9.96578	-9.96578	0
Fam20a	-4.57787	-6.49828	-9.1081	-1.62584	-5.23985	-6.04431	-5.92672	-5.27196	-4.32037	-3.45733	0
Kif17	-2.65301	-3.79652	-4.05394	-1.61274	-3.69203	-5.19781	-4.7627	-4.4637	-3.01825	-4.88885	0
Gm7694	-3.9853	0.105194	0.532073	-0.0294116	-4.55663	-0.889403	-2.60389	-1.14641	-2.31587	-3.75057	0
1700008O03Rik	0.950777	-0.132873	-0.500093	-0.477791	0.0928874	-0.894133	-1.98147	-2.07179	-2.36299	-2.47338	0
Sox21	0.868717	0.733161	-1.65265	-0.951122	0.290757	-0.521206	-3.22419	-3.31227	-3.1158	-9.96578	0
Pcdhb16	-8.11913	-3.46497	-1.35418	-2.89635	-9.15331	-4.08091	-5.16498	-2.75336	-4.2428	-4.79675	0
Srpk3	-5.58873	-3.33232	-0.724176	0.177917	-3.95748	-2.59791	-0.925039	-1.84746	-0.993818	-0.11933	0
Myo15	-3.41947	-2.92875	-1.59332	-2.60965	-3.80627	-3.38976	-0.405976	-2.05106	0.0795022	-4.57787	0
Cntf	-0.697045	-0.629363	-2.0706	-1.63849	-0.622871	-0.259434	0.726635	0.715223	0.968502	0.549808	0
Fam196b	-2.79802	-5.29499	-4.33129	-0.908647	-2.58452	-4.53	-5.22764	-5.30695	-3.46497	-0.845408	0
Plce1	-1.59332	-1.71905	-1.05492	-1.83711	-0.799389	-0.821152	0.144622	-1.10617	-2.93543	-3.80186	0
Hhipl1	-3.73131	-1.33908	-2.48962	-1.41819	-3.4548	-2.09291	-1.71283	-0.737422	-2.04651	0.0727679	0
Pnoc	-1.91432	-4.73669	-3.81684	-1.5033	-2.78245	-4.68357	-6.34824	-4.67042	-4.61853	-4.38365	0
Lama3	-1.63233	-7.31683	-1.76108	-2.51688	-1.94311	-2.67283	-1.85398	-1.20485	-4.1401	0.464517	0
Lhx9	-4.02751	0.721381	-5.11359	-0.910308	-3.95748	-0.420632	-3.84006	-9.96578	-6.27533	-9.96578	0
Echdc3	-1.71905	-1.90321	-1.3266	-0.91411	-2.32347	-1.75018	-1.08985	-0.195944	-0.999674	0.584562	0
Pifo	-2.83112	0.222634	-0.307741	-1.65548	-2.34773	-0.219631	-1.54696	-3.813	-5.29499	-9.96578	0
Zbtb7c	-0.718221	0.690638	-1.91754	-1.13811	-1.45791	-0.567118	0.839076	-1.13272	-2.64309	-2.23027	0
Spaca4	-2.77225	-0.317823	-2.69334	-1.69797	-2.75171	-0.515509	0.493903	-0.0608215	0.578716	-9.96578	0
Celsr3	0.823483	0.80017	-1.12148	-0.726298	0.497952	0.176409	-1.66854	-1.99285	-2.67544	0.216483	0
Lcat	0.424973	-1.04489	-1.18622	-1.15408	0.270353	-1.82265	-1.12481	-0.801974	-0.91824	-1.39855	0
Grik4	-4.33899	-0.163872	-1.6789	-0.5716	-4.65869	-1.43679	-2.30718	-3.95619	-4.32037	-9.96578	0
Snap25	-3.55961	-1.60154	-2.2348	-1.4757	-3.04538	-1.95887	-3.87213	-2.8627	-3.49512	-1.26441	0
Gm14305	0.496778	-0.267859	-1.30762	-1.13113	-0.0870417	-1.12107	-1.63169	-1.65917	-1.51299	-0.749708	0
Kcnj14	-0.887112	-0.104534	-1.52319	-1.43924	-1.78329	-1.22124	-3.06722	-2.13929	-1.87554	-0.73287	0
Rdh12	-0.84587	0.0545007	0.0107376	-0.648407	-0.359179	-0.764538	-0.640119	-1.31126	-4.27559	-2.10702	0
Gareml	0.576908	0.267536	-2.19556	-0.792209	0.21304	-0.668276	-1.46075	-1.58	-1.4495	-2.41781	0
Kcnq3	-2.99373	0.658472	-4.01336	-0.323656	-2.09595	0.0741866	0.352677	-3.68853	-4.80129	-9.96578	0
Kcng3	-1.63418	0.789879	-0.0405354	-0.444807	-1.57744	0.298522	0.00509948	-2.6244	-3.19408	-1.05229	0
Mettl24	-4.24098	-1.31665	-1.01463	-1.98053	-4.21539	-0.831889	-0.952865	-1.04946	-1.01391	0.25024	0
M1ap	0.809486	-1.97101	-2.21622	-2.46461	0.442929	-1.08785	-1.98428	-1.96807	-1.48596	0.239746	0
Cysltr2	0.151906	-9.96578	-9.96578	-9.96578	0.27745	-3.7325	-3.6599	-9.96578	-9.96578	-9.96578	0
Tmem179	-2.91767	-3.05709	-0.749708	-0.539236	-2.68695	-3.93104	-1.68029	-0.428527	-3.55891	-5.19781	0
Chst3	-1.97127	0.478635	-1.16467	-0.644184	-2.54727	-0.587522	-1.76231	-3.37669	-6.55847	-5.69373	0
Il34	0.430656	-2.63469	-3.68463	-3.51678	0.542912	-1.96067	-0.789414	-1.51299	-1.0103	-4.12028	0
Pde11a	-4.95784	-4.99637	-4.19717	-5.62515	-4.96079	-4.6971	-5.0244	-0.804945	-0.0473372	-5.31007	0
Ano4	-6.50098	-2.13056	-1.30393	-0.658705	-5.31643	-3.02957	-2.65836	-3.98431	-4.1401	-5.51541	0
Cplx1	-1.71905	0.239746	-3.133	-1.05492	-2.4721	-0.751337	-0.526366	-5.07593	-4.65043	-5.08261	0
Ahsg	0.711543	-5.15955	-3.94757	-3.25164	0.221497	-1.71233	-4.99157	-3.813	-2.26122	-9.96578	0
Pip5kl1	0.165481	-1.13384	-1.85653	-2.34626	-0.372749	-1.78124	-1.99543	-4.07527	-3.48286	-4.70614	0
6430571L13Rik	-3.88305	-3.38488	-2.15246	-1.70207	-3.39451	-3.3189	-2.60389	-2.96803	-2.14221	-1.05602	0
Ifitm10	-9.08806	-2.70325	-1.56798	-1.6998	-7.60044	-3.57942	-3.61401	-3.2563	-3.92392	-1.73513	0
Htr1b	-2.30718	-0.868707	-2.63334	-1.85597	-0.57582	-0.951122	-0.411649	-2.30246	-3.57298	-9.96578	0
Cyp4x1	-4.92205	-4.16686	-0.616568	-4.32037	-3.75111	-3.35134	0.157725	-0.015137	0.036443	-9.96578	0
Prss16	-0.779799	-1.74007	-4.12307	-3.10743	-0.606663	-1.41209	-1.03781	-2.44082	-0.883474	-0.259826	0
Cpz	-0.314242	-1.70489	-2.43421	-1.41392	-0.598099	-1.21416	-3.40033	-1.26419	-1.37733	-1.43461	0
Fam124a	0.129689	-0.811218	-2.52062	-1.59623	0.223194	-1.80102	-3.0765	-1.80589	-3.14325	-2.14517	0
Gm4884	-0.534222	-7.41264	-6.12564	-8.44662	-1.75058	-9.96578	-7.66704	-9.96578	-9.96578	-9.96578	0
Casq2	-1.06113	-3.8227	-6.1805	-0.84702	-2.03474	-3.94757	-2.93772	-1.91502	-0.330849	-3.70209	0
Gpr63	-0.89569	0.215192	-1.20426	-1.20485	-0.710267	-0.0273184	-0.310054	-2.10522	-1.32891	-1.99738	0
Scn5a	-0.642651	-1.54668	-3.74762	-0.0658164	-1.03307	-1.6466	-3.69598	-3.59085	-3.03038	-5.51541	0
Sarm1	0.983413	0.0439596	-2.81777	-1.77427	0.601998	-1.00469	-2.67321	-3.72491	-2.88155	-3.70209	0
Rsph9	-1.91172	0.519455	0.820336	0.354988	-2.34157	-0.0377616	-0.239059	-0.292276	-1.66831	-0.791155	0
Col22a1	-1.74319	-0.457675	0.0987392	-1.02883	-1.93559	-0.991893	-1.5668	-1.7231	-2.90617	-5.41251	0
Tmem240	-7.45071	-4.04004	-2.08835	-1.6106	-4.6971	-3.87631	-2.56736	-4.12307	-1.80021	-1.32962	0
Meox1	-2.49446	-1.40632	-1.01688	-1.70765	-3.08228	-2.36299	-1.39235	-4.19606	-6.36037	-9.96578	0
Gas2	-0.376526	-0.91411	-1.04393	-1.17053	-0.446177	-1.49086	-1.25016	-0.998916	-0.540245	-1.17827	0
Kcnk16	-6.28295	0.828887	-3.24965	-0.824905	-8.16794	-0.368435	-9.96578	-9.96578	-9.96578	-9.96578	0
6820408C15Rik	-1.59754	-2.90113	-0.523864	-0.469526	-2.55782	-3.99892	-3.57171	-1.38823	0.0699943	-2.10702	0
Pcdhb17	-3.83679	-2.99057	-0.480566	-1.73467	-2.9613	-3.40853	-4.77267	-2.24025	-3.87874	-4.38365	0
S100a3	-2.00753	-9.96578	-5.18703	-9.96578	0.0538792	-4.53	-5.6027	-4.16382	-3.65312	-1.51229	0
Gm4984	0.129689	-2.82702	-3.74762	-3.42621	-0.141718	-2.91885	-2.5764	-4.29839	-2.39406	-4.18809	0
L3hypdh	0.286395	0.307887	0.307323	0.436079	-0.151883	-0.45584	-1.40751	-0.0158826	-1.24526	-0.89996	0
Ccdc73	-1.41392	-1.66896	-2.02106	-2.50068	-1.24706	-1.35099	0.243815	-0.0294116	0.269312	-0.621805	0
Clca4a	-0.680874	-4.49867	-6.02952	-6.16427	-0.124472	-1.43057	-3.30606	-4.63913	-9.96578	-5.31007	0
Aoc3	-1.68564	-2.10348	-0.758411	-2.5414	-2.38511	-3.40853	-4.6005	-2.91297	-2.17312	-5.08261	0
Cdsn	-0.526908	-7.36222	-4.54515	-3.55607	-1.25075	-6.04431	-5.10495	-9.96578	-9.96578	-5.31007	0
Stc1	-3.38451	-1.15722	-1.31194	0.218897	-3.88825	-2.03682	-0.66779	-2.67059	-3.80497	-9.96578	0
6430531B16Rik	-1.11183	-2.54947	-1.95851	-1.79972	-0.018025	-2.08109	-1.05862	-2.94747	-4.27559	-0.0645285	0
Tlr5	-5.47184	-3.34259	-0.97743	-2.12983	-3.4943	-3.79329	-6.27533	-2.97641	-2.77225	-1.93286	0
Pld5	-5.94876	-1.52664	-0.495308	-1.96067	-5.27332	-2.90711	-3.57919	-0.736861	-2.62489	-4.06493	0
Arhgef37	-4.54515	-4.05473	-2.91767	-2.00128	-3.18482	-3.2277	-3.84006	-3.14175	-4.35544	-0.244324	0
Cdh16	-3.88793	-5.07593	-3.3713	-1.03183	-5.19257	-7.25216	-4.96319	-4.33936	-5.12835	-2.17032	0
Igfbp6	-2.11837	-3.95748	-2.54727	-3.84589	-0.829975	-4.53795	-3.94757	-3.09255	-0.890081	-1.32342	0
Aloxe3	-2.94518	-5.41466	-3.74478	-2.15398	-3.57222	-5.4058	-5.07593	-5.75953	-4.53709	-4.57787	0
Aox1	-3.27627	-6.33221	-3.15911	-4.72149	-3.75894	-4.8624	-3.57919	0.372705	-0.74202	-0.613942	0
Grik2	-5.90195	-4.93443	-1.60655	-4.32037	-4.78748	-4.46734	-3.18062	-1.53854	-4.10456	0.736578	0
Cacna1e	-7.29698	-5.31007	-0.094111	-5.55379	-8.41912	-6.22921	-4.23247	-5.40432	-5.35184	-5.41251	0
Fads6	-1.49815	-2.19993	-1.00616	-0.942324	-2.27892	-2.20262	-1.65881	-4.84623	-1.3969	-1.78276	0
2210404O09Rik	-0.244324	-0.534843	-1.17652	-1.17827	0.200535	-0.428527	0.301527	0.184839	-0.283715	0.923013	0
Col8a2	-2.25152	-2.82144	-3.42871	-2.98455	-2.49106	-2.34496	0.0702951	0.360992	-1.23616	-4.38365	0
Stk31	0.33622	-4.10772	-4.67507	-5.34179	0.578716	-2.12569	-2.31411	-2.85668	-3.75111	-9.96578	0
Atp8a2	-2.12983	-2.30941	0.178687	0.360415	-2.94582	-2.48016	-3.79586	-3.93419	-0.894133	0.680555	0
Awat2	-0.862473	-0.247879	-1.84864	-1.61641	-0.755424	-0.627501	-0.4103	-0.515126	-0.474864	0.16804	0
Gipc2	-1.14641	-3.76043	-0.346393	-0.951914	-1.14922	-1.08432	-3.52475	-3.29816	-2.45446	-2.89635	0
Chrnb1	0.678184	-2.61897	-1.31368	0.679036	0.728949	-1.66217	-1.83247	-0.0763057	-0.818332	-0.692776	0
Kcna5	-6.03098	-1.60516	0.121559	-1.87947	-5.9239	-2.10403	-2.1766	-2.4844	-3.415	-9.96578	0
Msln	0.343819	-9.96578	-9.96578	-4.73669	0.403617	-5.21982	-4.7627	-6.26474	-6.27533	-9.96578	0
Apof	-2.72136	-2.8704	-3.3167	-3.5906	0.769496	-2.52525	-2.70325	-2.01517	-2.14901	-1.05602	0
Zmat1	-3.84757	-2.50142	-0.994411	-1.04846	-4.99637	-3.52791	-4.32681	-1.5033	-1.83364	-0.138539	0
Gstm3	0.462379	-1.32576	-4.47693	-3.80244	-0.313247	-2.70827	-4.05985	-5.64103	-4.29981	-2.15515	0
Pcdhac2	-4.92205	-0.0867825	0.935252	-0.858988	-4.06027	-0.95023	-1.09594	-3.34923	-5.19162	0.503377	0
Alx4	-7.8096	0.036443	-1.50176	-1.61881	-8.9318	-1.13384	-1.39639	-1.15722	-3.44846	-2.30974	0
Zscan5b	0.347582	-7.65576	-5.47184	-6.6453	-0.369525	-9.96578	-9.96578	-9.96578	-9.96578	-9.96578	0
Mal	-2.28508	-5.07593	-3.63282	-4.90786	0.0442696	-2.41329	-2.85195	-1.72716	-4.11144	-4.63693	0
Zfp786	-0.64093	-0.228003	-1.23694	-1.62312	-0.634585	-0.468308	0.292892	-0.650709	-0.858365	-1.22408	0
Sybu	-1.23616	-1.64085	-3.99095	-1.71767	-0.78543	-1.01318	0.648308	-0.68617	0.410646	-1.18439	0
Hykk	-0.482144	0.529564	-0.0538076	-0.505082	-1.03892	-0.303036	-0.479154	0.474595	-1.42153	-0.298344	0
Hoxd13	-2.83512	-2.78245	-4.53752	-4.19875	-1.28739	-2.29192	-0.580625	-2.17154	-5.22631	-9.96578	0
Aldh3a1	0.811617	-4.77381	-7.49889	-9.96578	0.322418	-5.58637	-5.64493	-9.96578	-5.19162	-4.79675	0
Cxcl10	-0.968034	-9.96578	-6.61562	-7.49889	-1.68509	-0.968034	-1.2003	-0.711177	-0.975382	-0.317136	0
Ccdc113	-0.982521	-3.92803	-7.18549	-1.554	-1.05927	-4.05985	-4.13374	-9.96578	-9.96578	-9.96578	0
Erbb4	-9.6751	-9.96578	-4.27164	0.738754	-9.2156	-7.18549	-7.45071	-6.7964	-7.0363	-5.75818	0
Tox	-2.77768	-2.01948	-1.53891	-1.10947	-3.57789	-1.66574	-3.05069	-2.49347	-1.03892	-2.07179	0
Ephx3	-3.17295	-3.56856	-3.57616	-3.62707	-3.5273	-2.03415	0.152513	-2.18439	-1.53073	-4.51508	0
Ablim3	-2.5601	-3.17755	-2.08015	-1.54668	-2.7889	-2.53256	-3.98117	-3.70538	-6.36037	-5.08261	0
Cyct	0.97546	-9.96578	-5.75558	-9.96578	0.127935	-9.96578	-3.91488	-9.96578	-9.96578	-9.96578	0
Hyal3	-2.46188	-1.35126	-1.2614	-1.49502	-2.70378	-2.17986	-2.39918	-1.09686	-1.02135	0.583869	0
Fbxl21	-2.94518	-1.23413	-2.8251	-0.975993	-3.27079	-1.81885	-2.8589	-0.969196	-1.59583	-0.468917	0
Prickle4	-3.14494	-0.728424	-0.675206	-1.22534	-2.52788	-1.33128	-0.528066	-0.373849	-0.0862888	-0.234323	0
Magee2	-1.58771	-1.78124	-1.58862	-3.13337	-0.963341	-2.2814	-1.82759	-0.240995	-1.70474	-5.08261	0
Maob	-2.92916	-2.14162	-1.48312	-1.79778	-2.69732	-3.05308	-3.09778	-2.96974	-2.7383	0.309789	0
Rgs7	-5.03695	0.346285	-3.11467	-1.0443	-3.01856	-0.778218	-1.56303	-9.96578	-9.96578	-9.96578	0
Slc17a7	-0.294816	-0.374053	-2.06451	-1.68421	-0.889742	-1.17789	-2.3455	-5.40432	-5.35184	-3.89306	0
Sel1l3	-1.32857	0.156924	-0.473591	-0.39586	-1.10595	0.0969703	-1.14174	-2.50235	-3.65312	0.240592	0
Hoxa2	-4.70614	-0.625761	0.668753	-1.46857	-6.18488	-1.71628	-4.3691	-2.66079	-4.83093	-9.96578	0
Nova2	0.0962509	-1.26684	0.797413	-0.952865	-0.779009	-2.52062	-4.54616	-0.339987	-3.72491	-4.06493	0
Bhmt2	-2.34059	-3.00705	-4.4637	-5.05798	-2.16501	-1.30304	-1.2951	-9.96578	-6.27533	-9.96578	0
Gng8	-1.51229	-1.21531	-1.7552	-1.07283	-2.49336	-2.0685	-3.27323	-3.34923	-5.29499	-9.96578	0
Mylk	-4.99437	-2.07709	-1.08644	-2.07119	-5.71624	-2.83112	-3.13318	0.558449	0.882273	-0.676786	0
Phyhip	-0.149911	0.974023	-0.711177	0.438377	-0.593001	0.0694799	-1.18697	-0.405189	-0.847727	-0.818332	0
Ankrd34a	-0.363495	0.760194	0.641791	0.338205	-0.651057	-0.179741	-1.64491	-3.78836	-3.87874	-3.45733	0
Arid3c	-2.11677	0.786865	-2.92875	-0.727281	-1.24481	0.50654	-1.1988	-3.24359	-9.96578	-9.96578	0
Fsbp	0.573832	-0.136645	-0.216514	-1.36873	0.585682	0.0307083	0.71998	0.772105	0.981036	-2.76125	0
Xkr4	-3.03542	-1.79576	-3.53749	-2.43734	-1.58771	-0.0493352	-0.423792	-1.11905	-2.03406	-2.43138	0
Cd3e	-0.13338	-9.96578	-9.96578	-9.96578	-0.832292	-9.96578	-9.96578	-3.95619	-5.97746	-9.96578	0
Sec31b	-2.16808	-0.856472	-0.0768004	-0.290387	-2.85718	-1.64256	-2.742	-2.45387	-1.68261	-2.43138	0
Traf1	-0.536392	-6.75857	-5.19781	-4.32961	-1.37885	-5.71051	-3.15199	-3.34923	-3.44846	-1.71233	0
Fam124b	-5.38692	-4.5601	-0.79765	-4.48961	-5.42051	-6.09013	-7.77038	-0.554851	-4.03184	-9.96578	0
Hoxb7	-3.73997	-9.96578	-1.89057	-5.1381	-3.98005	-4.24433	-3.41707	0.43665	-1.39281	-4.51508	0
Grid2ip	-1.74319	-0.4097	-0.566564	-1.72549	-1.9214	-1.67853	-4.83018	-4.49659	-5.64103	-9.96578	0
Otx1	-6.95068	0.615376	-3.9853	-0.977629	-5.30695	-0.42519	-3.51454	-4.80129	-5.08778	-4.18809	0
Gpr135	-0.145068	-1.87784	-2.99893	-2.40774	-1.17182	-2.06292	-2.36764	-3.29816	-3.83166	-4.63693	0
Lhx2	-2.24025	0.992337	0.298522	-0.585409	-2.04451	-0.0389296	-1.62909	-2.04541	-3.5643	-3.94535	0
Bnc1	-6.28295	-2.6062	0.490006	-3.15974	-5.75818	-2.84336	-0.259434	-0.549146	-2.22779	-9.96578	0
Zbbx	0.20594	-4.98316	-9.96578	-9.96578	-0.125468	-2.9613	-2.72929	-9.96578	-5.75316	-9.96578	0
Shcbp1l	-2.53426	-3.31627	-3.15911	-3.80997	-2.80763	-1.92663	-0.616868	-0.843241	-0.856472	0.828363	0
Odf3b	-3.73131	-1.42245	-0.365607	-1.86	-3.85596	-1.76846	-2.16305	-2.36207	-4.08091	-9.96578	0
Fbp2	0.390988	-5.43523	-4.10801	-5.19781	0.100829	-4.11863	-3.26182	-3.2101	-4.03184	-9.96578	0
St6galnac5	-4.7627	-2.59423	-3.07565	-2.17793	-4.49917	-3.62655	-2.64263	-0.889403	-2.2667	-1.56543	0
Adamtsl1	-2.96405	-5.71914	-4.03294	-1.74282	-2.69137	-5.21287	-4.96319	-1.40806	-0.791682	-3.89306	0
Cnr1	-3.61105	0.0237301	0.856738	-1.40446	-2.93611	-0.169222	-1.25348	-1.64612	-0.275051	-2.2455	0
0610010B08Rik	0.445386	-0.822509	-1.89611	-1.70577	-0.955479	-2.24583	-9.96578	-6.1805	-9.96578	-9.96578	0
Catip	-0.332306	-1.53933	-2.63615	-3.19702	-1.63649	-3.14207	-3.37989	-2.98263	-4.29981	-1.48904	0
Fam71f2	-3.99095	-3.06331	-1.25016	-0.0389296	-3.73131	-4.10548	-3.40529	-3.48734	-3.10075	-1.39855	0
Tmem45a	0.228984	-1.57232	-1.82248	-0.0681919	0.508823	-1.06729	-1.8996	-0.537409	-2.06151	-3.48881	0
Dusp8	-1.66529	-3.54372	-2.00422	-0.902279	-1.04662	-2.79802	-2.52374	-0.876993	-2.08074	-2.11797	0
Slc2a10	-6.75413	-1.96636	-2.17273	-0.965535	-5.91364	-2.63455	-1.68421	-2.04541	-4.76495	-9.96578	0
Arhgap26	-1.25016	-1.42475	-1.61524	-0.875283	-1.51955	-1.78124	-0.677943	-2.12619	-2.05106	-0.553328	0
Glrb	-1.52782	-0.471946	-0.564691	0.816441	-1.00677	-0.869386	-0.433966	-1.20208	-1.76507	-3.10927	0
Cbln2	-4.13877	-0.204283	-7.18549	-2.17793	-2.36299	0.287534	-0.240995	-4.88596	-5.75316	-2.89635	0
Slc1a2	-6.09013	-2.68597	-1.07539	-2.8451	-6.10503	-3.4821	-5.10495	0.992337	-2.22124	0.425545	0
Lrguk	-2.30305	-0.201476	-1.65754	-1.47211	-2.68695	-0.694974	-0.622871	-0.993818	-0.504534	-2.01225	0
Satb2	-0.940901	0.802641	-1.13727	-0.837821	-1.60778	-0.213652	-0.582851	-2.14191	-2.18038	-1.29061	0
Klk10	0.309789	-3.44485	-2.12215	-4.80428	0.952552	-4.06355	-2.9613	-9.96578	-9.96578	-9.96578	0
Plekhh2	-0.219631	0.824567	0.47597	-0.508797	0.141847	0.173212	-0.693762	-0.0930041	-1.74356	0.943688	0
Gm5797	-1.64283	-1.21921	-0.555443	-0.871701	-3.60872	-2.4407	-9.96578	-9.96578	-9.96578	-9.96578	0
Zdhhc23	0.0933951	-3.64195	-3.35134	-3.0298	-0.601723	-1.66574	-2.37762	-1.85051	-2.18038	-2.07179	0
Serpina3n	-9.63359	-7.16025	-7.31683	-1.06267	-8.85911	-9.96578	-7.36222	-3.39582	-2.69732	-2.06151	0
Naalad2	-3.57171	-0.598099	-2.55366	-2.08661	-3.30772	-1.35099	0.0974473	-0.210513	-2.63442	-0.824452	0
Inhba	-1.33457	-9.96578	-6.03613	-3.54496	-1.74103	-9.96578	-7.14464	-1.07436	-1.24958	-0.53835	0
Slc16a9	-1.21992	-5.19781	-1.21691	-2.58395	-2.01959	-2.88761	-1.50324	-0.519369	-1.76507	0.676049	0
Lyve1	-9.96578	-9.96578	-1.95851	-6.90467	-9.96578	-9.96578	-4.34847	0.707531	0.883986	0.0551221	0
Srcin1	0.230819	-1.53933	-0.396615	-2.22655	-0.630633	-2.14629	-4.05985	-5.75953	-4.01041	-3.06821	0
Cacng6	0.171687	-3.90012	-2.14901	-0.26899	0.456395	-2.49383	-9.96578	-4.88596	-4.61853	-9.96578	0
Tmem163	-4.31377	-2.87602	-1.63097	0.786288	-4.07453	-1.82809	-2.89201	-1.99703	0.295908	-0.371636	0
Syt1	-0.0505747	-3.92803	-2.59882	-0.906832	-0.247879	-3.0922	-1.94797	-1.90405	-3.59085	-4.79675	0
Islr	-4.82527	-3.90869	-1.52088	0.488727	-4.57458	-5.14498	-9.96578	-1.56798	-3.21546	-9.96578	0
Chrna4	-3.14494	-0.255214	-1.12619	-1.81911	-3.43862	-1.11256	-2.23283	-4.91683	-9.96578	-9.96578	0
Nptx1	-4.8268	-2.20326	-0.856981	-1.68635	-4.39948	-3.11467	-4.44187	-3.24359	-4.95784	-4.12028	0
Rfx8	-8.71622	-3.9853	-0.663938	-2.14049	-7.27907	-5.16184	-5.43674	-1.60778	-2.78289	-9.96578	0
Dlk2	-0.417645	-1.49023	-3.42004	-0.0996707	-0.657126	-2.22124	-1.70821	-1.33984	-1.88253	-3.06821	0
P4ha3	-2.84819	-3.74524	-1.3779	0.608387	-4.29323	-4.63013	-4.4637	-1.11905	-2.81082	-2.43138	0
1700029J07Rik	-4.73669	-1.86633	-1.99721	-0.978944	-4.46816	-2.14629	-1.91655	-1.78999	-1.43924	-1.63201	0
Gm10696	-0.351704	-6.36037	-7.41264	-8.41912	-1.54904	-9.96578	-9.96578	-9.96578	-9.96578	-9.96578	0
Foxa3	-0.601723	-0.626806	-2.11677	-1.95363	0.564816	-0.407984	-0.716349	-4.21539	-4.0624	-4.9843	0
Gk2	-3.95576	-9.96578	-9.96578	-9.96578	-1.08478	-3.79329	-0.892615	-1.28259	-0.77731	-1.48096	0
Rnf43	-2.62654	-0.998304	-1.95447	-1.3889	-2.41344	-1.36962	-2.39406	-2.86062	-1.06893	-1.12619	0
Popdc3	-3.21097	0.578716	0.71213	0.466863	-2.42449	-0.232952	-2.10972	-2.634	-2.97691	-9.96578	0
Tmem255a	-2.75939	-0.688692	-0.348738	0.241622	-1.50507	-0.163872	0.650679	0.860385	0.405009	0.747728	0
Pga5	0.4962	-2.94909	-7.35837	-4.87171	0.0452121	-3.80244	-6.63774	-9.96578	-3.21546	-0.0857951	0
Pex5l	-3.66841	-0.253966	-2.22124	-1.86191	-3.40551	-1.01688	0.0535728	-2.81677	-3.05466	-0.914533	0
Sgk2	0.868244	-5.29499	-2.8251	-6.28064	0.401388	-4.06355	-3.0765	-2.20201	-5.22631	-9.96578	0
Pdzd2	-0.373951	-2.23907	-1.51612	-1.33939	-0.264786	-2.27689	-2.29787	-0.0431736	-0.975382	-1.24899	0
Xkr6	-0.766133	0.275217	-1.22148	-0.545144	-0.748079	-0.505599	-1.328	0.0879748	-0.669344	-1.2749	0
Sh2d4b	-0.0015982	-0.165992	-1.17916	-1.69093	-0.311139	-1.12107	-1.56303	-0.0799344	-1.22362	0.742332	0
Nfe2l3	-1.2847	-1.91655	-2.4563	-0.60054	-1.03055	-1.15596	0.110334	-0.290387	0.553897	0.270353	0
Cemip	-2.77768	-3.35991	-9.07286	-3.0298	-2.55138	-1.61881	-0.933773	0.890391	0.374682	-3.0482	0
Orm2	-3.9362	-1.65117	-1.75735	-2.68493	-4.57209	-1.87136	-0.437174	-0.732443	-2.28996	0.8774	0
Fam83e	-3.00705	-0.85003	-3.05069	-2.64455	-2.58452	-1.20086	0.306422	-0.979807	0.0445796	-2.39504	0
Mapk15	-0.470944	-0.268582	-1.13889	-1.45155	-0.882699	-1.42767	-3.52475	-2.64352	-3.67548	-4.18809	0
Sema4f	0.688816	-1.24119	-2.50142	-2.55715	0.469926	-0.855483	-1.97784	-3.2563	-3.75111	-9.96578	0
Samd12	-1.54696	-2.9443	-3.89911	-3.30772	-0.514408	-2.29459	-1.68682	-0.26899	-1.75767	-9.96578	0
C1qtnf1	-2.87875	-0.955977	-0.208942	-0.730259	-3.73769	-2.30186	-1.54874	-0.897337	-2.00966	-3.89306	0
Mfsd2a	-1.16028	-1.57709	-4.32037	-2.01881	-0.768415	-0.806108	0.415793	-1.11556	-2.93543	-1.24103	0
Mgat4c	-3.35791	-4.79675	-6.40664	-5.05798	-1.52319	-3.73816	-1.60676	0.580258	-1.91688	-9.96578	0
Srgap3	0.428593	0.0193532	-0.570897	-0.565627	-0.079213	-0.640119	-1.46572	-1.30671	0.682194	0.422823	0
Sowaha	-4.88649	-3.04199	-4.12028	-1.97049	-4.98946	-3.38976	-0.0945465	-3.3814	-2.73131	-4.51508	0
Zfp641	-5.30851	-2.72479	-1.5713	-0.96108	-4.61247	-2.82322	-2.96877	-3.68853	-4.1401	-1.64612	0
Foxl1	-5.97361	-0.186962	-2.81777	-1.4962	-6.95068	-1.3266	-6.12564	-4.0373	-6.11741	-9.96578	0
Cidea	-0.431355	-6.05558	-6.72783	-0.886196	-0.900652	-4.177	-3.79718	-9.96578	-4.71992	-4.44578	0
Slc22a1	-7.76287	-4.12307	-0.848856	-3.79949	-8.71622	-5.75385	-5.50165	-1.01463	-4.87796	-4.251	0
Slc4a8	0.541361	-0.942794	-1.02699	-0.983155	0.0906044	-1.46572	-2.22124	-3.10346	-4.76495	-3.66129	0
Cpa1	-8.87697	-3.10743	-0.466445	-3.47168	-9.96578	-4.13344	-7.14464	-6.04431	-6.04431	-9.96578	0
Ppp1r3e	-2.597	-2.88761	-1.08261	-2.46951	-2.38233	-3.12843	-2.49347	-1.25568	-1.25182	-0.253205	0
Tmem30b	0.0754083	-0.692451	-2.1809	-2.09415	0.229765	-0.358104	-2.98455	-3.74576	-4.44091	-2.10702	0
Wdr93	-2.5414	-0.0845324	-0.54121	-1.10268	-1.9182	-1.12921	-1.74282	-2.55942	-3.07565	-1.296	0
Bcas1	0.6678	-1.8414	-2.34059	-3.08228	0.368465	-1.95086	-1.79371	-2.66079	-4.61853	-4.70614	0
H2-Q10	-1.32744	-2.61292	-3.62707	-1.21117	-1.32962	-1.91432	-2.35878	-4.84623	-3.90489	0.461207	0
Pnpla3	-0.932287	0.680178	-3.15911	-0.853973	-0.81446	0.270353	-0.28449	-0.948014	-2.47844	-3.45733	0
Shisa3	-2.14629	-3.18359	-4.79675	-3.43728	-1.94311	-1.24556	-1.95068	-3.90869	-5.04552	-3.2277	0
Caps2	0.781603	-2.11571	-0.677206	-3.41947	-0.157759	-2.42691	-3.73416	-5.92158	-5.91034	-2.33135	0
0610040J01Rik	0.204258	-1.25075	-2.21816	-2.64309	-0.0416251	-1.14673	-2.01152	-5.34647	-3.96714	-1.26441	0
Il7	-1.34028	-4.98316	-9.96578	-4.86049	-0.724491	-1.12619	-2.5324	-4.2428	-9.96578	0.371574	0
Hsd3b6	-9.08806	-4.88702	0.312931	-7.41264	-7.60044	-6.33221	-3.20023	-4.4637	-0.491119	-2.47338	0
Lrrn2	0.767578	-0.121968	0.0894272	-0.631668	-0.259176	-1.19345	-0.682558	0.353139	-2.39708	-4.02648	0
Hipk4	-0.186962	-0.879303	-1.3432	-2.13856	-0.903737	-1.78569	-2.06373	-2.30246	-1.84479	-2.08091	0
Fam184a	-0.711177	0.257517	0.809486	-0.21167	-1.03055	0.127019	-0.413471	-0.798196	-1.96067	-4.57787	0
Tac1	-4.42959	-4.42196	-9.96578	-5.0912	-3.15517	-0.41954	-0.151243	-3.10346	-9.96578	-9.96578	0
Tmem130	-0.792209	-1.4105	-2.24563	-0.997693	-0.327545	-2.08702	-3.23076	-0.810622	-1.73513	-9.96578	0
Cutal	-3.17295	-1.08985	-0.760374	-1.3432	-1.76906	-1.18137	0.0974473	-1.04022	-1.4412	-2.79194	0
Gulo	-1.11712	-1.55719	-0.422882	-1.9897	-1.0352	-0.937653	-2.19036	-9.96578	-4.44091	-9.96578	0
Crh	-9.96578	-9.96578	-3.00491	-3.413	-9.96578	-1.19345	-2.12925	-9.96578	-9.96578	-9.96578	0
Myo1d	0.742108	0.0939029	-0.840382	-0.0176227	0.232148	-0.227212	-0.331265	-0.346393	-0.952865	0.661642	0
Slc5a4b	0.168594	-5.17751	-4.73669	-6.23119	-0.681379	-5.14498	-4.62261	-4.84623	-9.96578	-9.96578	0
Kcnj4	-0.84587	-1.24286	-1.56599	0.175395	-0.4109	-1.00043	0.444898	-1.49215	-3.29874	-2.87351	0
Vsig10l	-0.147802	-1.55924	-0.116245	-1.23076	-0.986559	-1.8554	-1.78224	-2.17793	-1.56303	-1.06868	0
Lexm	-0.072798	-4.57458	-4.38422	-5.58637	-1.31482	-5.19781	-4.10668	-3.89178	-2.44448	-3.39755	0
Lsp1	2.90757	3.53499	5.70259	3.64104	2.77658	3.364	4.07572	5.60041	3.90606	6.29324	1
Cygb	-3.48059	-2.65875	-1.19969	-2.38074	-3.62534	-3.08307	-0.578547	-0.163872	-2.27122	2.01268	1
Clic1	4.93038	5.89217	7.10618	6.42681	5.73122	6.19024	7.12651	7.91634	7.24335	7.99317	1
Selk	3.53248	4.04423	4.33927	4.13147	3.39343	4.0994	4.20337	4.93359	4.30101	5.66075	1
Map3k1	2.33061	2.60606	3.37398	3.22909	2.88801	2.87318	3.34654	3.63952	2.98951	4.18735	1
Slc46a3	-0.246642	0.431154	2.41664	1.08369	-0.127122	1.12574	2.85814	2.17402	1.2909	4.3894	1
Rhob	3.97275	4.68536	5.4865	5.46239	3.88124	5.06464	5.72485	6.9105	5.56226	7.75728	1
Cmtm3	1.36692	3.15654	4.31167	3.16813	2.08176	3.07388	3.34469	4.67069	3.10128	5.10069	1
Man1a	-1.00747	1.35249	4.08461	2.49462	-0.118546	1.53655	2.93243	4.36229	3.28303	5.18336	1
Spata6	1.74289	2.20207	2.80137	2.22477	1.48105	2.22419	2.62513	3.65828	1.99457	3.41709	1
Large	2.58665	3.7774	4.89672	3.74966	3.23044	4.20337	4.64168	5.8359	4.39406	6.28389	1
Vezt	1.8371	2.64643	3.48704	2.72985	2.25042	2.70166	2.84729	3.32042	2.74864	3.77104	1
Cpd	1.22743	2.94673	3.66567	3.34618	1.86962	2.87371	3.38841	4.10371	3.20226	5.40242	1
Kif1b	3.77127	4.66878	5.26075	4.88891	4.0773	4.58966	5.16823	5.59112	4.60075	5.7875	1
Wbp5	5.69603	6.0389	7.13592	6.38746	6.34752	6.42389	6.8422	8.02331	6.10091	7.40899	1
Mcfd2	4.05455	4.85961	4.89002	4.85586	4.15006	4.81106	5.3187	5.59265	4.89321	6.19214	1
Hspa5	7.67531	8.29082	8.11612	8.2469	8.34573	8.78188	9.59956	10.1604	9.55428	9.52018	2
2015-09-01	5.49101	5.70724	5.62918	5.49226	5.80327	6.05664	6.67201	6.69265	6.35919	7.02439	2
Smim7	3.07375	3.42952	3.27064	3.43218	3.45939	4.25861	5.01725	5.22082	4.86405	5.24774	2
Taok1	2.81159	2.96682	3.01903	2.77775	3.1332	3.66597	4.3516	4.46839	4.1686	4.58347	2
Fam107b	1.549	2.71532	3.025	2.02136	3.13509	3.42366	3.58947	4.72079	3.92538	3.8587	2
2210408I21Rik	-0.631668	0.577659	-0.0538076	-0.364364	0.32701	0.995601	1.79936	1.99427	1.8505	1.29025	2
Clta	9.03913	8.93673	8.89526	8.79915	9.47412	9.56314	10.0544	10.1896	9.86054	10.3421	2
Zfp948	1.43805	1.09618	1.70148	1.03652	1.71431	2.05027	2.95977	3.4191	2.95466	2.23576	2
Lcorl	1.67388	2.08222	1.73049	1.68578	2.43225	2.63672	3.06269	3.61523	3.35898	3.65374	2
Zfp644	2.90478	3.17267	3.50397	2.71705	3.60282	3.95667	4.45095	4.79203	4.41712	3.84147	2
Sacm1l	2.98055	3.07971	3.31442	2.70372	3.18453	4.10269	4.3292	4.69373	4.50128	5.32882	2
Lin7c	3.9926	4.00041	3.97813	3.5651	4.22446	4.81174	5.81165	5.73602	5.16976	5.38896	2
Tmed7	3.66354	3.94422	3.84286	3.91079	4.37892	4.66538	5.61467	5.66567	5.47939	5.9302	2
Rpl32l	1.5356	2.02455	2.35446	0.928411	2.59166	4.25505	5.62648	5.79933	6.31044	5.92043	2
Pik3c2a	2.21224	2.69547	2.67494	2.43476	3.13937	3.21612	3.86352	4.41454	3.62047	3.5974	2
4931417E11Rik	-9.96578	-9.96578	-9.96578	-9.96578	-5.42051	-2.99964	-1.32182	-0.742391	-0.950676	1.03063	2
Swap70	3.59897	3.33861	3.86672	2.72128	3.85291	4.24522	4.75838	5.04158	4.56535	4.4346	2
Rnf14	4.58863	4.71044	5.25057	5.0044	5.12681	5.42494	6.21907	6.32089	5.86222	6.22729	2
Vps35	5.07722	5.14826	5.17354	4.96443	5.86315	6.11856	6.98912	7.23473	7.00971	7.13065	2
Hspa13	1.77048	2.26478	2.15661	1.92808	2.53405	2.97569	3.78062	4.62465	3.66763	4.22999	2
Nbeal1	0.363887	1.0291	0.879728	0.537314	1.06891	1.87907	2.68226	2.44494	2.00577	2.57196	2
Agps	3.74419	3.69672	3.6043	3.31442	4.22003	4.24192	5.15038	5.10952	4.90386	4.83449	2
Chm	1.6995	1.60141	1.66033	1.22761	1.3278	2.15849	2.93386	2.94495	2.74735	3.36382	2
Lysmd3	1.28386	1.8807	1.59168	1.76658	2.08918	2.36664	3.08741	3.69292	2.74506	2.72261	2
Rbm7	5.35968	5.63715	5.49343	5.48618	5.81847	6.23266	6.74925	6.64669	6.74815	7.23473	2
Cyfip1	5.92369	5.92746	5.83055	5.54109	6.00312	6.28002	7.06215	7.15442	6.46087	6.97149	2
Uty	2.43692	2.38496	2.65436	2.3742	3.60575	3.59809	4.26274	4.33368	4.56433	4.32661	2
Gmfb	3.56489	4.19579	3.87879	3.5331	4.14356	4.74464	6.06954	5.81557	5.57105	5.73122	2
Lrrc58	2.82505	3.79882	4.30034	3.78147	5.07397	5.21088	6.40682	6.93527	6.50123	6.60276	2
Calm1	6.45113	6.43195	6.50759	5.88256	6.61863	7.27404	8.209	8.95349	7.90772	8.75861	2
Zfp715	1.39655	1.53156	1.5657	1.37776	2.06044	2.22681	3.68473	2.93865	2.98463	3.7426	2
AU041133	-1.48963	-0.927635	-0.964411	-1.40751	-0.956989	0.0950504	1.11926	1.0206	0.849871	0.976879	2
Cyb5b	4.48937	5.08228	4.72263	4.6454	5.1026	5.30505	6.16181	6.54608	6.55051	6.03258	2
Golt1b	3.894	4.01021	3.57872	3.80812	4.24819	4.59859	5.37461	5.58059	5.03473	5.46116	2
Abhd17b	2.25297	2.68903	2.07255	1.83519	2.51122	3.17748	3.88217	3.97427	3.53516	3.44112	2
Hist2h2be	-2.75336	-1.7024	-1.87784	-1.74812	-0.766133	0.0645545	1.42671	1.13339	1.4441	-0.204283	2
Tango6	3.44618	2.47449	1.98005	1.84385	3.29901	2.339	2.74293	2.29847	2.28287	0.833039	3
Nudt1	4.79789	4.0773	3.61294	3.30811	4.74668	4.08171	4.05173	3.65331	4.0378	2.37346	3
Rbmxl2	6.03957	-0.174045	-0.722956	-1.53402	5.61679	1.96922	1.65166	0.343819	-0.175182	-9.96578	3
Spats1	1.21216	-1.74524	-2.15977	-2.74302	0.576908	-2.27689	-2.15194	-2.50852	-2.03406	-9.96578	3
Tle1	4.29762	3.34592	2.8307	2.75561	4.13406	3.64377	3.5653	3.40823	3.04089	1.21495	3
Fpgs	5.3402	4.04706	3.86788	3.68824	5.39236	3.9205	4.12891	4.10351	3.93636	1.8503	3
Tars	6.44733	5.79191	5.26192	5.09245	6.28389	5.61012	5.51152	5.23526	5.29459	4.14163	3
Pias2	6.84675	5.64159	5.66687	5.76884	6.49257	5.85108	5.89217	5.61903	5.66075	4.52369	3
Scube3	2.24382	-0.30504	-0.529979	-1.3728	1.76052	0.113828	0.824025	1.24372	0.0894272	-4.251	3
Hmces	5.30449	4.0704	3.53615	3.47172	5.7737	4.21716	4.65295	4.16473	3.7998	1.57595	3
Usp44	3.61094	1.55212	0.676889	0.00692339	3.82455	2.59319	2.7324	1.25537	1.62966	-2.08937	3
Fam169a	5.68216	3.2463	3.57655	3.4112	6.22545	5.342	5.00362	3.49067	4.80592	-0.740758	3
Eif2d	6.4013	5.68865	5.5202	5.19889	6.36355	5.74545	5.70332	5.2939	6.03705	4.30328	3
Nol10	4.61504	3.89952	3.15587	3.07612	4.70898	3.69021	3.87421	3.26301	3.59325	2.11344	3
Gemin2	3.67956	2.86971	2.78378	2.58554	3.47501	2.80057	3.19051	2.763	3.12438	1.19937	3
Gtse1	6.74815	5.99711	5.09407	5.3989	6.98912	6.03389	6.09637	5.63715	5.77277	2.79369	3
Palm3	4.38862	1.64027	1.48617	0.284885	3.89605	1.7153	1.34975	1.93037	-0.0402012	-4.51508	3
Ticrr	4.27874	3.19363	2.17179	1.9862	3.93922	2.81564	2.71722	2.022	2.7609	-1.5227	3
Rfc5	6.25091	5.05505	4.68536	4.24021	6.07986	5.20511	5.30505	4.50197	4.98908	2.30566	3
Ddx11	3.76854	3.11977	2.5377	2.12334	3.3907	2.96308	3.08343	2.6335	3.23637	0.72055	3
4930427A07Rik	3.62561	2.68471	1.85337	1.5243	3.55552	2.62513	2.00706	2.49803	2.22448	-0.117709	3
Syce2	5.87368	4.57253	4.81616	4.58745	6.04354	5.26731	5.42857	4.76741	5.86032	2.32811	3
Fgfbp1	4.65118	-1.01538	-2.1194	-2.58707	5.14159	1.92158	-0.205871	-1.36731	-0.981278	-9.96578	3
Qser1	3.63006	3.31639	2.90253	2.78556	3.69422	3.07543	3.25003	2.8941	3.0978	1.40715	3
Fgf18	2.32535	-3.01251	-3.48342	-2.99233	1.52674	-2.73145	-2.1809	-2.4844	-3.12378	-9.96578	3
Lctl	2.94602	1.69394	0.888982	0.332313	2.67317	1.2655	1.71714	1.24013	1.65238	-1.05602	3
Tex19.1	5.0441	-1.59543	-1.12619	-3.49849	4.90118	0.688816	0.842344	-0.500752	-0.41954	-9.96578	3
Pramef12	3.43108	-2.00442	-2.27968	-4.10013	3.51465	-0.053216	0.151356	-0.680874	-1.31569	-9.96578	3
Tex21	1.4589	-2.43338	-2.44082	-3.41947	1.58384	-0.379888	-1.05862	-1.6961	-2.34157	-9.96578	3
Frmd5	1.36403	-0.707263	-0.608619	-1.62948	1.09439	-0.800255	-0.714865	-0.700106	-0.69936	-3.25434	3
Polr3b	4.34295	3.60601	3.44563	2.74539	4.18212	3.5746	3.7352	3.06978	3.41815	2.46339	3
Smg7	6.01254	5.56317	5.46959	5.364	6.24834	5.551	5.7933	5.37509	5.54389	4.23668	3
Nkx2-9	1.45299	-1.5156	-0.827535	-3.04428	1.1086	-2.20262	-2.01971	-2.02388	-2.24563	-9.96578	3
Ifi204	-9.64879	-9.96578	-8.26469	-9.96578	-8.89181	-9.96578	-9.96578	-9.96578	-0.762202	4.81686	4
Clec12a	-8.9913	-9.96578	-9.96578	-9.96578	-6.72783	-9.96578	-7.45071	-9.96578	-3.29874	2.53062	4
Ifit1	-5.16184	-4.73669	-5.81259	-4.99157	-4.10705	-3.5924	-6.63774	-4.43457	1.51256	3.51867	4
Ifi44	-9.64099	-6.94773	-7.73153	-5.9239	-7.36867	-7.65323	-9.96578	-9.96578	-0.509194	4.25437	4
Msr1	-9.96578	-9.96578	-9.96578	-9.96578	-9.96578	-9.96578	-9.96578	-9.96578	-0.681379	9.4129	4
Fcgr1	-9.65704	-7.36222	-9.96578	-7.41264	-8.9113	-9.96578	-6.52487	-9.96578	0.00164498	6.96128	4
Mnda	-7.27907	-9.96578	-9.96578	-9.96578	-9.96578	-9.96578	-9.96578	-9.96578	-1.19737	4.30729	4
Ccr5	-9.96578	-9.96578	-9.96578	-9.96578	-9.96578	-9.96578	-9.96578	-9.96578	-1.04622	4.44213	4
Tlr8	-9.96578	-9.96578	-9.96578	-9.96578	-9.96578	-9.96578	-9.96578	-9.96578	-5.22631	4.72198	4
Cd52	-3.08387	-2.80673	-6.48255	-3.20597	-3.13462	-3.50461	-3.27323	-3.68853	3.39182	7.58191	4
AI607873	-9.66578	-9.96578	-9.96578	-9.96578	-8.9318	-9.96578	-9.96578	-9.96578	-4.83093	3.50397	4
Cd300c2	-9.96578	-9.96578	-9.96578	-9.96578	-9.96578	-9.96578	-9.96578	-9.96578	-0.199694	7.47567	4
Atp8b4	-6.12278	-6.40756	-6.1805	-6.31965	-6.05876	-6.2636	-7.66704	-5.43898	-1.27995	2.08011	4
Trem2	-9.96578	-9.96578	-9.96578	-3.35626	-9.96578	-9.96578	-9.96578	-9.96578	-0.45584	9.04833	4
Tango2	1.83566	2.17729	1.31551	1.90326	2.0781	1.8374	1.42829	2.07066	2.9671	4.13517	4
Mmp8	-9.96578	-9.96578	-9.96578	-9.96578	-9.96578	-9.96578	-9.96578	-9.96578	-1.56303	3.70163	4
Pyhin1	-9.64879	-7.93623	-9.96578	-8.65099	-8.89181	-7.82659	-9.96578	-9.96578	-3.65312	1.46234	4
Bcl2a1b	-9.96578	-9.96578	-9.96578	-9.96578	-9.96578	-9.96578	-9.96578	-9.96578	-0.934341	6.69013	4
1810011H11Rik	-9.96578	-9.96578	-9.96578	-9.96578	-9.96578	-9.96578	-9.96578	-9.96578	-3.72491	2.70924	4
Wfdc17	-9.96578	-9.96578	-9.96578	-9.96578	-9.96578	-9.96578	-9.96578	-9.96578	-0.181684	6.42546	4
Cd300lf	-3.94757	-2.95915	-3.39496	-3.34554	-3.69971	-3.5924	-4.35843	-4.49659	1.68552	7.939	4
B430306N03Rik	-8.86582	-7.93623	-4.87886	-7.23149	-7.30844	-7.82659	-4.72838	-9.96578	-0.60006	4.35118	4
Nfam1	0.783392	2.01027	0.174621	0.497695	0.398209	1.03063	1.80889	-0.509194	3.98755	7.01475	4
Ifi27	-1.10146	-1.61259	-2.22124	-0.876678	-2.48312	0.0557499	-1.22124	-1.64229	2.13375	6.28002	4
Bcl2a1d	-9.96578	-9.96578	-9.96578	-9.96578	-9.96578	-9.96578	-9.96578	-9.96578	-1.75611	4.70195	4
Hk3	-2.41359	-3.87925	-3.67251	-3.2722	-2.86322	-3.53277	-3.52475	-6.04431	1.23165	9.30942	4
Serpinb10	-9.96578	-9.96578	-9.96578	-9.96578	-9.96578	-9.96578	-9.96578	-9.96578	-0.226254	2.31799	4
Cebpb	4.20255	3.00469	2.70981	4.34255	3.6577	3.61221	3.63268	2.81844	5.71509	8.23286	4
Ifi44l	-9.96578	-9.96578	-9.96578	-9.96578	-9.96578	-9.96578	-9.96578	-9.96578	-2.85195	5.1933	4
Lpcat2	-2.65999	-1.68564	-2.11042	-2.13227	-2.73715	-1.77427	-2.89201	-2.43254	1.22977	3.5389	4
Tec	1.88662	0.961352	-0.0851637	1.94232	2.44868	1.75942	1.00926	0.651794	4.15856	7.0522	4
Cldn5	-0.100516	-5.219	5.08165	1.11103	-0.988157	-1.41426	-0.244634	3.05093	0.231072	-9.96578	5
Arhgef15	-0.115156	0.00822564	2.83018	0.714131	0.202792	-0.384238	1.57632	3.44941	0.128246	-3.62913	5
Mecom	-1.45083	-1.25622	3.7873	0.0343091	-1.90838	-1.4839	-1.5668	3.69159	0.200852	-3.14943	5
Gimap8	-1.42699	-1.84548	2.42942	-1.63849	-2.40892	-2.29971	-1.00993	2.50191	-0.418383	-9.96578	5
Arhgap29	2.29129	2.29533	4.87925	3.60116	2.63598	2.32483	2.96362	5.57185	4.19898	0.836554	5
Rprm	1.10715	-0.464816	3.72712	0.418679	1.28354	1.52874	1.04876	2.46908	1.15531	-1.06113	5
Cdc42ep1	1.69221	1.51302	4.26363	2.64818	1.51256	1.11356	2.39088	4.41958	3.05275	-3.45733	5
Gm266	-2.50068	-2.36699	2.61666	-1.11817	-2.28064	-2.70467	-0.145526	2.86592	-0.997693	-9.96578	5
Ehd2	1.20641	1.23651	2.72128	1.12412	1.73785	1.05115	1.97464	3.69975	1.58246	-1.5227	5
Plat	0.706678	1.27486	3.55499	2.03266	0.572412	0.514334	0.496778	3.30433	1.74995	-2.14517	5
Cnn2	6.06146	5.31136	7.38903	6.23367	6.28002	5.71423	6.2823	7.79909	5.95258	2.45607	5
Sox18	-0.462163	-2.09712	5.49266	0.601491	-1.21086	-2.71787	0.21304	3.07477	0.502291	-9.96578	5
Vash1	1.54004	1.2513	3.35328	1.00267	1.31223	0.704032	1.29586	2.99201	1.72034	-0.420632	5
Igsf11	-1.09296	-0.203067	3.32798	-0.786902	-0.977629	-0.0580365	0.731944	2.52017	1.52296	-2.99373	5
Vasn	1.19567	2.97439	3.09952	3.4789	0.873838	2.63959	2.67816	2.94002	1.53732	1.23231	6
Hoxb2	-4.20534	3.91978	5.14222	3.05801	-4.06027	2.96909	2.44597	3.6586	0.195741	-2.35997	6
Zar1	-9.96578	-0.669344	1.5386	-1.93523	-9.96578	-1.63884	-0.741389	-0.597547	-3.37851	-9.96578	6
Skida1	-3.57789	1.12218	1.43598	0.411735	-3.14349	0.365138	-0.16083	0.982662	-0.956732	-2.13056	6
Cxxc4	-4.93498	0.0297483	1.38116	-0.108977	-4.8502	-1.03183	-1.25016	0.672056	-1.84864	-5.62095	6
Hdac7	4.17548	6.70709	7.48538	7.01475	4.18252	6.07244	6.21579	7.25849	4.93146	2.4575	6
Bach2	-1.08985	1.27619	1.57679	1.33177	-0.972927	0.417786	0.81052	1.33035	-0.343396	-1.99738	6
Mtmr11	-0.614695	0.598222	1.0666	0.462379	-0.561696	0.55612	0.440276	0.426795	-0.234886	-0.698259	6
Fbxo10	0.274607	2.08742	2.13696	2.35516	0.524406	1.62966	1.53093	2.71467	1.04966	0.932808	6
Peg12	0.332313	2.565	2.23514	1.84573	-0.488587	1.88385	1.30606	1.89701	0.812014	-1.04093	6
Crb2	-2.53748	4.38374	4.6225	4.05339	-1.97854	3.74737	4.05961	3.6076	1.84001	-2.98158	6
Fbn2	-0.823918	4.25902	5.80263	4.27642	-1.31773	3.39182	3.77199	4.81312	1.51095	-3.75057	6
Cd24a	3.93273	7.31576	7.61366	6.73202	4.49184	6.83952	5.94712	6.95304	5.07598	3.86023	6
Efnb1	1.29695	4.07214	3.08343	3.90177	1.41876	3.53995	3.45	3.90802	2.44738	0.438377	6
Ier2	5.79856	6.29448	6.77726	6.46542	5.40183	6.18861	6.10091	6.42389	5.92617	5.50122	6
Bmp5	-9.96578	2.92637	4.01166	2.38683	-6.4404	2.09011	1.88762	0.844988	-1.08432	-9.96578	6
Maged1	5.69525	7.17026	7.90444	7.45375	5.77686	7.1249	7.6182	7.49672	6.26847	5.21147	6
Pik3c2b	-0.244324	1.60906	2.08538	1.07711	-0.580236	1.3866	0.850187	1.9491	0.763126	0.277796	6
Capn6	-2.9613	4.35773	6.82621	4.35632	-1.55924	3.69975	3.41264	5.20857	3.05028	-2.47338	6
Gpsm1	2.91435	5.76552	5.87368	5.81165	3.37515	5.34906	5.4865	5.45177	4.32729	2.66387	6
Mpdz	2.19933	5.20618	5.47161	4.75741	1.95431	4.83993	4.84113	5.1729	3.74336	-0.249597	6
Gpc6	-0.135771	3.53215	3.36921	3.63408	-0.473591	3.04806	3.20029	2.89299	1.47605	-1.87947	6
Sdc4	3.54095	1.88726	2.77658	3.48265	4.632	3.09247	2.87567	2.10153	0.924276	5.14378	7
Plpp1	4.12845	3.23332	3.37782	3.13546	3.93042	3.37674	3.29967	4.01295	2.48199	5.17115	7
Tmem181a	1.79157	1.34323	1.39041	1.4253	1.15591	1.07681	1.36982	1.44569	0.770068	2.12568	7
Hbegf	2.73362	1.8443	1.5657	3.06589	2.97383	1.67302	2.57983	2.75193	1.2105	4.08339	7
Slc37a3	2.95234	2.97655	2.64793	2.84769	3.11102	3.08142	2.86474	3.14602	1.52544	3.69672	7
Hsd17b11	3.84044	3.01068	3.12489	3.53615	4.11114	3.51815	3.38157	3.16116	2.59431	6.15844	7
Rell1	2.93911	2.24055	2.39023	2.19773	3.28787	2.48116	2.45052	3.25926	1.56451	3.59508	7
Plekha1	4.25902	3.56045	3.48265	3.58733	4.56745	4.21002	4.07388	4.06495	2.48959	4.9906	7
H2-Eb1	-2.30305	-5.40432	-3.31143	-5.19781	-2.27079	-4.56619	-4.29981	-2.85668	-9.96578	4.50492	7
Nfkbia	4.99588	3.44231	3.38236	4.18339	4.67811	4.0524	4.06447	4.73341	3.22124	5.09198	7
Eps8	4.71796	3.11198	3.3482	3.07089	5.02319	3.91079	3.49291	4.80441	1.2572	6.71444	7
Abr	5.45965	4.47309	5.33415	4.94029	5.36261	5.18554	4.98582	4.56433	4.14794	6.856	7
Myo1e	3.05773	2.38804	1.62272	2.07682	3.40985	2.56926	2.24499	2.22735	0.940279	5.6986	7
Fbxo17	3.10316	2.38629	1.9621	2.55701	2.88018	2.36935	2.67273	2.4018	1.63592	3.68968	7
Neil1	1.89766	1.24692	1.32586	1.44569	1.50917	1.34975	1.38851	1.16962	0.513427	2.7987	7
Scpep1	5.4373	4.3413	4.51852	5.01128	5.52417	4.36074	4.3019	3.91799	2.25297	6.41691	7
Psmc3ip	3.80812	3.97012	3.39967	2.82147	3.79753	3.70478	3.63888	3.00171	3.55611	-0.213652	8
Smpd4	6.6288	6.54608	6.04825	6.03258	6.68773	6.48673	6.43111	5.65854	6.23115	4.0469	8
Paxip1	3.797	3.92125	3.34618	3.13214	3.53877	3.65331	3.51949	3.01211	3.57267	1.58144	8
Recql4	3.62305	3.48924	2.27769	2.36843	3.51387	3.17859	3.36559	2.47795	3.2463	-0.322007	8
Mlh1	4.67466	4.58106	4.18489	3.96518	4.60541	4.47264	4.51401	3.935	4.48122	2.20642	8
Dek	5.80689	5.78827	5.22444	5.17173	5.79103	5.96365	5.98608	5.36678	5.98849	3.75847	8
Rad54l	5.37673	5.44629	4.68033	4.52989	5.62519	5.44148	5.39646	4.85849	5.51356	2.37566	8
Gmnn	5.32505	5.4639	4.83174	4.6898	5.5395	5.47736	5.52799	5.06464	5.55037	3.33475	8
Senp1	3.27946	3.17848	2.82685	2.3612	3.1378	3.05717	3.15431	2.79054	3.39034	1.54362	8
Dhx9	6.59745	6.68889	6.35588	5.98989	6.5757	6.54366	6.44893	6.28899	6.57254	4.63424	8
Cdca7	5.55593	5.5855	4.94726	4.74878	5.52614	5.59112	5.27649	4.63602	5.17886	0.96806	8
Adat1	3.15106	2.9506	2.43516	2.18271	3.13883	2.78378	2.92781	2.0665	2.74825	0.580962	8
Ccdc138	2.0008	1.44245	1.14522	0.765026	1.8124	1.39494	1.5734	1.01949	1.15855	-1.18439	8
Apex2	2.78675	3.50375	2.43994	2.52328	3.03982	3.14914	3.04223	2.69225	3.01038	0.681719	8
Wdr77	5.67164	5.32634	4.73803	4.66925	5.40574	5.27605	5.43138	4.40928	5.14042	2.90279	8
Xndc1	3.9044	4.16523	3.70928	3.62432	3.80198	4.06833	4.0354	3.46784	3.82262	1.83804	8
Rad51	5.03695	4.69554	3.797	3.7429	5.05744	4.7904	4.83851	4.41326	4.46294	0.0269605	8
Msh3	4.21306	4.39866	4.15088	3.74929	4.39638	4.47982	4.33927	4.11915	4.35984	2.37961	8
D030056L22Rik	4.04298	3.68473	3.31695	2.93515	3.86093	3.71617	3.85089	2.97616	3.52453	1.64357	8
Traip	4.14086	4.05038	3.01105	3.0012	3.62706	3.71885	3.65204	2.79169	3.42226	-0.339987	8
Dnmt3b	9.0708	8.64158	7.86761	7.90444	9.37529	9.57312	9.33596	7.33033	8.95349	2.86883	8
Srsf6	6.53223	6.48673	6.12769	5.90576	6.54183	6.56898	6.56157	6.14649	6.58972	4.75394	8
Pole	4.53888	3.87153	2.62455	2.74434	4.39821	3.77346	3.84193	3.35023	4.1031	-0.57582	8
Mad1l1	4.51794	4.61268	4.23135	3.71153	4.32455	4.37713	4.29733	3.87078	4.03053	2.49752	8
Ube2t	4.74668	4.26737	3.78366	3.97655	4.60605	4.35762	4.16623	3.37292	4.10078	0.693683	8
Nup188	5.65753	5.51859	5.03401	4.86564	5.24414	5.26139	5.10516	4.87229	5.27715	3.22756	8
Magohb	2.94378	3.02241	2.74929	2.08493	3.00695	3.14749	2.93784	2.75609	2.88133	0.813678	8
G3bp1	7.25343	7.20707	6.74815	6.69013	7.1566	7.17026	7.22621	6.5491	6.90103	4.58298	8
Zfp280c	4.57141	4.96122	4.50236	4.40708	4.95632	5.09558	4.9623	4.31847	4.99853	2.77628	8
Ifrd2	4.9232	5.0441	3.86036	4.55308	5.03199	4.87435	5.02382	4.29098	5.54185	2.27693	8
Pole2	3.81972	3.6076	2.79477	2.36985	3.73149	3.4279	3.17475	3.2597	3.7699	-0.025902	8
Ranbp1	8.11612	8.05847	7.40899	7.3647	8.17193	8.00944	7.86761	7.28846	7.54206	5.03558	8
Exosc7	5.63599	5.74704	4.95126	5.21606	5.48883	5.5757	5.7588	4.73593	5.19889	3.32682	8
Tonsl	3.42146	3.50599	2.60484	2.31659	3.36529	3.22687	3.0371	2.42586	2.87674	0.0448958	8
Tfdp1	7.7786	7.66777	7.21975	7.13868	7.79909	7.69024	7.66777	7.33443	7.8032	4.96255	8
Cenpw	3.22958	3.37922	2.52562	2.35569	3.38486	3.28578	3.17044	2.27517	2.90438	0.418679	8
Chtf18	4.87178	4.31124	3.57556	3.28197	4.7301	4.0773	4.02534	3.42989	3.83395	-0.120198	8
Fancd2	3.8656	3.45939	2.67554	2.44532	3.89952	3.52341	3.73071	2.94993	3.8406	-0.919818	8
Dtymk	7.43744	6.89325	6.70243	6.22729	7.36135	6.92095	7.12248	6.63773	7.31931	3.91272	8
Dut	6.47863	6.52	5.7588	5.80922	6.40208	6.69013	6.82245	5.40781	6.22041	1.97114	8
Cdt1	6.0389	5.63599	5.27309	4.94368	5.66894	5.60876	5.61357	5.09321	5.77481	3.69265	8
Lrwd1	5.33703	5.0689	4.8896	4.5784	5.2192	4.97668	4.96122	4.56501	4.9721	3.12723	8
Hyls1	3.1535	2.95314	2.35823	2.16674	3.20555	2.89239	2.77015	2.68397	2.65576	0.335709	8
Lsm2	7.0489	7.40134	6.61863	6.78432	7.13868	7.20426	7.10012	6.39396	7.37262	4.49268	8
Tyms	4.25308	4.28972	3.64377	3.19445	4.28433	4.07092	3.97093	3.85487	3.99025	0.801612	8
Rbbp7	6.74316	6.97388	7.16722	7.16722	6.72363	7.10849	6.81153	7.08601	6.4577	4.67657	9
Sh3bp4	3.46383	3.65112	3.22934	3.59238	3.58947	3.09909	3.4133	3.70128	1.51706	-0.592441	9
Robo4	1.56505	-0.503703	1.40883	1.66106	0.897314	-0.578052	-0.0731951	1.96286	-1.19515	-9.96578	9
Ddr1	5.70981	4.66593	5.44	6.79319	6.0316	5.00269	4.22755	5.05404	3.7393	-2.87351	9
Chn1	4.42254	4.07683	4.77036	3.92991	4.27874	4.26499	4.41662	4.64818	3.36696	0.359838	9
Adamts7	3.20043	3.19609	3.66701	3.06847	3.17226	2.93243	2.05447	2.97342	1.69698	-1.99172	9
Gprasp2	3.36696	3.59633	4.10351	4.20851	3.42834	3.62186	3.44723	3.93772	3.32891	-2.89635	9
Arhgef25	4.88108	5.4012	6.04713	5.43138	4.47465	5.027	4.47059	4.74958	3.66092	-0.863878	9
Lrch2	1.53711	1.27486	1.79998	1.4323	1.63819	1.46889	1.45847	1.51951	0.31491	-9.96578	9
Adcy1	0.91122	0.394469	0.629769	1.68808	0.760475	0.188638	0.702314	-0.254886	-1.53535	-5.51541	9
Smco4	3.04223	3.01434	2.98562	3.27605	3.01434	2.94002	3.20295	2.74991	2.87131	1.73173	9
Lmo7	1.97772	1.74166	2.36935	4.65157	1.74498	1.52736	2.27312	1.81958	0.414735	-5.41251	9
S100a16	0.643856	-1.76049	1.16718	-0.341182	1.44176	-1.36962	-1.41316	0.775076	-2.2803	-9.96578	9
Cnn3	6.88057	7.03665	6.99889	6.71444	6.83606	6.93527	6.50294	7.10849	5.09362	1.00451	9
Msantd3	6.00501	6.00941	6.26144	5.75659	5.90479	5.92043	5.28289	5.74013	4.86073	1.27226	9
Fxyd6	5.87632	4.62773	5.46959	4.38772	5.81307	4.58347	4.2005	5.08345	3.16116	-3.02152	9
Hspg2	5.47539	4.99484	5.96677	6.49627	4.84986	4.39201	4.05339	5.70259	3.59238	-1.7537	9
Ptprf	5.94342	5.28555	6.2361	5.56948	5.64779	5.29459	5.01673	5.03401	3.94193	-0.812275	9
Bcar1	5.92264	5.37561	6.08659	6.56157	6.4013	5.79933	5.87478	6.87428	4.90684	-0.0454791	9
Zfp280b	3.58799	3.82421	3.87682	3.45768	3.73575	3.53499	3.5865	3.43967	3.16914	1.7427	9
Fermt2	4.997	4.60954	5.50034	5.71035	5.09198	4.63862	5.00958	5.61082	3.14196	1.12324	9
Dsc2	2.1144	1.67902	3.13661	3.22418	3.01903	3.12815	3.07827	1.93586	2.14791	-1.31827	9
Lamb1	5.20465	5.04456	5.29513	6.39869	5.13932	5.25129	5.07397	6.21857	4.27134	-1.63957	9
Nid2	6.49147	4.68194	5.56948	6.44073	6.14552	5.16823	5.03824	5.6862	4.19028	0.655308	9
Fhl1	6.61436	6.95947	7.53155	7.05989	6.37412	6.66699	5.45031	7.91975	6.66865	-0.496447	9
Schip1	7.04107	6.2361	7.77062	6.47326	7.0522	6.57384	6.99736	7.35416	5.4533	1.33734	9
Tead1	5.54778	5.37009	6.28002	6.00248	5.37111	4.75647	4.42014	5.28167	3.57655	-1.7537	9
Kank2	4.62319	4.23368	4.66687	4.73566	4.39373	4.13517	4.28719	4.49726	3.10244	1.57595	9
Dab2ip	6.67201	6.95014	6.75475	7.30172	6.70081	6.86364	6.48475	7.02357	5.53994	2.28616	9
Tpm2	5.66136	4.92408	6.6606	5.94008	5.57387	4.90573	4.48763	6.10502	4.07092	1.12833	9
Nhsl1	2.37602	2.31799	2.77142	3.39306	2.2426	2.50511	2.25411	2.70484	1.22761	-1.32962	9
Cpxm1	2.62253	3.00432	3.71349	2.84036	2.1382	2.74293	2.3023	2.82917	1.92861	-1.49376	9
Matn4	-0.698967	-1.62948	1.13521	-1.72183	0.227999	-1.95263	-1.07881	-1.75767	-3.36083	-9.96578	9
Smad7	4.57446	3.52453	3.55783	4.0131	4.33059	3.75495	4.27571	4.00646	2.9663	0.568995	9
Fkbp10	5.03473	4.38962	5.87565	6.36355	4.96587	4.77672	5.29687	6.60678	4.99588	-2.08937	9
Csrp2	6.51675	5.94222	7.94355	6.93527	6.37896	5.94866	5.49226	7.25343	5.06541	0.159208	9
Krt8	6.7079	6.60276	7.2912	6.6912	6.83278	6.8958	7.06882	7.01939	5.13125	-1.80807	9
Caskin2	2.23294	2.52017	3.25384	2.64643	2.25547	2.03266	2.10813	3.34618	1.78416	-0.207171	9
Ktn1	6.52921	6.6912	6.87085	6.65572	6.43195	6.77532	6.49257	6.83606	6.1068	3.84932	9
Bmp1	3.1964	3.05505	3.26909	3.49291	3.33861	2.92877	2.85743	4.08339	2.43282	-0.914533	9
Cda	-1.85815	-0.845408	0.663757	1.08684	-1.91172	-1.05003	-2.32533	-1.05646	-2.82766	-9.96578	9
1600012H06Rik	4.30453	4.58175	4.53071	4.59535	4.7319	4.76068	5.05135	5.20196	4.99281	6.13663	10
Vps33a	3.36193	3.34117	3.08741	3.19735	3.4191	3.50302	4.1449	4.25861	4.24412	5.09362	10
Tram1	4.15669	4.32175	4.21284	4.33927	4.47751	5.09082	5.52244	6.10091	5.89039	6.41133	10
Tollip	3.40724	3.41466	3.28856	3.58055	3.52079	3.76694	4.23904	4.5444	4.35562	5.311	10
Plcxd2	-1.4742	-1.16467	-2.20603	-1.88189	-0.883474	-0.943263	-0.403672	0.141847	-0.943263	1.21424	10
Esyt2	3.01053	3.32389	2.96599	2.83711	2.93289	3.76468	4.17168	4.74562	4.37357	5.31958	10
Vimp	3.41179	3.71404	3.1644	3.72284	3.59292	3.9732	4.3568	4.9021	4.09617	5.43881	10
Tmod3	3.51091	3.6376	2.97477	2.99524	3.86474	3.86193	4.63862	5.30449	4.51933	5.24649	10
Hps5	3.06796	3.10793	3.17635	2.92714	3.2169	3.43557	3.97887	4.55605	4.45141	5.30052	10
Ube2w	2.81809	2.78064	2.74735	2.6205	3.06847	3.16914	3.98369	4.29677	3.77647	4.51986	10
Serpinb9	-1.36997	-0.407984	-1.86735	-0.668276	-0.262923	0.446393	1.0558	1.41471	0.999471	3.74198	10
Dnajb11	5.71509	5.76722	5.45642	5.6873	5.89414	6.19214	6.71287	7.00971	6.40287	7.17127	10
Acsl4	4.28433	4.58966	4.48122	4.58663	4.79641	4.77899	5.54681	6.26079	5.87565	6.92852	10
Tmf1	2.11752	2.1382	1.95113	2.05795	2.13375	2.75735	3.41422	3.8459	3.56645	4.09898	10
Ufm1	2.42299	2.32646	1.74391	1.98005	2.14567	2.2919	2.74539	3.19233	2.78064	3.93772	10
Lamp1	7.33443	7.31931	7.23944	7.53155	8.13988	8.1477	9.39655	9.36511	8.92716	10.7166	10
Abi1	5.61986	5.74971	5.58373	5.64298	6.10795	5.99278	6.47326	6.9229	6.79881	7.56437	10
Slc33a1	2.98792	2.9357	2.53891	2.47992	3.11302	3.63367	4.41026	4.56204	4.46584	5.5237	10
Rp2	2.73162	3.45093	2.98032	3.0174	3.73019	4.08582	4.51605	5.11071	4.80275	5.6322	10
Pikfyve	2.77527	2.99137	2.54236	2.48158	3.19902	3.32567	3.82336	4.46393	4.21119	5.42209	10
Nck1	3.37061	3.57064	3.49081	3.2972	3.74102	3.77949	4.23692	4.64675	4.33927	5.42429	10
Dip2b	3.72961	4.00926	4.02476	3.63666	4.02221	4.1093	4.49802	4.77625	4.44697	5.25057	10
Serp1	4.7316	5.01594	4.97053	4.83851	5.36805	5.289	6.12145	6.76657	6.60891	8.39025	10
Cab39	4.17272	4.3027	4.28858	4.19455	4.37731	4.76248	5.10786	5.38103	5.08668	6.10091	10
Yipf6	1.73939	1.75227	1.58384	1.35162	1.7153	2.02436	2.80547	2.99678	2.94957	4.03252	10
Ago3	-0.464816	-0.215202	-0.765683	-0.557415	-0.283715	0.00692339	0.959511	1.12015	1.20127	2.46603	10
Capza2	4.94476	5.04762	5.13987	4.97053	5.27649	5.67368	6.30362	6.56569	6.34752	7.65838	10
Tmem245	1.82725	1.63229	1.1628	1.81378	2.02708	1.90865	2.44038	3.22124	2.66929	3.57407	10
Flcn	5.03163	5.09623	5.00781	5.32539	5.0689	5.63944	5.84925	6.04636	6.04825	6.80536	10
Adipor1	5.9766	5.90661	5.77869	6.34065	6.04555	6.47326	6.81677	6.83126	6.69751	7.50996	10
Cdc42	6.38002	6.58191	6.69538	6.63032	7.36822	7.00396	7.66374	8.25091	7.91975	8.57447	10
Tmem126b	1.96047	2.01669	1.59373	1.78106	2.41627	2.36843	3.10768	3.09089	2.97269	4.12254	10
Abhd5	1.15899	2.11044	1.47797	1.76907	2.45518	2.22017	2.77775	3.35721	2.7104	4.55868	10
Htr2b	-4.48961	-3.65527	-4.4637	-4.64684	-3.13462	-2.55862	-0.84702	-0.8415	-0.220575	1.88826	10
Tbk1	2.88495	3.12881	2.58414	2.58599	3.04223	3.42535	3.59134	4.00074	4.09201	4.75184	10
Fnip1	1.59275	1.91636	1.1336	1.80569	2.37814	2.97204	3.36481	3.59076	3.43264	4.66645	10
Snx7	2.38401	2.69247	1.82706	2.58953	2.65945	2.84944	3.22909	4.17026	3.32025	4.87925	10
Cyld	2.99231	2.87835	2.65576	2.85899	3.28161	3.7616	4.25437	4.04777	4.2247	5.5757	10
Klf6	3.45825	3.69265	3.47275	4.12065	4.56401	4.88625	5.66362	7.06952	5.24106	6.9389	10
B3galt6	1.79047	1.9208	1.11926	0.689926	1.50299	1.667	2.14948	1.77608	2.03864	1.64027	11
Ccdc22	3.76067	4.02325	3.65537	3.1852	3.7352	3.88533	3.98644	3.92991	3.92346	4.21263	11
Nubp1	4.70644	4.49257	4.17665	3.74062	4.61049	4.61504	4.94368	4.7504	4.66953	4.23516	11
Setmar	2.04122	2.38076	1.60239	1.25886	2.37685	2.44766	2.2998	2.01749	2.41664	1.99796	11
2410004B18Rik	3.9312	3.89657	3.26257	3.04223	3.86036	3.91382	4.35465	3.94139	3.76932	3.79559	11
Dhx29	3.81972	3.81567	3.17226	2.99052	3.88196	3.84646	3.95114	3.7563	3.85895	3.23823	11
Adal	3.93853	3.98267	3.70006	3.20984	4.13184	3.98579	4.00303	3.78199	3.82959	3.67041	11
Arhgap19	5.28555	5.19645	4.85479	4.50197	5.3581	5.16505	5.3444	5.05701	5.45031	5.13125	11
Fam118b	4.59967	4.72908	4.02444	3.91519	4.89737	4.77142	4.79979	5.01927	4.62845	4.89348	11
Zfp846	1.25594	1.57149	0.621701	0.408933	1.52857	1.60081	1.93901	1.4431	1.00397	1.03332	11
Ubash3a	1.54419	-4.64185	-2.19393	-5.50783	1.03711	-3.24816	-3.51454	-2.79228	2.79054	-0.13001	12
Gclm	4.49184	2.9663	3.12395	2.34982	4.3297	3.23269	3.44476	4.83139	5.93518	4.3343	12
Mc5r	-0.617748	-7.22445	-4.26301	-4.78935	-0.742391	-4.82012	-6.52487	-0.715717	2.38766	-3.62913	12
Slco4a1	0.861286	-3.44485	-1.94642	-3.02567	0.664223	-3.01895	-3.96575	2.06911	2.71788	-0.604525	12
Hbq1b	-3.43996	-9.96578	-2.88239	-9.96578	-3.39451	-9.96578	-5.64493	-3.16238	1.30152	-9.96578	12
Spta1	0.137314	-4.15788	-1.15073	-4.70729	0.608941	-1.69499	-1.6207	-0.0358069	4.77543	-1.7913	12
Frrs1	4.79746	2.06094	2.84174	1.58422	4.72079	2.50053	2.65436	4.01492	5.14301	4.96587	12
Nbeal2	1.91464	-0.212065	1.03359	-0.240995	1.85668	-0.215202	-0.0431736	1.35483	3.83783	2.24382	12
Xk	-0.392085	-2.08395	-1.40202	-1.50978	-0.563543	-1.73797	-1.91172	0.0506572	2.09899	-0.414676	12
Cd1d1	0.251522	-2.11571	-0.824	-1.95851	0.279356	-1.8948	-2.18491	0.540506	1.06745	0.341602	12
Pik3cb	3.56387	0.503377	0.814952	0.247956	3.7205	1.28354	1.09129	3.12438	3.93066	4.12845	12
Dapp1	2.31659	-1.58985	0.706214	1.09439	2.81961	-0.107904	0.800564	3.01719	6.13917	3.85566	12
Fbxw17	2.56798	1.62722	1.99427	1.47298	2.11394	1.38737	1.62842	1.91486	1.59373	3.98031	13
Tnfsf12	2.42446	0.0386762	1.10632	1.27203	1.56646	-0.795075	-0.46817	0.872556	0.0386762	4.00799	13
Dusp1	4.31377	3.56744	3.99669	3.88043	4.51505	3.8357	2.92971	4.27612	3.54725	5.13423	13
Tyk2	4.06833	3.10244	3.38534	3.42989	3.91577	2.96789	2.69333	3.47008	3.67739	5.4705	13
Slc8b1	3.82374	2.92419	4.29762	3.43645	3.62229	3.18082	2.66021	3.02286	3.83301	5.3269	13
Sertad3	2.659	2.17483	2.59431	2.24306	2.3671	1.89894	1.43704	2.27568	2.29634	3.73325	13
Tmem220	0.818059	-0.169524	1.02792	0.0371533	0.84542	-0.45218	-0.53123	-0.432243	0.334352	2.92804	13
Adam22	2.9357	1.40185	3.6288	2.18722	2.96308	1.70398	1.61424	2.72463	1.86917	4.2134	13
Ezh1	2.71738	2.19526	2.48005	2.78741	2.59405	1.96553	2.26866	2.82943	1.77668	3.5232	13
Tmem38b	1.97003	0.127624	1.30503	1.04939	2.03043	-0.16083	1.10715	1.19898	0.945215	4.1917	13
Tmcc3	2.92419	1.64628	2.68327	2.62656	3.59036	1.84175	0.70108	3.66011	1.71505	4.67207	13
Cxcl14	-1.84864	-6.65551	0.576908	-3.20597	-1.15408	-4.15788	-4.92555	-6.1805	-4.87796	2.01085	13
Bcl2l1	5.96925	6.03564	6.31044	6.00941	6.56627	5.75659	5.42155	6.30252	6.16837	7.42997	13
Lrsam1	2.00778	1.11573	1.80295	1.2359	1.80823	1.13318	1.31706	0.980616	0.913073	3.20457	13
Hsbp1	5.04158	4.86249	5.43218	5.2665	5.35309	4.72859	4.63365	5.21368	5.27361	6.48673	13
Tubb2a	3.5651	3.0525	3.38102	2.88441	3.22588	2.68903	1.98024	2.9098	2.78436	5.87368	13
Chmp2a	5.69228	4.63637	5.36509	5.17886	5.46315	4.72696	4.83402	5.11917	4.96546	6.28746	13
Aldh6a1	3.38291	2.81961	3.24963	3.57098	3.25335	2.7944	2.73748	2.80435	3.11709	4.56401	13
Pnkp	5.42773	4.75838	5.0147	4.94963	5.29308	4.78898	4.57141	4.67949	4.71326	6.30794	13
Rnls	0.442289	1.27353	0.874408	1.03237	-0.0381084	0.730286	0.999471	0.97546	-0.00523538	1.88566	14
Gng2	4.90684	4.92911	6.04199	5.50178	5.16455	5.49266	5.60813	5.3659	4.10664	6.17521	14
Galnt11	3.1008	3.29184	3.77151	3.25355	3.05585	3.38566	3.76308	3.27087	2.30661	4.2259	14
Txndc12	3.95432	4.75278	4.85809	4.78475	4.41369	4.70719	4.78111	4.27157	3.24983	5.60588	14
Il6st	4.12931	3.9775	5.24973	4.57042	3.7983	4.17099	4.80968	4.67479	3.63623	6.59283	14
Zfp658	-0.884039	0.609495	0.699959	-0.621168	-0.819455	-0.00501856	-0.466445	-0.0243042	-1.19225	1.79436	14
Slc26a11	-0.214427	1.33673	0.955338	2.06353	-0.736085	0.773833	0.461207	1.04876	-1.05862	2.55802	14
Kif1c	2.91015	3.83808	4.39406	4.21399	2.97569	3.80198	3.88159	3.90645	2.40257	4.84041	14
Fam49a	2.45389	1.46418	3.94746	2.46318	2.11163	2.66602	3.24731	1.49897	0.790686	3.59292	14
Lrrc27	1.11103	1.95527	1.74086	1.70632	0.976879	1.36173	1.71128	1.32927	0.77816	3.40568	14
Gbp11	-9.61343	-7.8096	-3.69499	-6.04431	-9.96578	-5.05226	-3.98117	-5.30695	-9.96578	1.27471	14
Gbp6	-9.16443	-6.14854	-2.73689	-3.7586	-9.04369	-4.99157	-6.34824	-6.1805	-9.96578	1.86917	14
Pea15a	3.50492	4.57644	4.47552	4.37314	3.69216	4.28289	3.97427	5.00696	3.16001	6.15677	14
Hip1	3.08194	3.77104	4.51505	4.00577	2.89123	3.37706	3.2319	3.35898	1.93014	4.59724	14
Zfp90	1.45018	2.48406	2.47073	2.03043	1.41192	2.25955	2.15527	1.93901	1.3072	3.78936	14
B3galnt1	1.27619	1.06444	2.16928	1.69598	1.31351	0.957202	2.09381	1.8374	0.206382	4.52597	14
Snx6	4.18212	5.2192	5.55175	4.90173	4.27961	5.0689	4.84755	5.05135	4.19298	6.23115	14
Dusp22	1.75227	2.81458	3.23332	3.3519	2.41125	2.6542	2.99562	2.85386	1.36501	3.41077	14
Mical1	4.50128	5.05596	5.57467	5.08907	4.21093	4.66385	5.41246	5.01594	4.27418	5.79584	14
Fgd6	0.240169	0.962766	1.73392	0.274607	0.0227358	0.754093	0.604916	1.06518	-0.648407	1.93014	14
Gbp8	-6.52918	-3.89022	-2.12215	-4.2428	-4.97716	-2.45641	-3.43728	-2.32567	-6.47466	3.08073	14
Cadm1	5.17234	6.02691	6.80536	6.0065	5.3471	5.99798	5.14222	5.63452	3.97373	8.2469	14
Ndfip1	4.90311	4.98637	5.54938	5.18222	5.14378	4.96587	5.01423	5.16001	4.52196	6.10352	14
Degs2	2.03118	3.16504	3.32398	2.69076	1.8015	2.66131	2.32243	2.05903	1.57149	4.67993	14
Adra2c	-5.19257	-1.82248	-2.41673	-2.66694	-4.24433	-2.36699	-2.05784	-1.94987	-9.96578	3.25926	14
Tdrd1	1.70035	-0.745028	-2.49446	-1.80228	2.45862	0.456131	0.51388	-1.42956	-1.77773	-4.51508	15
Triml2	5.34855	-2.2667	-2.89498	-3.90605	5.30449	1.32272	0.533605	-2.75939	-2.65301	-9.96578	15
Hook2	5.2156	3.50231	3.58003	3.41815	5.25398	4.21399	4.11399	3.48229	3.80737	2.97411	15
Hormad1	3.69516	-9.96578	-9.96578	-9.96578	3.1554	-3.77263	-2.87664	-9.96578	-9.96578	-9.96578	15
EU599041	3.10181	-2.65875	-4.97021	-4.03074	3.01994	-0.36172	-0.0251031	-2.85668	-4.47254	-9.96578	15
Tmem125	1.66883	-2.11571	-2.59882	-2.71759	1.79827	-0.207171	-0.640119	-1.34527	-1.67361	-2.68493	15
Dnmt3l	8.81007	1.37227	0.461207	0.418679	9.33596	4.63982	4.06204	0.486183	0.497108	-1.80021	15
LOC106029237	-1.8913	-9.96578	-9.96578	-9.96578	1.52956	-5.71051	-3.62707	-9.96578	-9.96578	-9.96578	15
Dppa2	5.73704	-1.91283	-4.16248	-3.34863	5.20719	-0.0681919	0.477156	-2.05765	-3.62707	-9.96578	15
Nlrp9b	1.82495	-6.49828	-4.38422	-6.6453	1.7026	-3.01895	-4.3691	-5.27196	-4.2428	-9.96578	15
Rnf17	3.32258	-2.17907	-2.4563	-3.29308	3.07362	-0.540245	-0.225859	-1.39334	-1.14944	-3.56222	15
Foxn4	1.82446	-4.61292	-7.36867	-6.49828	1.43423	-3.33318	-4.21187	-6.50098	-6.04431	-9.96578	15
Kcnk5	4.25007	1.90397	0.558449	0.80655	4.04507	2.1079	2.06893	1.60962	2.32977	-0.77731	15
Hspbap1	4.69881	2.32066	0.926026	1.2105	4.51219	2.76324	2.97706	1.79722	1.83195	0.485388	15
Morc1	4.17965	-2.9742	-3.85262	-4.86049	4.07683	-1.28739	-1.00253	-2.55138	-5.12835	-9.96578	15
Zfp936	3.73071	-3.09288	-4.08119	-4.19875	3.61332	0.00203203	-0.0464518	-2.7727	-3.05466	-4.70614	15
Zfp459	2.41417	-1.86191	-2.85078	-2.45272	2.71475	-0.485315	-0.428527	-2.18439	-2.03406	-4.79675	15
Slc35f2	4.27612	1.31932	-0.235448	-0.251062	4.30453	2.16885	1.93284	1.27283	1.45424	-2.43138	15
Syce1	2.97897	-3.79036	-7.36867	-5.67851	2.51758	-2.63915	-2.59138	-4.39077	-4.99157	-9.96578	15
Triml1	4.35392	-3.05709	-4.97021	-4.28757	4.14912	-0.67912	-0.500752	-4.36524	-4.80129	-9.96578	15
Fam25c	4.45601	-2.31782	-4.17454	-4.50524	4.40444	-1.63685	-1.90752	-3.2563	-3.28695	-9.96578	15
Slc7a3	6.83126	1.36403	1.49356	0.923013	6.64908	3.2008	1.81799	1.05702	1.72446	-0.890081	15
Fermt1	1.21867	-2.22045	-2.35469	-3.32199	1.18074	-0.719034	-1.41987	-2.49347	-1.80929	-4.88885	15
Klf5	5.78116	1.09057	-0.207498	0.584216	5.5981	1.81722	2.3213	0.601491	0.360992	-2.4449	15
Mrpl15	5.86843	4.74369	4.16896	4.35313	5.77814	4.81893	5.0278	4.7085	4.7085	3.71457	15
Nmnat2	1.85246	-2.63334	-2.6195	-3.59406	2.26031	-1.44401	-0.890574	-1.80021	-1.94642	-5.08261	15
Zfp42	7.78207	-0.466034	-1.87136	-1.76846	7.6182	2.49413	2.40086	-0.0641497	-0.692451	-2.80735	15
Pmm1	8.00944	6.23043	6.08309	6.31044	8.209	6.77841	6.92852	6.64103	6.8422	5.24973	15
Eed	5.78609	4.50417	3.64716	4.0014	5.78827	4.74101	4.99759	4.28689	4.33236	3.7616	15
2810474O19Rik	5.71769	4.85522	5.22703	4.66254	5.93172	5.45801	5.50483	5.97569	6.1556	6.01336	16
Mb21d1	-1.58985	-3.05011	-3.5273	-3.85596	-1.17739	-2.47022	-1.31381	-0.399739	0.99539	1.35783	16
Exoc1	5.14378	4.75508	4.5538	4.46679	5.11993	4.93881	5.09407	5.56136	5.49669	5.73602	16
Fam111a	2.5093	1.57009	2.19225	0.157725	2.84266	2.36757	2.76608	3.70772	4.7131	5.23787	16
Vrk2	2.48585	2.40472	1.96922	1.56538	3.23781	2.74249	3.13702	3.84471	3.90863	4.08106	16
Gpd1l	2.63388	2.41664	1.51866	1.86203	2.62362	2.25662	2.77548	3.19083	3.85291	3.69601	16
Prkaa1	2.51194	2.19933	2.42299	2.0084	3.13464	2.55802	2.95173	3.06372	3.77104	3.97674	16
Gpx1	7.939	7.15905	6.98912	6.9105	7.99731	7.55463	8.23844	8.23844	8.69334	9.18332	16
Slc35a3	1.7651	0.872556	0.735804	0.493369	1.82173	1.40273	2.60059	2.70603	3.36519	3.36075	16
Tubd1	3.39212	2.50411	2.58198	2.32811	3.52676	2.91457	3.57505	4.26885	4.71683	3.97093	16
Slc30a1	2.6211	0.89451	1.32745	0.820336	2.14274	1.96449	3.38772	4.24937	4.24845	5.05196	16
Slc10a7	4.59263	3.53248	4.19643	3.45994	4.88847	4.04298	4.3106	4.93146	5.04158	5.4871	16
Scfd2	3.20295	1.98042	1.02372	1.70535	3.14229	2.21157	3.03872	3.19735	3.88043	4.09698	16
Gale	3.52896	3.05869	2.83108	2.55562	3.30942	3.11936	3.58833	4.19845	3.85607	3.9775	16
Mst1	-1.90492	-4.48961	-4.98316	-5.40886	-1.61524	-3.43217	-1.67519	-1.82265	-0.254559	1.07711	16
Ppp3r1	4.17152	3.75153	4.04674	3.88568	4.61318	4.25338	4.87032	5.11584	5.66826	5.4575	16
Anxa7	5.44629	4.51582	4.77949	4.81616	5.6426	5.40307	5.71281	5.89686	6.25012	6.87852	16
Epg5	1.78106	1.09696	0.984719	0.94177	1.64027	1.41583	2.06116	2.26951	2.92066	3.20668	16
Ddhd2	3.43344	2.339	2.73362	1.97866	3.44902	2.80547	3.16745	3.58278	3.8126	4.55805	16
Acsl5	3.12563	1.09439	1.35483	1.17565	3.14314	2.81092	3.43713	4.40514	4.87625	5.64657	16
Nt5dc1	1.69394	0.516364	0.402655	-0.258181	1.82849	1.42133	2.14725	2.21625	2.93636	2.87921	16
Srxn1	2.84464	2.29533	1.51155	1.14697	3.23637	2.87756	3.53499	4.87032	5.06041	5.49266	16
F5	-0.921227	-1.87061	-2.02106	-3.23682	-0.430937	-1.65548	-1.70821	0.0589685	1.28829	0.64607	16
Coq3	2.03174	0.608387	0.928411	0.709096	2.10498	1.52463	2.40221	2.33336	2.61666	3.24043	16
Otulin	3.85815	3.13401	2.94808	2.59609	3.77617	3.29184	4.01413	4.20473	4.16198	4.621	16
Tmem229b	0.454553	-2.78817	-1.67481	-1.99457	0.456395	-0.760775	0.260391	1.09887	3.23588	4.05589	16
Ncoa7	2.01085	1.03106	1.05661	0.641791	2.35823	1.42671	1.64732	2.82272	2.88767	3.34565	16
Fam219a	0.951417	1.70774	2.43225	1.5356	1.04529	1.14251	0.349282	2.0861	1.29417	4.95021	17
Amdhd2	3.43667	3.30291	3.69601	3.02972	3.06762	3.1644	2.88297	3.48883	3.11466	4.45229	17
Il3ra	2.35446	2.56347	3.74222	2.51589	1.92362	2.23132	1.82332	1.92586	2.09269	3.9901	17
Ddb2	2.00365	2.30132	2.97342	2.23411	2.05266	1.98237	2.06353	1.59324	1.76035	4.03292	17
Chmp4b	5.6322	5.85373	5.87937	5.89217	5.53564	5.7875	5.45448	5.75997	5.54681	7.05851	17
Man2b2	1.7353	2.21946	2.40397	2.62129	1.28894	1.6817	0.699959	0.621701	1.65086	5.52928	17
Tpra1	2.61952	2.91381	2.83563	3.10817	2.35264	2.45123	2.06018	2.2896	2.342	4.72664	17
Osbpl9	4.89492	5.05044	5.17886	5.22668	4.96443	4.93981	4.73803	4.92542	4.69402	6.30362	17
Pip5k1c	5.74471	6.37092	6.53467	6.37792	5.78212	5.98849	5.48618	6.4596	6.00083	7.56768	17
Npc1	3.14959	3.569	4.26571	3.85487	2.96976	3.3327	2.96739	3.68824	2.7042	5.74877	17
Hyal1	1.44655	1.1496	1.96386	1.19757	1.22251	0.612268	0.501186	1.57632	0.337555	3.49538	17
Grn	4.4882	4.3012	4.63637	5.08228	4.05017	4.25577	3.62483	3.89348	3.78147	8.96643	17
Cyp4f16	1.41957	1.75146	1.9763	1.94698	1.06948	1.4559	1.42936	1.28354	0.938654	3.09247	17
Leprot	3.93704	3.86513	4.4371	3.96288	3.90177	3.63714	3.43946	4.12575	3.6288	6.07351	17
Brox	3.09601	3.21125	3.24731	3.47008	2.67273	2.8046	2.62819	2.90122	2.75393	4.50448	17
Cd82	1.65598	3.07217	3.56957	4.22516	1.62109	2.35569	0.631955	2.2167	0.814952	6.95304	17
Crlf2	3.90707	3.66341	4.37357	4.35817	3.52933	3.5539	3.1008	3.68847	3.49248	5.88072	17
Spg21	3.49778	3.43344	3.88306	3.88761	3.41138	3.62229	3.38486	3.52453	3.14353	5.08975	17
C2cd2l	0.840838	1.05661	1.121	1.28604	0.610339	0.133536	-0.152522	0.794384	0.612268	3.10481	17
Timp2	1.46306	2.46318	2.98227	3.07321	1.34897	1.75227	1.8562	2.62775	1.17435	6.63032	17
Rnf24	0.169974	0.755585	0.850503	0.524789	0.499731	0.362309	0.125785	0.479986	0.345617	1.2616	17
Cish	1.13056	0.767578	2.18216	2.30897	1.1947	0.33788	0.0169718	1.56451	0.124455	3.93342	17
Phyhd1	2.42654	2.86408	4.45048	3.46132	2.52148	2.33284	1.38038	2.1434	2.26529	6.56898	17
Smap2	2.98613	2.93051	3.47386	3.06644	2.58937	2.40139	1.9637	2.2034	2.8392	5.05975	17
Tmem104	0.683675	1.79436	1.78861	1.11573	0.288613	0.887959	0.178687	0.363887	0.721624	3.871	17
Stard5	1.67716	1.34096	2.43105	2.23149	1.54398	1.17752	1.25537	1.7509	1.24181	3.82566	17
Fzd10	2.91628	2.58665	-0.385375	0.960854	2.96869	4.58481	4.56648	3.72133	3.05387	-2.51519	18
Fam208b	3.03452	3.55006	2.86865	2.99342	3.86672	3.80445	4.44901	3.57704	3.61778	2.09198	18
Cdc42ep5	3.7258	3.35995	2.56163	3.16598	3.57505	4.15164	4.77142	4.49422	3.21578	0.526853	18
Mybl1	1.75372	2.00384	0.196213	0.911688	2.42859	2.72512	2.78675	2.18574	1.84658	-0.301566	18
Nmt2	5.92005	5.93674	5.57185	5.41571	6.40545	6.51273	7.12764	6.35121	6.04111	5.15435	18
Hn1l	5.40183	5.73375	4.7904	4.96712	5.54072	5.96925	6.23451	5.83525	5.76994	3.67575	18
Exosc6	4.96014	5.30301	3.94518	4.43836	5.03558	5.30301	5.86681	5.41761	5.25488	3.0221	18
Ppm1d	2.96102	3.31847	2.73296	2.81782	3.45188	3.36529	3.84768	3.29343	3.28897	1.96386	18
Lpar4	1.23001	1.50184	0.457457	0.132061	1.91441	2.71324	2.64686	2.57327	1.24471	-1.31126	18
Rqcd1	4.96918	5.20083	4.56315	4.5156	5.36509	5.25685	5.32946	5.11801	5.11652	4.15963	18
Ciapin1	4.67207	4.73299	4.28289	4.04001	4.89084	4.83402	5.29799	4.79641	4.67703	3.51751	18
Pop4	4.87869	4.89002	4.52864	4.25338	5.11071	5.08832	5.65463	5.31797	4.75337	4.40273	18
Rai14	5.15497	5.02656	4.50566	4.53224	4.98827	5.72693	6.01628	5.89171	5.17548	3.99801	18
Zfp105	3.15924	2.89099	2.37849	2.14163	3.06731	3.22816	3.79384	2.88468	2.37868	1.46234	18
Fzd6	1.62045	1.90326	0.823483	1.54032	2.25359	2.50769	2.74143	1.78063	1.58806	0.326498	18
Suv39h2	2.31352	2.83696	1.04529	1.6411	2.94203	3.13353	3.6707	2.73162	3.07321	-0.131068	18
Pitx2	4.26885	3.83945	1.796	2.75193	3.95509	6.0916	6.83751	7.15272	5.2471	0.623174	18
Zfp668	2.61425	3.19971	2.19992	2.22225	2.1852	2.79728	2.80178	2.29072	2.37266	1.83921	19
Camk2n2	-0.288886	1.91305	-0.0891984	0.264771	-0.427244	1.01475	0.688067	0.615194	-0.519369	0.189659	19
Tpgs2	3.11936	3.85958	2.80547	3.02693	3.28712	3.49476	3.15772	3.18634	2.71467	2.52328	19
Rabl2	1.31113	2.72313	1.69221	1.61724	1.68356	2.37303	2.12152	1.54156	1.31223	0.735277	19
Arhgap42	0.921673	1.458	0.680178	0.0237301	1.03304	1.28573	0.962766	0.897314	-0.121338	-0.217986	19
Rad9a	4.37008	4.86029	4.4217	4.33493	4.33836	4.7041	4.70989	4.60993	4.4692	3.91629	19
Tap1	2.35205	2.75354	1.29902	2.37602	2.75952	3.11783	2.87674	1.39278	2.62819	5.62579	20
Ahcyl2	3.56157	3.80521	3.23214	3.77056	3.73846	3.76308	3.69763	2.81458	3.58922	5.45177	20
Vps11	4.25638	4.11915	3.91577	4.04745	3.95898	4.1003	3.94376	3.88613	3.97693	5.00833	20
Fam83f	-1.84969	-1.57232	-2.38074	-2.59423	-0.921227	-0.852608	-0.61319	-3.183	-2.07423	3.94307	20
Aagab	3.82876	4.14356	3.71634	3.95215	4.0606	4.06778	4.22999	3.7009	4.13204	5.25741	20
Pcbd2	2.84379	3.21751	2.45932	3.00171	2.73038	2.9506	2.6256	2.19789	2.56163	3.98162	20
Tmem192	4.6001	4.32552	4.07273	4.39303	4.53224	4.50618	4.38731	4.08811	4.01166	5.6593	20
Dennd3	-0.13001	-0.67956	-0.738602	-0.275051	-0.458322	-0.191766	-0.943991	-1.09395	-0.850781	1.86483	20
Pqlc2	2.11688	2.1061	1.42133	1.26697	1.87393	2.04458	1.77534	1.67961	1.53672	4.10888	20
Mfsd12	3.29059	3.25335	2.09311	2.87219	2.89575	2.98518	3.44941	2.27668	3.03169	6.9266	20
Pgap2	4.10664	4.16562	3.87184	4.17615	3.98267	4.12481	3.91629	3.57754	3.75197	5.59886	20
Snx15	2.32746	2.90601	1.86837	2.71144	1.93963	2.60484	2.38766	2.03081	2.39953	3.57008	20
Nacc2	0.964277	1.42439	1.17653	1.33242	0.796166	1.08851	1.35361	0.227999	1.03953	3.66763	20
Ssh3	0.440016	1.38427	0.499731	1.03853	0.376129	1.06812	0.668277	-0.0389296	0.929487	4.0994	20
Stra6l	-1.52438	-1.47394	-4.12028	-3.06188	-2.36299	-0.373951	-0.546137	-5.75953	-3.49512	4.76026	20
H2-DMb2	-9.59574	-5.3363	-9.96578	-9.96578	-9.96578	-4.91683	-9.96578	-9.96578	-9.96578	1.41876	20
4930404N11Rik	3.68327	3.69915	2.70559	3.35111	3.14704	3.20708	3.18242	2.35205	2.71921	6.78432	20
Ppip5k1	1.35687	1.14251	0.376129	0.976158	1.13738	0.989806	1.07586	0.565608	1.03063	3.74999	20
Slc46a1	2.14654	2.00778	1.19398	1.23499	1.87299	1.74086	1.61134	0.741885	1.65466	4.08423	20
Cmklr1	1.16718	2.03737	0.342163	0.931623	0.629334	1.05681	0.348616	0.140613	0.33182	4.81352	20
Pi4k2a	3.9501	4.00321	3.66057	3.77581	3.96581	3.87576	4.01039	3.63888	3.25853	5.55386	20
Fkbpl	2.12459	2.50027	1.53229	1.90049	1.69	2.17683	2.13081	1.90607	1.75187	3.2725	20
Dcxr	3.6098	3.84346	2.22139	3.38993	3.5869	3.59488	3.16319	2.61153	3.22687	4.82058	20
Cast	5.10069	4.86925	5.33354	5.22253	5.18067	5.09043	5.16505	6.20746	5.51671	6.63879	21
Mdfic	0.669536	0.497108	0.305116	0.249406	0.545801	0.440973	1.10827	3.66639	1.50299	5.37078	21
Rab21	3.14602	2.75129	3.06662	2.82505	3.40649	3.07827	3.39527	4.50273	3.68743	4.67129	21
Cd200	-3.90563	-4.13023	-2.60389	-2.57275	-2.04142	-3.68463	-3.04163	2.61153	0.306084	2.59738	21
Fam129b	4.77793	4.20317	4.77471	5.08314	4.87229	4.61079	4.92588	6.23043	4.28858	6.63344	21
Evi5	2.8949	2.50265	2.49012	2.43516	2.89051	2.85759	3.52857	4.52133	2.95977	4.21062	21
Xbp1	5.20774	4.58797	5.14378	5.0631	4.91813	4.83355	5.10578	6.41375	5.41185	6.94111	21
Kctd12b	-0.359179	-1.38587	-0.228231	-1.71439	0.388127	-0.922947	-1.92319	2.58813	-0.346027	2.03118	21
Mid1ip1	5.16382	5.29799	4.63806	5.24049	4.89672	5.12245	4.99918	6.95197	5.61208	6.61515	21
Calr3	0.609495	-1.01067	-0.656824	-0.711177	-0.186962	-0.998916	-0.196736	2.62334	1.20403	1.8605	21
Pyroxd2	-4.64873	-4.31569	-4.82366	-0.896461	-6.27533	-6.40756	-4.72838	-2.59314	-1.79371	1.33931	22
Paqr7	0.567286	1.05233	2.97288	4.40974	1.52769	1.15342	1.92808	3.4854	5.4473	6.03957	22
Lpin1	3.16504	3.37953	3.63545	5.07598	3.1852	3.43498	3.56237	3.98278	3.89818	5.35776	22
Acat1	1.82879	2.1801	2.12804	3.87796	2.10836	2.03511	2.41265	3.29794	3.43925	3.7165	22
Hsdl2	2.43722	2.69805	3.05299	3.50687	3.08343	2.78831	2.99342	3.05421	3.38007	4.17224	22
Cd47	1.53797	1.55654	3.0926	3.61371	1.46337	1.67098	1.95375	3.29651	4.28621	5.51555	22
Stambp	0.0894272	0.695742	1.15136	2.15603	0.46582	0.16804	0.108772	1.87547	1.90781	2.96222	22
Dazap2	4.03643	3.92252	4.79866	5.18832	3.93342	3.62007	3.20708	4.66998	5.39935	5.5601	22
Dnajb4	1.88972	1.76949	2.60538	3.85206	1.3866	1.40038	1.58565	3.29764	3.55804	3.28105	22
Arfgap3	1.43334	2.44163	2.48264	3.71954	1.44245	2.05795	1.798	3.34081	3.51465	4.41198	22
Ptgr2	4.01382	3.62296	4.45954	5.04559	3.98644	3.91235	4.12677	4.46552	5.05654	5.81387	22
Epm2a	-0.572302	-0.518998	0.165481	2.88495	-1.11712	-0.869386	-0.111487	1.26238	1.25886	3.24256	22
Acadvl	2.92971	2.58969	3.41545	4.51219	3.05057	2.75973	2.99725	3.26077	4.09423	4.57446	22
Hgf	-6.40756	-4.70925	-1.10081	1.68356	-5.94736	-4.01769	-4.13374	-0.891066	-0.335348	4.94686	22
Phc3	2.41265	2.78117	2.86617	3.8243	2.06138	2.38441	2.4526	3.34905	3.66511	4.41869	22
Pold4	0.771591	1.47605	2.61082	3.61974	0.809486	1.3278	1.70148	2.6211	2.67057	4.91564	22
Trmt2b	0.882836	0.547378	2.05737	3.59488	1.10198	0.658106	1.48872	2.65544	3.86071	3.96884	22
Hddc3	1.84042	2.03386	2.60944	3.32716	1.98955	1.90413	2.3752	2.03979	3.01447	3.75775	22
Slc39a13	2.3783	2.77277	3.0643	3.9753	2.34918	2.49657	2.25662	3.13527	3.19472	4.15893	22
Fam214a	1.09887	1.51408	1.93491	2.83599	0.791009	1.21216	0.970644	2.05903	2.03765	3.00109	22
Ticam1	0.597715	1.00597	1.03619	1.88826	0.660742	0.351257	0.530828	0.760755	1.45089	2.16062	22
Slc41a3	0.438093	-0.0663562	0.593383	1.81644	-0.504534	-0.266793	-0.0809987	0.80467	1.89311	4.17548	22
S100a13	0.411191	0.434803	2.08666	2.93448	0.70362	0.759528	1.36501	2.70192	3.05117	5.43567	22
Asb8	3.76201	3.80138	4.52675	4.69954	3.96671	3.80612	3.70461	4.57321	4.69725	5.33052	22
Fyco1	2.32811	2.24382	3.32042	4.23368	1.7956	2.15809	2.58762	3.37601	3.72284	4.09513	22
Arhgef6	-4.6971	-3.09288	-2.28974	0.473682	-4.42959	-3.40853	-3.29837	-1.22807	0.731944	3.73169	22
Celf2	3.09205	3.04443	4.43851	5.40061	3.02825	3.29145	3.62706	3.29184	5.37509	6.74815	22
BC029214	-0.723744	0.0662037	0.866062	1.40313	-0.999674	-0.702763	-0.16083	0.743409	1.24395	1.85526	22
Pxmp4	1.77625	1.8015	2.19805	3.17724	1.4349	1.36248	1.38985	2.2206	2.96449	3.55569	22
Tmem71	-9.0166	-9.96578	-5.99424	-1.8297	-8.94517	-9.96578	-9.96578	-1.61583	-0.20385	1.9208	22
Gngt2	3.08461	2.2872	5.44877	3.05689	3.5275	2.73533	4.05126	7.11396	3.79167	7.79475	23
Sepp1	3.68496	3.27736	6.9834	5.34136	3.72317	3.89205	3.02103	7.56159	5.28405	10.4683	23
Adam15	3.80486	2.68941	4.8917	4.37713	3.49636	2.57013	3.10427	5.88831	4.05079	7.05654	23
Cracr2b	1.00768	-0.843241	2.38496	0.815713	0.957202	-0.788002	-0.471445	2.16452	0.436079	2.98193	23
Anxa5	4.00058	3.26636	5.41853	5.28555	4.02373	3.76581	4.47232	6.25747	4.28479	7.77269	23
Cd109	-0.458968	-0.221279	1.6121	0.432898	0.683172	-0.0873008	-0.228231	3.45037	0.392666	0.77064	23
Lpp	3.41589	3.61454	4.90018	4.67949	4.10246	3.63792	4.09513	5.50316	3.78836	5.48006	23
Rassf3	3.20668	2.92037	4.25972	3.93298	3.83208	3.40109	3.38958	4.12543	3.32416	4.62214	23
Acer2	3.08844	0.585682	4.81388	3.11686	2.80643	0.517752	0.673183	6.55051	2.51464	2.95711	23
Klhl36	0.874123	0.539509	1.66626	1.17894	0.641791	0.508823	0.620089	2.30763	1.12353	2.89598	23
Slc9a3r2	3.10009	3.41264	4.14547	3.94669	3.43925	2.96392	2.71068	4.89321	3.52644	4.4794	23
Rhoc	5.4533	5.02844	6.66865	6.77532	5.39844	5.50034	5.84616	7.10401	5.2203	7.90772	23
Eva1b	2.91457	2.6211	3.95318	3.42146	2.55562	2.43739	2.477	5.01725	3.16031	3.87184	23
Msn	5.14704	5.52799	6.16109	5.55978	5.8359	5.26075	5.0326	6.28608	5.7391	6.58847	23
Gatad2a	6.69538	6.7642	6.67367	6.26144	6.856	7.14111	7.95488	7.70074	7.89888	6.5491	24
Rnf225	-1.17739	-0.316019	-1.44401	-0.904133	-0.714865	0.0186501	1.13103	0.552351	1.67516	-0.180156	24
Lin28b	2.28892	3.3907	3.07779	2.3708	2.97458	3.85607	4.64883	4.86184	4.98433	2.56949	24
Cdc27	5.49669	5.61082	5.72622	5.24649	6.19291	6.14353	6.9041	7.01475	7.456	5.78609	24
Rbl1	2.44909	2.97477	3.01516	2.10243	2.66791	3.23137	3.60575	3.37761	3.85759	3.13509	24
Recql	4.56972	4.64573	4.46584	4.07317	4.3506	4.70898	5.08014	4.99447	5.41246	4.56433	24
Txnrd1	7.76399	7.95126	7.64043	7.29957	7.939	8.5542	9.5853	9.59956	9.16427	7.48151	24
Brinp1	-2.47465	-2.17154	-0.309291	-3.00491	-1.87136	-0.944311	1.03953	0.545801	1.73173	-1.03684	24
Gtf2e2	5.98677	5.86315	5.85933	5.91133	5.6409	6.44073	7.16722	7.16437	7.02439	5.80021	24
Bclaf1	6.59926	6.56569	6.3491	6.02377	6.84675	7.13592	8.04177	7.58935	8.05847	6.16297	24
Elavl1	3.96949	4.0446	3.83432	3.57925	4.44388	4.73969	5.75231	5.49924	5.6986	4.13076	24
Fam110c	-4.15788	-1.90838	-1.16776	-3.7586	-2.12038	-0.0668959	1.10632	0.396324	2.16755	-3.13131	24
Tubgcp3	3.15611	3.69216	3.71885	3.10971	3.42334	3.78972	4.18821	4.28398	4.67019	3.53165	24
Slf1	1.61261	1.87645	1.15946	0.903682	1.77903	2.03328	2.80251	3.10181	3.32848	1.53536	24
Gtf3c4	4.08623	4.69268	4.38917	4.13876	4.33236	4.9153	5.61679	5.07722	5.2665	4.49081	24
Nucks1	6.28111	6.49956	6.12439	5.88717	6.54366	7.07971	8.09123	8.19546	8.64817	5.66136	24
Fbxo48	-1.52088	-0.544033	-1.21284	-1.91623	-1.17439	-0.943263	0.241622	0.240592	1.19688	-1.94906	24
Prkrir	3.38841	4.06009	3.69703	3.60907	4.10481	4.30809	5.34555	4.85286	5.02656	3.65451	24
Pus10	4.48087	5.15866	4.52252	4.54279	4.58935	5.40894	5.80689	5.56796	5.99639	4.61965	24
Nrip3	-3.31227	-3.23372	-2.08253	-4.07115	-2.37922	-1.93559	2.22139	2.35694	4.18612	-1.51229	24
Spin4	-1.60005	-0.184036	-0.660909	-0.900652	-0.897337	0.334352	1.47901	2.54236	2.58665	0.180113	24
Slc17a9	3.29604	-1.22124	-1.5966	-0.324483	2.78803	-1.26099	-2.96877	-3.01656	-1.27995	1.36403	25
Fzd5	4.31455	2.608	1.82259	1.79936	4.09361	2.6421	1.83961	1.90381	2.36935	2.45278	25
Mpv17l	3.76904	1.48723	1.14206	1.76068	3.7393	2.48067	0.923217	1.34179	1.64313	3.19609	25
Tbc1d25	4.03089	2.81537	2.45296	2.3752	3.8399	2.64582	2.04588	1.97058	2.71532	2.0747	25
Pou2f2	2.11892	0.329855	-1.29391	-1.00556	1.14875	-0.848856	-3.12113	-3.29816	-0.0431736	-0.0331156	25
Prss50	1.76115	-1.8986	-1.14375	-2.66189	0.947535	-1.86735	-2.88335	-4.39077	-0.707263	-1.84479	25
Mtl5	1.8015	-0.860891	-0.265432	-1.37837	1.04364	-0.940901	-1.00111	-2.03082	-0.193437	0.410646	25
Dgka	3.68824	1.59432	1.54513	1.1628	3.89388	1.39225	0.573832	0.840838	1.11684	1.80447	25
Rex2	2.18759	-4.73669	-5.87818	-5.40286	1.02651	-5.43523	-6.90467	-9.96578	-5.97746	-5.51541	25
Hsd17b14	5.85823	-1.79199	-1.82809	-2.80582	5.51948	-1.89743	-1.7003	-9.96578	-2.76711	-1.54083	25
Slc52a3	1.24349	-3.09288	-3.05069	-2.79071	0.742332	-3.17755	-3.47933	-4.63913	-2.80205	-0.488251	25
Mkrn1	8.079	4.49081	4.21284	4.48444	7.98134	5.52614	4.36557	3.57872	4.3106	6.18484	25
Abhd11	5.52718	4.24678	4.44011	4.66454	5.44799	4.21594	3.95171	3.50926	4.92126	4.22918	25
Mast1	1.27771	0.112598	-0.772241	-1.02649	0.735277	-0.436855	-1.22455	-1.81885	-0.717408	0.537893	25
Atg13	4.13246	3.20927	3.06548	3.47785	4.44348	2.94673	2.63459	2.7987	3.02931	3.33029	25
Ankrd9	2.37038	0.790363	0.354737	0.262689	2.03681	0.768282	0.106796	-0.275051	0.765026	0.592674	25
Gltscr1l	3.77278	1.81378	1.06891	1.83804	3.22203	1.33734	1.01949	0.624817	1.21216	1.39097	25
Rhox6	3.33083	-5.43523	-5.0384	-4.91884	2.67878	-5.43523	-9.96578	-9.96578	-3.90489	-3.25434	25
Atg2a	3.68743	2.86185	2.27152	2.68561	3.39447	2.40257	1.71505	1.91986	2.44909	2.89198	25
Snrpn	7.30172	6.06146	6.11958	6.42284	7.13065	6.59926	5.63041	6.07586	5.87478	6.48239	25
Atp1a3	3.89071	-2.23134	-4.13315	-1.10756	3.17859	-2.36699	-3.53322	-5.51541	-2.48962	3.5275	25
Zdhhc20	2.39584	2.90196	2.97973	2.57077	2.60227	3.12881	3.78972	4.23549	3.95509	4.78018	26
Snap23	5.07895	5.54738	5.19282	5.48076	5.18125	5.79856	6.47446	7.19325	6.67551	7.12764	26
Avl9	1.49691	2.06138	2.02455	1.55805	1.87044	2.51966	2.90601	3.09169	2.88297	3.7021	26
Arfip1	3.40692	3.81437	3.80737	3.77027	3.59	4.1686	4.49113	4.86479	4.14646	5.52538	26
Chmp2b	2.95817	3.54425	3.45325	3.90645	3.21578	3.86767	4.20543	4.29633	3.97012	4.80651	26
Tmbim6	7.61024	8.18761	8.29082	8.17193	8.00174	8.46713	9.15126	9.2202	8.86813	9.82684	26
Klhl9	2.88904	3.81621	4.33548	3.99602	3.72808	4.41113	5.32219	5.91521	5.58801	6.62688	26
Mtpn	4.15801	4.57782	4.71231	4.54167	4.63982	4.91766	5.94091	6.38572	6.0046	6.968	26
P4hb	6.74653	7.27903	7.36135	7.69501	7.12764	7.6182	8.64817	9.03913	7.97228	9.27306	26
Ccdc93	2.20669	3.33834	2.94642	3.51436	2.65271	3.32258	4.03694	3.94669	3.72087	5.01537	26
Acbd3	3.20249	3.18634	3.30891	3.7942	3.35068	3.71492	4.53109	4.8778	4.10888	5.45448	26
Senp5	2.10361	2.71939	2.51842	2.43315	2.41265	2.5676	3.16393	3.50269	3.39343	3.86573	26
Cept1	2.57122	3.47853	3.18991	3.2686	3.00875	4.00041	4.78786	4.88357	4.67785	6.24834	26
Zfyve16	1.12719	2.08449	1.83921	1.74642	1.53229	2.18561	2.73498	3.20537	2.83277	3.7429	26
Slc30a7	0.778395	1.86243	1.36769	1.51035	1.49897	2.08538	2.79918	2.90622	2.58464	3.57925	26
Lpgat1	3.05028	3.69179	3.74947	3.9027	3.37015	4.02117	5.15866	5.40242	4.65206	5.54109	26
Itpripl2	-0.311139	1.16503	1.30079	0.863687	0.587928	1.70535	2.49752	3.87233	2.87219	5.02656	26
Dnajc3	2.76756	3.41393	3.12723	2.69282	2.89099	3.58733	4.16896	5.10105	4.29275	4.92588	26
Hps6	0.493903	1.79184	1.10754	1.335	0.862389	1.70744	2.67203	2.55852	2.37059	3.87509	26
Tmem159	0.681325	1.31181	1.14319	1.63067	1.02977	1.63846	2.25411	2.71365	1.93132	3.8348	26
Dnajc14	3.28831	3.77825	3.80284	3.60192	3.26456	3.86648	4.21716	4.2616	4.04885	4.76884	26
Map3k2	-0.423337	0.415793	0.423611	0.690638	0.147765	0.737555	1.71555	2.01027	1.63953	2.99342	26
Zfp952	0.0783517	1.04412	0.792407	0.669536	0.759528	1.17046	2.0841	2.08449	1.82909	2.33245	26
Rnf11	2.0084	2.94762	2.92343	3.32258	2.61616	3.33083	4.17412	4.44067	4.21284	4.93359	26
Acap2	2.84287	3.08255	3.07905	3.01068	2.91628	3.35776	3.65079	4.10223	3.64522	4.70585	26
Tm9sf3	3.35296	4.04053	3.95215	4.005	3.84171	4.40562	5.20973	5.6322	5.28941	5.84666	26
Ccdc88a	1.16821	2.04946	1.84385	1.67516	1.2565	2.09114	2.75108	2.82734	2.39134	3.64876	26
Trip11	1.01475	1.6121	1.57436	1.19196	0.55612	1.95676	2.83502	3.02825	2.97569	3.60778	26
Ufc1	5.07267	5.1863	5.08489	5.18554	4.8309	5.30345	5.40894	5.85023	5.55317	6.05395	26
Mfsd8	-1.10325	-0.298842	-0.431773	-0.139381	-0.871701	0.1483	1.2673	1.22174	1.58717	2.8259	26
Pank3	1.95309	2.85055	3.03061	2.71233	2.64482	3.24841	3.97275	4.3779	4.06204	5.01894	26
Dpy19l4	1.74086	2.35329	2.3238	2.20793	2.00449	2.56798	3.21655	3.50599	3.30241	4.44641	26
Ptdss1	3.30512	3.51674	3.56237	3.4941	3.39592	3.77647	4.40444	4.30617	3.93944	4.88357	26
Sar1a	4.45205	5.11106	4.99979	5.1021	4.93038	5.36059	6.12871	6.31651	5.5872	6.12537	26
Tmem30a	2.78589	2.93448	3.42714	3.50984	2.51815	3.5559	4.36497	4.99918	4.51348	5.69769	26
Galnt4	-1.22148	-0.403672	0.0662037	-0.985335	-1.27122	0.0894272	1.50553	1.73574	1.71555	3.47235	26
Cox19	3.38007	3.59265	3.69479	3.52365	3.4641	3.88043	4.51933	4.15856	4.2866	4.96368	26
Pik3ca	1.58285	2.40139	1.98523	2.26529	1.73259	2.61317	3.0421	3.51328	3.06042	3.61459	26
Mkl1	3.76308	4.0524	3.88237	3.63497	3.22552	3.36045	1.84573	2.29	3.63592	3.07043	27
Igflr1	1.22251	1.50299	0.569506	0.924276	0.126402	0.776817	-0.121653	-0.0887751	0.45356	1.63592	27
Gas2l1	4.82202	5.16382	4.67657	4.43553	4.82538	4.77625	3.63856	4.34953	4.66053	4.54037	27
Pgd	6.05395	6.42834	5.83414	5.88187	6.00419	5.92005	4.78712	5.14159	5.71769	5.52417	27
Mdga1	-0.486162	1.11926	-1.00111	0.0724115	-1.26398	0.0400884	-2.69732	-1.22807	1.47224	-1.06113	27
Lama5	5.57105	3.364	4.76783	5.20381	5.33156	4.03053	3.61183	4.03669	2.65731	0.481617	28
P4htm	1.4253	-0.175182	0.648308	2.14845	0.791929	-0.278106	-0.658705	0.00757452	-0.526637	-1.16028	28
Pcolce	4.96122	1.6454	2.70721	5.75462	4.94476	2.06789	2.96599	3.61778	1.8557	0.874991	28
Arhgap44	2.53281	1.51125	2.32483	2.76251	2.04562	1.25734	0.99539	0.839507	0.438661	-0.411275	28
Hspb1	7.87894	2.06985	4.32845	7.12044	7.48871	3.28105	2.78159	2.65886	2.07682	-1.50176	28
Coro6	1.96839	-1.65754	0.599316	6.4596	1.58459	-1.9036	-1.39235	-2.24025	-1.35099	-9.96578	28
Atcay	1.08851	-6.14854	-2.2103	-0.680369	0.648308	-4.28757	-5.07593	-4.97021	-6.19618	-9.96578	28
Kcnn2	0.937169	-0.875283	-0.440921	1.49766	0.530828	-1.0443	-1.04804	-2.30246	-2.60078	-3.02152	28
Atp1b1	4.48665	1.11103	3.06323	5.83312	4.51027	2.20656	1.86765	1.38305	0.847291	-0.249597	28
Nr4a1	3.70318	2.26684	2.70603	3.60152	3.40724	2.3119	2.27543	1.47715	0.788095	1.04575	28
Klhl21	4.11897	3.43108	3.16861	3.85022	4.07344	2.99678	3.15881	2.81207	2.80627	2.19451	28
Jag2	3.53548	0.841705	2.77527	3.50038	3.33965	1.18392	0.873838	1.20403	0.121559	-1.82632	28
Bcam	6.07351	2.33086	4.62773	6.05395	6.27045	3.58617	3.33228	2.06985	0.491594	-0.310054	28
Clip4	3.37269	1.40383	2.06985	4.15088	3.21831	1.01393	-0.0603044	0.462379	-0.117709	-1.02465	28
Stc2	3.85895	1.04993	1.62182	3.36382	3.20203	0.480604	1.27166	1.82849	1.19937	-2.48662	28
Gpr4	1.26666	-0.447017	0.0186501	-1.01273	0.870971	-0.707263	-0.66779	-0.489386	-1.33128	-1.69287	29
Rpp25	5.3646	1.47298	2.30519	2.12749	4.87869	1.69561	2.90555	2.43298	1.51496	-0.832292	29
Dusp14	2.62253	0.231072	1.62681	-0.17862	3.30512	1.50947	0.520287	1.28418	-0.133933	0.348949	29
Notch4	2.55852	-1.00077	1.7639	-0.0716263	1.7509	-1.0297	-0.719784	1.43765	-1.37733	-2.2455	29
Rec8	2.24152	-1.53065	1.34387	-1.71971	2.01923	-0.638223	-0.358104	-1.59372	-1.20086	-1.95974	29
Llgl2	5.93749	3.3626	4.9544	4.69867	5.86428	3.98105	4.0689	3.98329	3.72907	0.874991	29
Got1l1	1.59548	-0.73287	-0.0226441	-1.21473	1.33126	-1.07307	-1.60676	-0.916494	-0.877844	-3.80186	29
Krt17	3.57983	-3.168	-3.79458	-3.53076	3.2537	-2.79532	-3.78975	-2.73715	-4.29981	-9.96578	29
Enpp3	3.80903	-1.25389	0.189659	-2.71759	3.8087	-0.11831	-0.908052	0.670302	-0.96149	-5.31007	29
Angptl8	1.89241	-1.14094	-0.4109	-1.60634	1.08775	-1.95405	-1.42245	-0.59461	-1.2982	-4.06493	29
Arhgap8	5.1026	0.43665	2.44963	2.06138	4.87094	2.70277	2.21915	2.10642	0.456658	-0.950676	29
Amt	5.6409	4.02158	4.70585	4.0374	5.54681	4.34255	4.16421	4.4296	3.60509	1.79022	29
Pim3	5.73818	3.90044	5.47539	4.92408	5.81387	4.18489	4.46352	5.4338	3.45685	3.10427	29
Pced1b	4.39591	2.17226	2.76968	1.03332	4.04001	2.27088	1.99735	2.08493	1.25442	1.2006	29
Bdh2	2.55714	-0.6385	1.08184	-1.26684	2.67394	0.0913951	-0.848856	-0.77622	-1.12481	-1.05798	29
Zfp462	4.13763	1.53828	3.61599	1.55693	4.00646	1.33126	0.736191	2.57632	0.813678	-0.406289	29
N4bp3	4.61597	1.05135	3.19249	1.71295	4.38862	1.58831	1.97218	3.43147	0.90679	0.731944	29
Plekhg1	2.72655	1.33578	2.96837	0.721867	2.73093	0.647406	1.25232	1.81169	-0.711177	0.224315	29
Prx	3.44579	1.93586	2.51512	1.58175	3.37041	1.68107	1.11684	2.01923	1.87645	-0.201476	29
Arc	2.77754	-0.601723	0.949792	0.908947	4.0786	0.511578	-0.136645	0.80707	-0.693431	-1.19225	29
Pde1c	-2.96899	0.697768	0.43722	-0.573479	-2.13056	0.291806	0.99539	2.19933	0.603655	-0.0753992	30
Tspan12	-1.4928	2.46742	3.64039	2.1852	-0.744704	2.29875	3.43299	6.09514	4.69554	0.00411851	30
Fat4	-5.76087	-0.326218	1.14346	-0.919029	-5.68425	-0.804445	-0.110774	3.11747	-0.0845324	-3.20103	30
Zfp697	-1.64085	0.31347	0.580258	-0.466445	-1.20141	0.14553	0.897314	1.30959	0.828066	-0.242355	30
Cep85l	-1.39901	1.23198	1.68107	0.860385	-1.15408	0.958252	1.87044	2.92113	1.90175	1.65803	30
Mvk	4.42325	5.66752	5.55978	5.15866	4.19681	5.39844	5.3094	6.26254	5.85933	5.24106	30
St3gal2	2.56196	3.87509	3.76393	3.81654	2.79932	3.53406	3.72371	4.39648	4.59724	3.109	30
Itprip	-0.554259	1.73259	1.68889	2.41417	-0.496447	1.51808	2.15603	2.71705	2.69333	1.45018	30
Lss	3.18028	4.10351	4.17548	4.07975	2.85984	3.94518	4.30687	4.86029	4.63982	3.90019	30
Slc22a23	-0.423337	2.51176	3.09462	1.49766	0.00164498	2.31577	3.28105	3.87017	3.64039	0.365138	30
Aacs	3.09108	4.90684	4.66122	4.17965	3.12578	4.66878	5.01279	5.88514	5.02382	4.6434	30
Dnal1	-0.34267	0.548928	0.601998	0.283618	-1.06595	0.0538792	0.686523	1.04529	0.669919	0.124455	30
Tgfbr3	-1.49332	1.36584	1.61681	1.30431	-1.34646	1.24671	1.15205	3.49713	2.4035	0.983837	30
Ntn3	-1.48442	1.07513	0.99364	0.526512	-1.67243	0.393197	1.09259	3.01384	1.08775	-0.491948	30
2610008E11Rik	0.218193	2.24106	2.77933	2.07182	0.382434	2.26478	2.9486	4.44947	3.10911	1.91267	30
Top2b	2.83108	4.50566	4.60777	4.1608	3.24744	4.50644	4.95632	5.75659	5.72485	4.3775	30
Ywhab	5.6095	6.14846	6.23367	5.82046	5.23192	6.07904	6.39239	6.89748	6.57989	6.2361	30
C2cd2	-0.887112	1.70075	0.989438	0.644545	-0.697298	1.23734	1.66957	2.64004	1.83402	2.12749	30
Hspa12b	-1.43093	1.82195	2.64919	0.86499	-1.74596	1.03619	2.07682	3.49778	2.46924	-1.51709	30
Fam163a	-7.16025	-0.617168	-0.42519	-1.3981	-7.60044	-1.25977	-0.308516	2.54323	-0.0989584	-4.9843	30
Unc5c	-4.61031	3.49664	2.7904	2.89996	-3.17661	3.10768	3.85958	5.76653	4.92588	-2.08091	30
Trnau1ap	3.76627	4.04298	4.17427	4.00732	3.30729	4.02895	4.38307	4.42714	4.23096	4.05038	30
Cyp26b1	-4.31377	0.262972	-0.621805	-0.937653	-4.39948	-0.616568	-0.598099	1.43954	2.02227	-1.61274	30
Chac1	4.14436	-0.910308	0.338205	-0.856726	3.3441	-1.17298	-0.823172	0.446912	0.949792	1.28544	31
Slc7a1	5.00833	1.82091	3.14496	3.08787	4.45566	2.09755	3.11849	3.42636	4.21399	3.45685	31
Rmnd5b	5.10952	2.53209	3.47853	2.79508	4.83355	2.81247	3.14496	3.21831	3.52972	4.22664	31
Zc3h12a	1.28031	-0.574583	-0.578052	-0.230137	1.21773	-0.753503	-0.56854	-0.212065	0.538443	1.52874	31
Aim2	2.16674	-2.91954	0.272834	-2.35313	2.51887	-1.37885	0.207999	1.12574	1.24692	3.38636	31
Cdyl2	3.02693	0.0526818	0.623996	0.00411851	2.5676	0.041283	0.862389	0.990367	1.57679	1.64431	31
Mapt	2.93656	-1.42034	-1.17218	0.324906	2.48158	-1.30106	0.175902	1.30233	1.27771	-0.426763	31
Smagp	5.551	1.80386	4.34881	3.06148	6.50294	2.76992	2.17244	4.20337	5.27982	5.3593	31
Rasgrp2	4.24236	0.949411	2.74364	0.415793	3.93668	0.54393	1.65049	1.56629	3.12815	1.76325	31
Capn3	4.13627	-3.60481	-2.96335	-2.32347	3.42191	-3.23682	-2.0702	-2.43254	1.41583	-1.57344	31
Megf11	1.49528	-1.81598	-1.69797	-2.59063	0.573832	-1.98775	-0.925039	0.306084	0.568484	0.0909998	31
Trib3	4.24614	0.275217	0.903682	0.763421	3.61523	0.276503	0.0343091	0.985954	2.98105	2.83502	31
Bcl3	3.39273	-4.14698	-1.09758	-0.343217	3.26636	-2.44821	-1.84062	-0.337362	1.69758	0.368172	31
Gm2022	3.26188	-9.96578	-6.28064	-9.96578	2.37868	-9.96578	-4.65043	-2.73131	-3.96714	-2.5003	31
Itga6	5.3063	3.33377	4.41529	4.63105	5.67509	3.80737	4.70307	4.21945	4.70807	5.76845	31
Pim1	5.89805	2.31447	4.01039	3.42226	5.81726	3.47073	4.34953	4.77501	5.99566	6.06021	31
Pigl	3.78062	1.41192	1.48872	1.62722	3.69344	1.32944	1.74699	1.9637	3.47548	2.14725	31
Twf2	6.03472	3.87457	3.97166	4.10351	5.69769	3.69095	3.8177	4.62148	4.58584	5.63715	31
Nnt	3.77127	4.73566	4.69725	5.40664	3.84804	4.76398	4.35632	4.9232	5.3094	5.64298	32
Gnaq	2.4636	3.18991	3.39234	3.14064	2.0755	2.64996	2.57693	3.12489	2.8779	4.1177	32
Ropn1l	-3.39634	-0.96666	-0.943263	-0.886196	-5.19257	-1.8616	-2.25645	0.171261	-0.931566	1.78742	32
Tusc1	-0.121968	0.987071	1.20641	0.452659	-0.258181	0.45356	0.406391	0.853926	1.26847	2.15265	32
Tbc1d5	2.27693	3.64799	3.43667	3.642	2.63541	3.31771	3.08255	3.51034	4.18319	4.31559	32
Rab43	0.799539	2.6898	2.56926	2.63179	0.554723	2.19078	2.06587	2.88082	3.56448	4.79416	32
Ccl25	0.366055	1.73173	1.1149	1.39655	-0.363186	0.807945	0.754093	1.58597	1.35429	2.21647	32
Mylip	0.728949	2.84036	1.18498	2.21721	0.274607	1.99266	1.21306	2.31845	2.96599	4.12543	32
Ggn	-1.63233	-0.34821	0.105194	-0.74202	-2.08091	-0.438201	-0.901812	0.155204	-0.0365465	1.22174	32
Elovl1	4.31124	5.5237	5.39844	5.46116	4.71599	5.1944	5.02087	5.75018	5.96808	6.93757	32
Fam134a	4.18489	5.70981	5.73331	6.0888	4.26788	5.58288	4.88695	5.43567	5.83414	6.44642	32
Pctp	2.21625	3.84973	3.87017	3.73575	2.06911	3.47455	2.92402	3.76201	3.65222	4.63602	32
Btd	1.63819	2.58788	2.21351	2.8987	1.40579	2.35665	2.08538	3.2132	2.98613	3.37553	32
Mocs1	2.63915	3.64039	3.41609	3.74999	2.61107	3.22124	3.0232	3.24963	4.13406	4.73506	32
Stradb	1.24275	2.04614	1.75471	2.37346	0.750669	1.7026	1.49209	2.12711	2.31401	3.7594	32
Tm7sf2	1.46418	3.02972	3.01944	2.85386	1.30029	2.68284	2.08011	3.43626	3.42952	4.01382	32
Ikbkb	3.48634	4.32149	4.11878	4.09513	3.07779	4.00467	3.92921	4.33895	4.44477	5.13366	32
Dnajc1	2.26414	3.13239	3.03982	3.2527	2.0665	2.82734	2.72261	2.96414	2.92487	4.08623	32
Tmem260	-0.0935575	2.01769	1.73446	1.44611	-0.220575	1.67902	1.40049	1.99971	2.11773	4.21716	32
Derl1	3.79559	4.64406	4.2987	4.6428	3.64377	4.43365	4.08339	4.57564	4.54279	5.24049	32
P2rx6	-4.57458	-0.698259	-0.737142	-1.07881	-4.6971	-1.91083	-4.05985	-0.650709	-1.14375	1.74995	32
Wipf1	2.38441	3.72961	4.0491	3.42834	1.95375	3.07905	2.58217	3.5331	3.65602	5.38103	32
Tor1aip1	3.46282	4.48723	4.36052	4.40329	3.29395	4.22408	3.97813	4.35224	4.64699	5.82752	32
Abcb9	-4.48779	-2.34892	-2.30908	-1.2982	-5.05798	-3.33103	-3.23076	-1.28853	-1.15445	1.6995	32
Bahd1	1.2909	2.51589	2.09381	2.49012	1.28604	1.84912	1.90549	2.47992	2.72655	3.92189	32
Gpld1	0.291123	0.99539	0.878014	1.30764	0.394067	0.662915	0.635997	1.05661	1.34636	1.8015	32
Card14	-2.53161	-0.801122	-1.2185	-0.456893	-3.03002	-1.49669	-1.53891	-0.0525256	-1.30671	2.10642	32
Cnbd2	-0.33616	1.33811	0.69805	1.15471	-0.835334	0.755585	0.416676	1.1677	0.793571	2.53647	32
Tha1	-3.04451	-0.387237	-0.713747	-1.13272	-2.27371	-1.21691	-1.07714	-0.414676	-0.560589	1.95375	32
5031414D18Rik	-9.59574	-4.88702	-3.48342	-2.61897	-7.78943	-5.43523	-6.63774	-4.33936	-1.65672	1.64773	32
Myc	6.30252	6.34319	4.40593	5.51356	6.38136	5.99199	6.68889	5.04825	6.73629	4.95388	33
2410016O06Rik	3.89791	4.25835	3.27493	3.57849	3.88326	4.18933	4.63806	3.75371	4.22184	3.12997	33
Sfxn1	4.86925	5.19282	4.06778	4.46839	4.79829	5.13795	5.17985	4.39591	5.00958	4.03012	33
Znrf3	2.76608	2.67273	1.30675	2.14129	2.69225	2.83018	3.17226	1.9865	2.46494	1.25886	33
Ndufaf4	2.29512	2.61269	0.826338	1.79184	2.25193	2.94296	3.20295	2.07752	2.68226	1.7353	33
Bckdhb	5.22668	5.10578	3.51643	4.46725	5.21743	5.18336	5.39844	4.75227	4.6428	3.90371	33
Dnajc11	5.41185	5.31539	4.42457	4.76617	5.16976	5.31603	5.68952	4.9009	5.21444	4.47035	33
Fam185a	2.38228	1.95975	0.0942361	1.60687	1.89393	2.08304	2.87722	1.26074	2.01472	0.787638	33
Ppig	4.19579	3.85815	3.22687	3.35776	3.85566	3.3376	2.66238	2.14948	2.50379	1.51837	34
Atad3a	5.74545	5.40574	4.63932	5.14904	5.43802	5.01537	4.93881	4.1357	4.75259	3.37553	34
Lsm12	5.05823	4.9319	4.28539	4.57382	4.8151	4.49726	3.90802	3.33169	3.66721	2.72709	34
Pla2g1b	5.29308	0.427949	-0.897337	-1.22317	4.86405	-0.194072	-2.12215	-9.96578	-4.65043	-9.96578	34
Ube2v2	3.37553	3.28105	2.63111	2.45779	2.86408	2.74175	2.3956	1.72918	2.11394	1.0383	34
Wee1	4.1452	4.14696	3.64478	3.45153	4.07317	3.8571	3.24324	2.77599	3.22717	1.9551	34
Nup35	4.45296	4.10166	2.85945	3.04135	3.83432	3.54369	2.60175	2.12256	2.26804	0.577659	34
Sipa1l3	2.90601	2.86452	1.66	1.90607	2.31742	2.06483	1.405	1.13339	1.43922	0.785347	34
Mrpl22	5.04916	4.57719	4.16729	4.20543	4.90625	4.08076	3.56295	3.32335	3.85417	2.90601	34
Rsl24d1	6.33387	5.87806	5.00781	5.4712	5.8911	5.59419	5.06464	4.14356	4.4378	3.50111	34
Smndc1	4.93423	4.25638	3.88124	3.87421	4.48183	4.03694	3.71101	3.15853	3.50599	2.87625	34
Zscan22	4.40165	4.40466	3.95171	3.89657	4.63862	4.00303	3.61712	3.19682	3.76275	2.68107	34
Pprc1	5.44877	5.0651	4.00534	4.29183	5.07163	4.54037	4.16543	3.37886	3.98914	2.13375	34
Sars2	3.9401	3.89205	3.21272	3.09601	3.79248	3.43344	2.97849	2.19618	2.63409	1.31551	34
Spock2	1.64732	0.890391	-0.687927	0.0780275	1.20641	0.290391	-0.870885	-3.29816	-1.3477	-3.14943	34
Shisa7	1.42179	-1.29918	-2.7502	-2.6062	0.738754	-1.74239	-3.88305	-9.96578	-4.3809	-9.96578	34
Hsp90aa1	9.15126	8.45615	7.47058	7.8933	9.08461	8.16241	6.87428	6.20357	6.6606	3.87276	34
Znhit6	4.14936	3.83007	2.98993	3.28487	3.7873	3.41484	3.15179	2.40969	2.62656	1.55447	34
Fiz1	7.12248	6.74042	6.17143	6.37092	7.08885	6.40208	5.53279	5.02319	5.6873	4.13905	34
Zfp692	4.51074	4.49802	3.49702	4.19643	4.21716	3.98804	3.25664	2.39887	3.49493	2.18192	34
Dimt1	3.54425	3.0221	2.10674	2.24106	2.90512	2.46553	1.78799	1.27658	1.4006	0.544331	34
Mrps5	5.72801	5.15435	4.84622	4.86249	5.38218	4.6502	4.0586	3.50806	3.71056	2.53003	34
E130012A19Rik	6.80676	5.78212	4.09468	4.89771	6.49627	5.19068	3.64104	1.75621	2.20869	-0.383662	34
Clcn2	3.34654	2.36828	1.79853	1.89995	2.8987	1.80889	1.24937	-0.0327003	0.311237	-1.81988	34
Abhd14a	5.38603	4.91598	4.28433	5.26075	5.27525	4.69954	4.50417	3.73278	4.29435	3.10009	34
Larp1	5.97312	5.92369	5.22564	5.39508	5.81625	5.42005	4.73299	4.25437	4.90722	3.64799	34
Mlxipl	1.08283	-0.969196	-2.59314	-1.49023	0.368465	-1.63418	-3.37539	-6.58001	-4.61853	-9.96578	34
Zfp598	5.0992	4.66538	3.92863	4.35465	4.94029	4.21223	3.40203	2.80057	3.37661	2.13696	34
2410002F23Rik	5.29743	4.6553	4.35224	4.37357	4.97364	4.2695	3.71008	2.74825	3.43986	2.19148	34
Pdlim3	1.03063	3.64656	2.34934	3.63924	1.93717	4.25756	6.54773	3.61183	0.0754083	-3.14943	35
Cyp26a1	-0.560114	5.15234	4.19455	3.93394	0.790363	5.55746	7.37262	2.18271	-1.37733	-4.88885	35
Smad1	2.10475	4.7041	3.4202	4.0986	2.76968	4.88357	5.9448	4.38663	3.00739	2.6862	35
Cdh8	-4.59202	0.752476	-4.12307	-0.748079	-2.78245	0.136779	3.01459	-3.19764	-5.42913	-9.96578	35
Apcdd1	0.687082	4.41529	1.43167	3.36111	0.898794	4.13076	5.34855	5.551	1.51453	-1.51229	35
Luzp1	3.50111	4.25007	3.26301	3.569	3.83034	4.24614	4.88805	4.53158	3.08309	2.67554	35
Bhlhe22	-3.23126	-0.835902	-4.24496	-2.27753	-2.57688	-0.396615	1.44633	-2.30997	-4.87796	-9.96578	35
1700003E16Rik	-2.17154	0.223753	-1.36802	-0.80867	-1.80807	-0.201476	1.1447	-1.21531	-2.28744	-2.15515	35
Kirrel3	-0.908052	0.159208	-1.21473	-0.815171	-1.81802	-0.835902	1.89665	-1.01177	-1.70163	-4.12028	35
Ube2ql1	-2.71135	0.131457	-2.06802	0.261129	-2.83174	-0.299341	1.47632	-0.67956	-3.06722	-4.12028	35
Tll1	-3.0922	-0.124472	-1.44882	-0.738012	-2.82957	0.0211542	1.82725	0.0371533	-2.08074	-5.19781	35
Cdc14b	2.26951	4.06403	3.18146	3.64841	2.92113	4.24845	4.56802	3.53068	2.74249	2.88082	35
Sdc1	3.3441	4.48122	3.63924	3.74692	4.012	4.60896	5.0651	4.55966	3.38772	3.19522	35
Gata3	-1.26059	1.77591	0.638586	0.852596	-1.19854	1.00451	2.19602	0.800564	-0.850781	-2.35997	35
Ms4a4d	-1.92966	1.90953	0.453062	0.232148	-0.346027	1.29641	1.84658	-0.1686	-1.19737	-2.2455	35
Cep70	2.2034	1.3742	1.39824	0.480604	2.03266	1.05425	0.493903	0.973444	3.02825	1.72918	36
Tnfrsf25	1.71038	-0.359179	0.218193	-1.13472	1.28829	-0.93468	-1.62433	-0.124472	1.15677	-1.7913	36
Glod5	1.37827	-3.67516	-4.64834	-5.99424	1.29695	-4.1401	-9.96578	-4.07527	-1.77264	-3.80186	36
Myl6b	1.38401	0.879728	1.52769	0.036443	1.36248	0.559578	-0.230137	-0.239733	1.11198	0.230292	36
Stat4	3.01357	-1.66654	-0.863878	-2.12186	2.63388	-1.54721	-2.18491	-0.153461	1.07909	-2.7457	36
Tfr2	0.20117	-1.62161	-0.831889	-1.17916	-0.42519	-1.732	-2.24815	-1.59641	1.54513	-4.12028	36
Gcnt2	3.66978	1.73632	1.96262	1.02792	3.6442	1.76734	0.558079	2.1852	3.02862	2.12663	36
Map4k1	2.73748	1.76584	1.88799	0.971247	2.48585	1.29132	0.583341	1.43845	1.80416	0.496778	36
Ubxn11	2.30289	0.606025	0.0506572	-0.373849	1.51095	-0.685825	-1.20208	-0.70792	0.742108	-0.0913679	36
Thoc1	3.55285	3.64147	3.08309	2.81844	3.56489	3.90802	4.36786	3.84096	3.92372	3.11114	37
Ppp2r1b	5.86681	6.29204	5.48883	5.70563	5.99639	6.40425	6.78151	5.97312	6.60678	5.50483	37
Ppp4c	6.30794	6.73629	6.08768	6.17713	6.48475	6.95571	7.30172	6.79319	6.85071	6.45216	37
Chd1	4.18027	4.26499	3.67041	3.67575	4.09201	4.51933	4.99588	4.65846	4.43675	3.4197	37
Gabpb2	4.02325	4.54562	3.71492	3.66291	4.06833	4.62214	5.23087	4.60238	4.99447	3.63367	37
Lancl2	2.63526	2.95368	2.21625	2.07846	2.58064	3.2662	3.56331	2.97807	3.2725	1.5087	37
Bzw1	6.18256	6.55051	6.12627	5.95853	6.25747	6.71444	7.008	6.75985	6.76657	6.03654	37
Pus3	2.58334	2.87333	1.92313	2.0747	2.8525	3.02993	3.77104	2.69491	3.2008	2.07752	37
Atl2	5.12446	5.40781	4.93423	5.10386	5.75181	6.30093	7.10618	5.54738	5.74423	4.89567	37
Gins3	1.97866	2.72512	1.31223	1.75498	2.38847	3.05542	3.64656	3.19233	3.14584	1.23132	37
Nek4	3.1445	3.35257	2.61008	2.62391	3.0978	3.49844	4.17026	3.50552	3.41448	3.1378	37
Has3	-1.72162	-0.838857	-2.29459	-1.94924	-1.12706	0.928411	1.48239	-0.673886	-0.328711	-1.03183	37
Tmem183a	5.4012	5.92264	5.01037	5.2686	5.44085	6.23926	6.64669	5.94222	6.03389	5.28167	37
Smchd1	3.40259	4.1177	3.45448	3.44941	3.56272	4.78949	5.25057	4.63637	4.98218	3.48265	37
Nup50	4.69016	4.94963	4.32455	4.1265	4.46127	4.91912	5.24255	4.59859	4.9009	4.6058	37
Ppwd1	3.96565	3.93977	3.2015	3.26591	3.68424	4.20405	4.46478	3.85337	3.98329	3.05335	37
Lzts1	-1.86459	0.534228	-1.73738	-0.718221	-1.50872	2.08819	3.86166	0.69833	1.38427	-1.57344	37
Kdm8	1.53435	1.90128	1.0952	0.830246	1.14408	1.92678	2.30308	1.98574	1.94126	1.09569	37
Ppip5k2	3.88883	4.12543	3.5746	3.16074	4.08076	4.38647	4.6951	3.71008	4.24334	3.65003	37
Jph2	1.56167	-0.346393	6.90823	6.92095	1.69855	0.0783517	1.25813	4.02574	2.73797	-3.0482	38
Loxl2	1.44245	0.913073	3.61274	5.01214	1.02217	0.279356	1.21579	2.79349	1.13769	-1.71233	38
Art3	-2.4721	-3.56856	1.47026	5.12164	-2.35215	-2.63915	-1.86508	-0.938277	-0.736861	-2.55498	38
Cav3	-9.96578	-9.96578	-3.7906	1.37549	-9.96578	-9.96578	-9.96578	-4.54515	-5.64103	-9.96578	38
Csrp3	-3.30606	-9.96578	4.68597	7.16207	-4.26917	-5.97361	-5.98394	-2.39755	-2.66722	0.0983317	38
Palm2	-1.46902	-2.90773	2.47546	2.24382	-1.42412	-2.63915	-1.2847	0.457457	-1.30106	-0.977828	38
Dlk1	2.3267	1.405	7.84667	6.65722	1.87645	1.41471	1.24671	3.7421	3.44333	-0.82849	38
Smyd1	1.91781	-3.34982	7.33033	6.20746	1.1754	-3.47609	-2.93176	0.276165	1.5386	-9.96578	38
Hspb2	1.84368	-2.16105	4.97628	6.56016	2.74864	0.474595	1.00531	2.78803	1.5356	-1.9036	38
Tnnc1	0.967618	0.537893	8.09123	7.89888	0.35524	0.785347	2.59926	3.5331	1.66017	0.789203	38
Lrrc10	-3.45053	-9.96578	0.185946	4.19579	-3.80627	-9.96578	-5.0244	-3.34923	-2.77225	-9.96578	38
Ryr2	-1.554	-2.83236	3.04728	4.17525	-1.84346	-2.73985	-0.64762	-0.818332	-0.100919	-5.31007	38
Obscn	-3.90563	-6.55847	1.04648	4.37411	-3.70589	-5.55379	-4.03976	-3.68853	-0.47986	-5.08261	38
Sh3bgr	-1.28891	-1.91283	5.05868	5.99566	-1.49332	-1.34828	-1.4412	1.67762	-0.392521	-2.66624	38
Smpx	-9.96578	-9.96578	0.765026	3.14943	-9.96578	-9.96578	-9.96578	-9.96578	-5.50243	-9.96578	38
Ccdc141	-1.17053	-3.35991	4.64406	4.34858	-1.05547	-3.15358	-1.48442	0.0950504	1.10242	-2.13056	38
Tnnt2	0.144622	0.137314	11.4501	12.1663	-0.823172	0.218193	2.05325	5.45642	2.72071	1.22952	38
Klhl30	-2.60551	-5.28175	2.92466	3.2481	-2.76775	-2.05998	-0.950676	-0.876993	-0.348738	-0.914533	38
Nacc1	5.93172	6.24211	5.74013	5.61986	5.95351	5.85198	5.21368	4.60524	4.90061	3.85958	39
Cbx3	5.92149	6.25472	5.74471	5.77629	5.42494	5.56226	3.8126	3.20784	3.24469	0.931021	39
Lmtk3	3.11283	3.2686	3.55006	2.67723	2.54695	2.40086	0.281634	0.223753	-0.774282	-3.02152	39
Nudt21	6.19606	6.30879	6.13022	5.91263	5.6662	5.76443	3.9732	3.58778	3.58131	1.88726	39
Pcna	7.53796	7.79909	7.091	7.11067	7.33033	7.49928	6.64908	6.09717	6.55731	6.07244	39
Dynll1	6.50852	6.75199	6.47863	6.27581	6.16109	6.30252	5.29633	5.06959	4.73078	3.96518	39
Emsy	3.28197	3.28226	3.0926	2.94238	3.0438	2.8585	2.22609	1.98005	2.12948	1.1628	39
Ppih	6.02057	6.25244	5.27778	5.36549	5.4712	5.41185	3.53154	2.7324	2.9124	1.34179	39
Btf3	8.56306	8.58737	8.42417	8.33988	8.50106	8.33092	7.68711	7.12044	7.31576	6.33156	39
Eif4e	5.39608	5.40664	4.88695	4.94232	5.12791	5.03842	4.41369	3.8884	4.09698	3.33861	39
Tcf7l1	6.08592	6.47446	5.33703	5.89538	5.55386	5.68114	1.73689	1.72334	-0.473591	-3.83838	39
Ube2n	4.51002	4.40466	3.87936	3.82642	3.90304	3.75898	2.2206	1.80854	1.81799	1.04829	39
Ptma	10.2822	10.2822	9.47412	9.4129	10.0544	10.0747	7.50849	6.59283	7.07297	4.07962	39
Sumo1	5.86315	5.87478	5.69341	5.37252	5.364	5.39783	4.55088	4.42611	3.93231	3.42636	39
Fam60a	6.18861	5.84666	5.41384	5.32384	5.57646	5.08345	1.72208	0.532562	0.446912	-2.10702	39
Lsm5	5.06097	5.08668	4.31644	4.28846	4.25902	4.37008	3.11558	2.1831	2.56949	0.173212	39
Snrpa	8.09475	7.91263	7.58513	7.43744	7.74275	7.47567	5.77277	5.58288	6.03039	4.22918	39
Rnf126	5.51485	5.5981	5.17678	5.5301	5.13423	5.14767	4.45857	3.70394	4.14732	2.86051	39
Ccdc38	2.64686	2.55414	1.61767	1.35868	1.78997	1.68356	0.411735	-0.00397084	0.0532664	-1.93805	39
Snrpf	6.41306	6.55286	6.09874	5.80593	5.91782	5.93674	4.35287	4.07572	4.30687	2.05131	39
Psmb3	7.31363	7.04107	6.91558	6.68889	6.968	6.57872	5.62271	5.40664	5.537	4.58053	39
Thpo	1.53156	1.25678	-0.114975	0.139422	0.721381	0.381271	-1.78224	-2.0029	-2.45446	-3.56222	39
Mfsd10	4.96587	4.85809	4.55473	4.4364	4.59083	4.45414	3.84932	2.87219	3.55006	2.67723	39
Nsfl1c	6.96128	7.34315	7.01475	6.89895	6.63616	6.97602	6.08973	5.83809	5.86315	4.95728	39
Snrpd2	7.99731	7.95488	7.64382	7.59748	7.53796	7.52676	6.16109	5.92746	6.21716	4.8151	39
Stx1a	2.22258	2.42816	1.72122	2.1801	1.92177	1.72122	0.954096	-0.11831	0.269312	-0.169827	39
Agap2	-0.272929	1.01656	-0.951518	-0.956989	-0.768415	-0.462163	-2.48734	-4.0373	-3.75111	-4.18809	39
Zfp574	4.33444	4.53272	4.22553	4.18285	4.1748	4.08244	3.37051	2.80234	3.20875	2.41865	39
Taf15	5.95665	6.12145	5.5981	5.68865	5.4473	5.65035	4.53956	3.9166	4.30101	3.39967	39
U2af2	8.15689	8.09475	7.81236	7.67866	7.98779	7.79909	6.83278	6.42546	6.8239	5.18938	39
Rnps1	7.93582	7.99317	7.70541	7.69676	7.50996	7.49299	5.26075	4.49041	4.56873	2.6088	39
Pcgf2	6.07677	6.10091	5.70792	6.04968	5.85276	5.48558	3.7009	2.7885	3.0244	0.775303	39
Lmntd2	1.42076	1.61444	0.957202	0.726635	0.657265	0.838114	-0.760374	-1.28853	-1.49215	-2.63358	39
Pkm	11.4501	11.2979	11.0223	11.0223	11.4501	11.2979	10.0306	9.18332	9.30942	8.21366	39
2610318N02Rik	5.03934	4.81946	4.46393	3.97995	4.42902	4.14646	2.60011	1.8631	1.38737	-0.468917	39
Bola1	5.19208	5.28846	4.54037	4.66385	4.58745	4.76302	4.06273	3.49664	4.03147	3.00652	39
Rplp2	8.79915	8.78949	8.40297	8.83997	8.54651	8.6206	7.58935	7.22904	7.70541	6.72698	39
Smarcd1	5.66687	5.71035	5.3246	4.98218	5.49729	5.26192	4.25972	3.642	3.74999	2.41238	39
Zfp446	2.99678	2.92066	2.2971	1.99391	2.31116	2.4053	1.80854	1.53655	1.74012	1.45847	39
Timm8a1	5.24973	5.24414	3.79094	4.55427	4.51183	4.4346	2.27693	1.09259	1.5949	0.127935	39
Tra2b	6.60891	6.78886	6.30362	6.09384	6.12145	6.2676	4.85849	4.57446	4.6502	3.22909	39
Rangrf	6.52	6.63137	5.28603	6.16491	5.90094	5.92264	2.83663	1.34323	1.64218	-0.763394	39
Psma3	6.94234	7.08137	6.94234	6.64669	6.49697	6.53223	5.22564	4.96712	5.07833	3.84044	39
Nudc	7.69501	7.71821	6.89012	7.25849	7.44829	7.29563	5.67532	5.07669	4.96083	4.15554	39
Fbl	7.70541	7.75728	6.87428	7.20426	7.20707	7.23163	4.28579	3.50302	3.61546	1.81348	39
Pdap1	6.35919	6.30093	5.74545	5.84747	6.06021	5.84666	5.00118	4.54403	4.47465	3.53143	39
Tmem39b	3.37886	3.86036	2.76251	3.06978	3.177	3.18934	1.70803	0.71255	1.89751	0.533605	39
Rpl14	7.86331	7.69501	7.31931	7.76052	7.30909	7.36135	6.71444	6.44541	6.7341	5.8776	39
Atxn7l2	3.54857	3.89054	3.30512	4.11961	3.35658	3.4337	2.46166	1.47248	1.64522	0.985954	39
Tuba1b	7.51869	7.52676	6.8958	7.21975	7.14273	7.11396	5.89039	5.48494	5.92005	4.33562	39
Slc35e3	2.82685	3.10038	2.55027	2.0947	2.28892	2.50379	1.38737	1.65446	1.57507	0.982336	39
Kansl2	7.00115	6.91558	6.6523	6.56983	6.60409	6.41691	4.93981	4.44175	4.77501	3.40281	39
Tarbp2	5.97399	5.76147	5.10386	5.31539	5.56523	5.31502	3.98873	3.58508	3.45492	2.94296	39
Zcchc18	1.30267	2.19476	2.43881	1.2909	1.5223	2.55852	2.00599	0.512276	-0.519369	-1.94906	40
Slc9a5	1.38038	2.26553	1.87166	1.31087	1.18633	1.7268	1.65598	0.501186	-0.36172	-1.44882	40
Ppp1r26	0.0223122	1.86837	1.08985	1.40038	0.821237	1.52088	1.57249	-0.88687	-1.67853	-2.4449	40
Tln2	2.58198	3.91901	3.14704	2.90812	2.64793	3.42989	3.46895	1.62593	0.693683	1.51496	40
Lrfn4	3.09952	5.0326	4.60507	4.59352	3.10266	4.85479	4.78825	3.46542	2.25931	0.992919	40
Gprin1	-1.66037	1.07263	0.671472	-0.512441	-1.21745	0.251522	-0.466445	-1.8996	-3.48286	-5.08261	40
Oprk1	-6.65551	-1.26059	2.8362	-1.25825	-2.56874	-0.896461	-0.575064	-3.40853	-9.96578	-9.96578	40
Wdr54	0.0689655	1.84852	1.74527	1.47504	-0.0591395	1.25537	1.49403	0.0535728	-2.43421	-1.7913	40
Tnks1bp1	3.65133	3.88965	3.96619	3.76201	3.55208	3.77617	3.77278	3.37292	1.65285	1.84057	40
Pde7a	3.92991	4.76617	4.33927	4.06447	4.04097	4.66254	4.4022	3.89657	3.31484	2.56163	40
Dnajc22	0.815713	1.34975	1.5657	-0.0477379	0.557709	1.19977	1.17435	-0.807905	-2.52062	-1.01229	40
Prom1	4.69622	5.83209	5.89896	4.97628	5.44629	6.86926	5.94976	3.91219	2.19078	3.92775	40
Amer2	-2.82766	1.24615	0.799304	-0.328711	-2.28744	0.548928	0.339713	-3.64333	-5.75316	-5.19781	40
Igsf1	0.191753	1.73939	1.07909	0.349282	0.591189	1.45146	1.37019	-1.70185	-2.70785	-3.56222	40
Id1	5.55503	6.59642	7.23473	6.41466	6.22418	6.80249	6.63773	5.64828	4.28024	2.8307	40
Id4	0.0343091	0.51388	1.05383	0.025741	-0.165992	0.452257	1.43922	-0.377033	-1.83802	-1.54874	40
Zfp647	3.09304	3.93873	4.06728	3.53995	2.93797	3.73188	3.59686	2.79684	2.15928	1.15812	40
Arl4d	2.29956	2.96392	2.81591	2.24055	2.31263	3.27539	2.97536	2.3442	0.905241	0.455589	40
Adcyap1r1	-0.809435	3.04223	0.776817	1.5863	-0.706203	2.11688	2.20793	-2.57584	-6.63774	-9.96578	40
Slc16a2	-0.102689	2.48629	1.26834	2.3238	1.12324	2.15053	2.17299	0.885857	-1.87863	-3.34725	40
Nmb	2.94495	3.61612	3.73605	3.3798	2.85194	3.79248	4.34019	2.67723	1.96047	0.768889	40
Sqstm1	6.61863	6.79154	7.34689	7.36135	6.64669	7.37767	7.56159	9.0708	7.95488	9.45645	41
[truncated: 7,857 more rows]
