# Supplementary material for: Identification of gene specific cis-regulatory elements during differentiation of mouse embryonic stem cells: An integrative approach using high-throughput datasets
Source: PLoS Comput Biol. 2019 Nov 4;15(11):e1007337. doi: 10.1371/journal.pcbi.1007337 (PMC6855567; doi:10.1371/journal.pcbi.1007337)
Supplement: S2 Table — (XLSX) [file pcbi.1007337.s002.xlsx]

## Sheet: CREs
chr	start	end	name
chr1	134215195	134218282	merge.11187
chr1	58719781	58729473	merge.4062
chr1	47184579	47187524	merge.3311
chr1	84934223	84935274	merge.6522
chr1	89128339	89129594	merge.7236
chr1	105906157	105906500	merge.8809
chr1	119535991	119539740	merge.9428
chr1	133167674	133170293	merge.10885
chr1	135265844	135268964	merge.11463
chr1	153089582	153102742	merge.12694
chr1	165673679	165675178	merge.14169
chr1	171965757	171967310	merge.14980
chr1	189782908	189792499	merge.17489
chr1	195032750	195035959	merge.18429
chr1	4849567	4860285	merge.79
chr1	7731651	7734118	merge.222
chr1	10876613	10881211	merge.373
chr1	13364458	13369526	merge.600
chr1	16121494	16123045	merge.804
chr1	34471304	34473989	merge.1567
chr1	36301514	36310297	merge.1896
chr1	36567944	36574364	merge.1980
chr1	36830002	36833152	merge.2065
chr1	36961984	36963527	merge.2101
chr1	37486224	37487699	merge.2240
chr1	38534930	38535557	merge.2464
chr1	39440102	39452744	merge.2651
chr1	39582962	39583944	merge.2685
chr1	39713173	39717261	merge.2724
chr1	40501222	40502626	merge.2915
chr1	46919235	46924053	merge.3295
chr1	52166584	52167141	merge.3479
chr1	52949922	52957692	merge.3562
chr1	53998824	54007635	merge.3654
chr1	54787584	54789680	merge.3723
chr1	58456906	58459081	merge.4045
chr1	59374977	59379702	merge.4157
chr1	59506589	59506915	merge.4200
chr1	62764725	62786867	merge.4531
chr1	63175049	63179362	merge.4595
chr1	63438506	63451027	merge.4630
chr1	64223334	64227543	merge.4709
chr1	64486400	64489304	merge.4734
chr1	64614988	64618564	merge.4756
chr1	73911952	73925293	merge.5430
chr1	74047744	74056918	merge.5480
chr1	75235123	75237821	merge.5743
chr1	77444184	77466214	merge.5959
chr1	78511681	78512197	merge.6048
chr1	80607869	80611560	merge.6210
chr1	83098420	83102623	merge.6380
chr1	83358203	83362769	merge.6395
chr1	86499939	86512649	merge.6724
chr1	87685913	87687184	merge.6952
chr1	89520820	89526274	merge.7321
chr1	91090426	91100684	merge.7745
chr1	92142302	92146157	merge.8073
chr1	92404434	92405997	merge.8156
chr1	93059632	93065960	merge.8328
chr1	106036856	106037544	merge.8833
chr1	106560808	106561558	merge.8906
chr1	118881804	118882373	merge.9235
chr1	119143418	119145527	merge.9317
chr1	125425912	125437006	merge.9784
chr1	127269834	127271561	merge.9942
chr1	128710496	128713304	merge.10193
chr1	131725788	131727728	merge.10487
chr1	132512722	132515588	merge.10695
chr1	133299261	133300631	merge.10933
chr1	133690921	133698515	merge.11024
chr1	134075643	134087871	merge.11148
chr1	135657878	135662675	merge.11585
chr1	135788206	135797281	merge.11626
chr1	136052295	136053279	merge.11692
chr1	136576531	136577754	merge.11817
chr1	136705691	136712543	merge.11848
chr1	139067119	139069083	merge.12070
chr1	143916267	143919772	merge.12190
chr1	151256188	151259496	merge.12398
chr1	152567171	152568582	merge.12589
chr1	153484573	153496498	merge.12792
chr1	155048922	155061317	merge.12995
chr1	157415062	157419308	merge.13414
chr1	160824855	160825484	merge.13642
chr1	162003442	162005952	merge.13781
chr1	164488887	164496087	merge.14014
chr1	165018125	165021687	merge.14059
chr1	165281140	165282881	merge.14108
chr1	167246119	167248225	merge.14370
chr1	168163523	168166235	merge.14510
chr1	168422293	168433170	merge.14570
chr1	171436566	171444781	merge.14904
chr1	172489582	172494586	merge.15122
chr1	173408255	173409484	merge.15190
chr1	176027449	176030678	merge.15321
chr1	179043818	179044645	merge.15672
chr1	179958939	179962574	merge.15863
chr1	181009249	181010836	merge.16140
chr1	182189408	182194151	merge.16399
chr1	183368002	183370842	merge.16658
chr1	184023432	184025904	merge.16729
chr1	185202861	185206396	merge.16906
chr1	185331115	185338096	merge.16944
chr1	185727918	185729590	merge.17009
chr1	186509333	186517517	merge.17091
chr1	187825765	187828845	merge.17259
chr1	189004495	189008377	merge.17379
chr1	189920772	189928208	merge.17538
chr1	190447437	190448804	merge.17640
chr1	192806054	192807252	merge.18173
chr1	193329989	193332349	merge.18251
chr1	194641356	194642873	merge.18386
chr1	3062295	3063811	merge.1
chr1	3912750	3915929	merge.24
chr1	4570891	4572402	merge.46
chr1	4783679	4786988	merge.71
chr1	5225051	5230534	merge.109
chr1	5259134	5262947	merge.114
chr1	6454126	6456075	merge.150
chr1	7044360	7049544	merge.174
chr1	7086471	7098068	merge.180
chr1	7110294	7116792	merge.184
chr1	7119206	7131532	merge.186
chr1	7501321	7503985	merge.217
chr1	8470013	8471318	merge.234
chr1	9469334	9470980	merge.268
chr1	9534153	9537422	merge.272
chr1	9746511	9749088	merge.295
chr1	9797624	9798940	merge.301
chr1	10992233	10994550	merge.377
chr1	11499271	11505512	merge.406
chr1	11746242	11750619	merge.413
chr1	12025220	12026269	merge.418
chr1	12728693	12730826	merge.459
chr1	12739486	12756281	merge.463
chr1	12760230	12764800	merge.465
chr1	12795175	12796960	merge.476
chr1	12805424	12816034	merge.478
chr1	12989739	12993275	merge.504
chr1	13072110	13087522	merge.520
chr1	13089143	13097349	merge.521
chr1	13153560	13156919	merge.538
chr1	13335869	13336669	merge.594
chr1	13532893	13533800	merge.626
chr1	13647824	13648339	merge.654
chr1	13663113	13664364	merge.658
chr1	14741864	14746621	merge.743
chr1	15787955	15796288	merge.773
chr1	15809540	15817358	merge.776
chr1	15892305	15893106	merge.787
chr1	16102631	16106803	merge.799
chr1	16134779	16139584	merge.807
chr1	16186232	16188171	merge.816
chr1	16822689	16827890	merge.877
chr1	17235735	17236430	merge.899
chr1	17249257	17253532	merge.904
chr1	17726965	17728163	merge.924
chr1	18266690	18271413	merge.941
chr1	19234687	19235284	merge.964
chr1	20773808	20776339	merge.984
chr1	20889454	20891980	merge.1000
chr1	20954981	20956346	merge.1010
chr1	21003841	21004852	merge.1018
chr1	21048105	21053958	merge.1027
chr1	21065472	21080809	merge.1031
chr1	21527593	21533091	merge.1056
chr1	21936927	21940049	merge.1077
chr1	23111467	23119604	merge.1122
chr1	23920428	23922852	merge.1173
chr1	23967877	23973252	merge.1181
chr1	24098826	24101328	merge.1193
chr1	25181400	25182568	merge.1247
chr1	30850814	30852401	merge.1294
chr1	30946824	30951618	merge.1310
chr1	33635908	33638445	merge.1376
chr1	33799312	33801699	merge.1421
chr1	33963909	33965193	merge.1449
chr1	34010539	34014836	merge.1462
chr1	34028394	34029595	merge.1465
chr1	34043631	34046726	merge.1471
chr1	34057238	34078386	merge.1476
chr1	34100556	34112467	merge.1485
chr1	34112808	34135171	merge.1486
chr1	34438000	34441048	merge.1557
chr1	34515823	34524827	merge.1582
chr1	34533754	34539094	merge.1588
chr1	34635596	34636786	merge.1609
chr1	34750251	34751838	merge.1631
chr1	34831899	34832916	merge.1652
chr1	34930467	34931004	merge.1677
chr1	35076977	35078227	merge.1682
chr1	35749693	35750554	merge.1740
chr1	35765634	35766444	merge.1744
chr1	35847849	35848293	merge.1762
chr1	35960213	35963330	merge.1792
chr1	35995129	35995976	merge.1806
chr1	36010321	36020689	merge.1813
chr1	36052589	36066483	merge.1820
chr1	36077530	36078266	merge.1824
chr1	36142601	36144490	merge.1850
chr1	36239501	36241909	merge.1874
chr1	36323204	36324598	merge.1900
chr1	36469879	36472468	merge.1940
chr1	36485632	36487333	merge.1948
chr1	36517731	36523220	merge.1966
chr1	36533492	36537696	merge.1972
chr1	36551000	36564990	merge.1978
chr1	36585136	36585671	merge.1987
chr1	36633480	36635280	merge.2004
chr1	36812774	36815893	merge.2060
chr1	36913043	36916360	merge.2092
chr1	36928309	36929933	merge.2095
chr1	37043993	37044489	merge.2118
chr1	37076738	37078819	merge.2126
chr1	37306292	37308569	merge.2175
chr1	37338531	37339397	merge.2185
chr1	37601250	37601726	merge.2262
chr1	38436586	38437691	merge.2434
chr1	39205492	39207508	merge.2586
chr1	39255501	39257337	merge.2595
chr1	39286429	39288856	merge.2601
chr1	39366774	39371370	merge.2624
chr1	39525556	39538919	merge.2671
chr1	39567024	39568149	merge.2680
chr1	39698424	39699455	merge.2717
chr1	39746181	39747621	merge.2732
chr1	39796673	39797714	merge.2743
chr1	39812355	39813319	merge.2747
chr1	39911243	39911542	merge.2774
chr1	40171781	40174976	merge.2861
chr1	40302827	40306103	merge.2883
chr1	40680635	40682203	merge.2928
chr1	41138926	41142232	merge.2960
chr1	41448661	41451664	merge.2973
chr1	42056216	42060718	merge.2982
chr1	42696524	42698112	merge.3020
chr1	43186896	43188312	merge.3087
chr1	43466421	43467014	merge.3129
chr1	43826112	43828752	merge.3169
chr1	43941378	43943547	merge.3178
chr1	44612574	44614255	merge.3211
chr1	44889420	44892747	merge.3219
chr1	45580120	45581376	merge.3241
chr1	46022244	46024349	merge.3269
chr1	46849647	46859608	merge.3283
chr1	51264102	51269580	merge.3355
chr1	51475243	51480863	merge.3378
chr1	51592080	51595254	merge.3394
chr1	51621888	51626516	merge.3398
chr1	51689469	51691869	merge.3408
chr1	51870251	51874841	merge.3434
chr1	51887942	51888649	merge.3441
chr1	52111308	52120351	merge.3468
chr1	52149822	52152673	merge.3475
chr1	52230334	52234285	merge.3482
chr1	52526750	52528178	merge.3510
chr1	53295821	53298151	merge.3586
chr1	53312128	53315343	merge.3587
chr1	53706429	53707125	merge.3608
chr1	54326979	54329477	merge.3682
chr1	54606206	54608096	merge.3709
chr1	54689427	54691789	merge.3717
chr1	55129286	55134623	merge.3789
chr1	55162051	55165340	merge.3792
chr1	55983545	55984362	merge.3851
chr1	57375332	57378560	merge.3900
chr1	57571473	57574440	merge.3918
chr1	57995052	58000367	merge.3969
chr1	58358879	58360084	merge.4024
chr1	58391391	58395281	merge.4030
chr1	58421691	58425964	merge.4037
chr1	58767988	58770578	merge.4073
chr1	58802033	58803991	merge.4078
chr1	58949261	58955104	merge.4095
chr1	59390840	59392840	merge.4160
chr1	59421974	59428494	merge.4178
chr1	59456346	59459771	merge.4187
chr1	59468362	59476029	merge.4193
chr1	59522035	59524254	merge.4205
chr1	59667812	59673246	merge.4243
chr1	59682543	59691674	merge.4244
chr1	59981534	59981846	merge.4278
chr1	60096028	60099253	merge.4295
chr1	60342114	60346454	merge.4305
chr1	60407002	60412002	merge.4313
chr1	60488627	60490784	merge.4328
chr1	60652283	60658909	merge.4352
chr1	60831838	60836010	merge.4371
chr1	60848696	60856643	merge.4375
chr1	60899199	60899958	merge.4381
chr1	61095499	61096792	merge.4401
chr1	61144978	61145357	merge.4409
chr1	61308538	61310960	merge.4431
chr1	61372766	61376494	merge.4437
chr1	62700442	62709904	merge.4510
chr1	62716797	62726448	merge.4513
chr1	62732701	62739971	merge.4516
chr1	62750690	62751409	merge.4521
chr1	62832147	62833588	merge.4545
chr1	63109494	63119595	merge.4589
chr1	63133117	63144790	merge.4593
chr1	63203237	63217275	merge.4599
chr1	63224981	63227870	merge.4602
chr1	63272383	63275181	merge.4616
chr1	63323270	63324776	merge.4621
chr1	63993518	63997029	merge.4678
chr1	64034950	64045712	merge.4684
chr1	64061122	64061685	merge.4688
chr1	64077769	64079306	merge.4689
chr1	64191200	64193877	merge.4703
chr1	64300000	64309166	merge.4715
chr1	64454336	64455125	merge.4730
chr1	64729279	64739276	merge.4776
chr1	64944430	64947346	merge.4817
chr1	64977893	64979200	merge.4823
chr1	65109308	65114020	merge.4843
chr1	65388409	65388909	merge.4859
chr1	65846477	65848584	merge.4871
chr1	66174837	66175693	merge.4873
chr1	66648946	66651179	merge.4887
chr1	66698395	66702844	merge.4895
chr1	66861849	66863646	merge.4903
chr1	66911363	66914553	merge.4908
chr1	66959212	66962022	merge.4913
chr1	68779067	68781721	merge.4946
chr1	69104967	69108817	merge.4957
chr1	71630230	71630987	merge.5066
chr1	71641069	71657172	merge.5074
chr1	71679858	71683134	merge.5078
chr1	71892927	71895227	merge.5105
chr1	71922432	71925777	merge.5112
chr1	71974719	71975477	merge.5125
chr1	72004985	72007863	merge.5134
chr1	72103436	72107786	merge.5147
chr1	72170885	72175781	merge.5159
chr1	72202448	72220596	merge.5165
chr1	72232932	72239177	merge.5169
chr1	72400455	72401003	merge.5209
chr1	72710774	72713452	merge.5257
chr1	72789878	72798839	merge.5280
chr1	72822190	72830347	merge.5288
chr1	73038113	73039901	merge.5329
chr1	73234111	73237643	merge.5360
chr1	73743748	73745222	merge.5405
chr1	73825663	73827796	merge.5414
chr1	73858238	73859215	merge.5417
chr1	73957142	73958570	merge.5446
chr1	74006047	74010201	merge.5469
chr1	74022379	74023788	merge.5474
chr1	74038652	74045327	merge.5479
chr1	74104722	74104878	merge.5500
chr1	74283024	74286145	merge.5543
chr1	74348870	74350685	merge.5559
chr1	74366094	74369101	merge.5567
chr1	74383231	74385589	merge.5572
chr1	74415127	74416155	merge.5580
chr1	74660964	74663501	merge.5620
chr1	74823909	74826169	merge.5665
chr1	74858294	74859874	merge.5673
chr1	75135478	75137589	merge.5722
chr1	75167607	75170068	merge.5726
chr1	75184536	75186871	merge.5730
chr1	75216862	75220059	merge.5738
chr1	75251021	75255861	merge.5747
chr1	75314886	75318768	merge.5766
chr1	75343405	75350320	merge.5772
chr1	75379789	75383286	merge.5778
chr1	75398264	75403087	merge.5782
chr1	75430117	75433162	merge.5793
chr1	75440326	75452201	merge.5797
chr1	75463576	75466116	merge.5803
chr1	75527676	75530473	merge.5827
chr1	75545614	75552732	merge.5830
chr1	76037923	76040578	merge.5894
chr1	77493236	77498602	merge.5967
chr1	77512407	77516986	merge.5971
chr1	78216575	78218221	merge.6017
chr1	78593090	78595840	merge.6066
chr1	78656059	78660597	merge.6076
chr1	79380389	79380889	merge.6111
chr1	80150454	80151506	merge.6177
chr1	80313052	80318536	merge.6195
chr1	81230754	81233618	merge.6238
chr1	81608289	81610068	merge.6250
chr1	82198155	82204341	merge.6285
chr1	82279564	82293322	merge.6297
chr1	82771172	82771991	merge.6331
chr1	82785165	82789452	merge.6333
chr1	82819191	82821227	merge.6344
chr1	83344365	83352607	merge.6393
chr1	84622791	84623429	merge.6478
chr1	84836088	84853920	merge.6510
chr1	84855280	84875616	merge.6511
chr1	85700928	85705380	merge.6535
chr1	85898623	85903340	merge.6567
chr1	85932852	85934889	merge.6576
chr1	86031327	86033612	merge.6598
chr1	86048589	86049003	merge.6603
chr1	86058919	86066296	merge.6607
chr1	86079908	86081671	merge.6609
chr1	86162685	86164641	merge.6622
chr1	86228298	86231473	merge.6642
chr1	86293995	86295337	merge.6664
chr1	86299444	86316025	merge.6668
chr1	86356227	86361695	merge.6680
chr1	86424478	86426391	merge.6704
chr1	86432372	86444535	merge.6707
chr1	86456366	86458486	merge.6713
chr1	86485162	86493199	merge.6721
chr1	86521515	86529984	merge.6729
chr1	86605280	86606034	merge.6741
chr1	86703104	86704949	merge.6765
chr1	87096649	87097447	merge.6810
chr1	87220879	87234808	merge.6847
chr1	87326022	87328515	merge.6873
chr1	87619404	87622358	merge.6930
chr1	87635932	87641922	merge.6938
chr1	87850584	87855576	merge.7001
chr1	87898218	87902530	merge.7011
chr1	88094644	88098010	merge.7034
chr1	88242628	88248935	merge.7052
chr1	88257339	88267140	merge.7057
chr1	88275798	88278547	merge.7062
chr1	88456624	88457294	merge.7098
chr1	88488311	88490062	merge.7103
chr1	88503734	88506529	merge.7107
chr1	88586157	88589159	merge.7117
chr1	88651644	88655802	merge.7138
chr1	88667986	88670513	merge.7142
chr1	88698383	88703484	merge.7149
chr1	88799279	88801889	merge.7177
chr1	89086110	89096912	merge.7228
chr1	89144297	89145776	merge.7243
chr1	89453807	89457741	merge.7295
chr1	89489304	89489526	merge.7308
chr1	89537809	89539454	merge.7328
chr1	89554476	89558569	merge.7333
chr1	89567963	89572178	merge.7337
chr1	89602815	89604683	merge.7346
chr1	89613359	89621228	merge.7350
chr1	89669223	89670515	merge.7373
chr1	89701760	89706509	merge.7388
chr1	89734344	89735913	merge.7400
chr1	89816970	89817765	merge.7431
chr1	89832074	89834880	merge.7434
chr1	89865055	89866267	merge.7450
chr1	89929983	89932368	merge.7472
chr1	90242722	90244556	merge.7563
chr1	90256420	90259512	merge.7569
chr1	90275765	90276399	merge.7576
chr1	90404044	90407071	merge.7605
chr1	90502453	90507034	merge.7628
chr1	90586720	90588257	merge.7645
chr1	90602216	90604786	merge.7650
chr1	90650839	90652739	merge.7663
chr1	90750235	90755906	merge.7674
chr1	90931159	90932157	merge.7709
chr1	90980046	90982591	merge.7727
chr1	91008218	91027819	merge.7730
chr1	91045497	91047150	merge.7738
chr1	91059271	91065954	merge.7740
chr1	91075882	91089712	merge.7744
chr1	91106957	91111569	merge.7749
chr1	91209119	91210977	merge.7775
chr1	91321249	91326977	merge.7807
chr1	91453603	91461028	merge.7851
chr1	91520534	91521354	merge.7869
chr1	91532739	91539475	merge.7875
chr1	91815731	91817364	merge.7947
chr1	91962980	91965056	merge.8003
chr1	92061345	92061836	merge.8039
chr1	92077794	92078578	merge.8047
chr1	92127212	92129451	merge.8065
chr1	92225174	92225674	merge.8100
chr1	92370930	92373347	merge.8145
chr1	92429668	92439986	merge.8166
chr1	92651444	92651671	merge.8191
chr1	92716438	92717206	merge.8213
chr1	92782216	92783557	merge.8238
chr1	92830658	92834607	merge.8255
chr1	92847444	92851574	merge.8262
chr1	92975435	92979944	merge.8301
chr1	93157810	93162458	merge.8362
chr1	93174872	93175816	merge.8369
chr1	93204820	93210723	merge.8382
chr1	93223248	93229629	merge.8385
chr1	93255607	93257865	merge.8392
chr1	93372311	93374635	merge.8431
chr1	93633971	93636831	merge.8480
chr1	93730764	93733058	merge.8499
chr1	95665440	95668264	merge.8583
chr1	96870490	96878962	merge.8595
chr1	97974262	97979852	merge.8627
chr1	100874829	100880260	merge.8693
chr1	105069827	105072541	merge.8752
chr1	105971255	105974951	merge.8821
chr1	105987263	105995809	merge.8824
chr1	106198579	106208036	merge.8858
chr1	106758080	106760812	merge.8929
chr1	110902746	110906596	merge.9000
chr1	115930721	115933520	merge.9050
chr1	117289304	117293987	merge.9067
chr1	117455842	117462295	merge.9069
chr1	118324289	118325947	merge.9087
chr1	118387435	118391381	merge.9095
chr1	118455687	118460113	merge.9115
chr1	118472529	118473198	merge.9118
chr1	118521125	118522319	merge.9132
chr1	118638676	118653400	merge.9162
chr1	118766109	118768379	merge.9197
chr1	118980273	118985714	merge.9275
chr1	119044683	119056803	merge.9295
chr1	119070433	119084107	merge.9298
chr1	119160016	119161348	merge.9321
chr1	119388647	119390675	merge.9376
chr1	119419201	119424608	merge.9385
chr1	119502788	119505774	merge.9417
chr1	120077522	120078986	merge.9510
chr1	120111017	120112722	merge.9522
chr1	120142789	120143948	merge.9533
chr1	120175410	120177951	merge.9542
chr1	120258299	120259917	merge.9563
chr1	120340380	120341462	merge.9574
chr1	120602032	120603923	merge.9623
chr1	125529911	125535720	merge.9800
chr1	125714185	125716826	merge.9828
chr1	127169333	127173106	merge.9916
chr1	127204620	127207408	merge.9919
chr1	127221652	127223335	merge.9922
chr1	127316853	127321908	merge.9950
chr1	127351933	127352921	merge.9959
chr1	127958328	127960042	merge.10066
chr1	128007858	128008789	merge.10084
chr1	128398189	128402745	merge.10135
chr1	128415212	128418666	merge.10139
chr1	128531247	128534058	merge.10153
chr1	128548535	128553375	merge.10159
chr1	128678971	128680670	merge.10184
chr1	128761419	128763516	merge.10200
chr1	128858748	128861673	merge.10221
chr1	130514588	130515942	merge.10262
chr1	130727646	130728963	merge.10279
chr1	131002670	131006540	merge.10316
chr1	131055318	131055981	merge.10332
chr1	131134426	131143832	merge.10358
chr1	131143778	131154895	merge.10359
chr1	131184093	131187326	merge.10370
chr1	131268488	131271007	merge.10399
chr1	131430661	131433230	merge.10428
chr1	131511685	131516026	merge.10446
chr1	131743669	131745145	merge.10495
chr1	131759807	131761947	merge.10501
chr1	131840798	131843579	merge.10523
chr1	131881875	131894203	merge.10533
chr1	131907022	131919124	merge.10537
chr1	131940096	131941914	merge.10540
chr1	131969943	131973629	merge.10550
chr1	132132786	132141100	merge.10596
chr1	132149365	132154431	merge.10602
chr1	132189781	132209294	merge.10610
chr1	132261541	132270030	merge.10631
chr1	132279753	132285012	merge.10636
chr1	132333343	132339695	merge.10655
chr1	132364262	132368770	merge.10665
chr1	132465123	132484085	merge.10688
chr1	132530062	132531399	merge.10702
chr1	132659033	132661677	merge.10748
chr1	132710263	132710767	merge.10764
chr1	132840632	132842601	merge.10800
chr1	132890054	132890908	merge.10817
chr1	133015543	133022266	merge.10849
chr1	133052193	133055428	merge.10857
chr1	133066223	133078373	merge.10860
chr1	133086842	133088557	merge.10863
chr1	133234139	133242723	merge.10905
chr1	133250002	133256282	merge.10907
chr1	133349260	133350227	merge.10950
chr1	133394364	133401011	merge.10970
chr1	133406211	133419164	merge.10973
chr1	133447531	133449637	merge.10979
chr1	133659258	133672514	merge.11015
chr1	133709295	133713690	merge.11029
chr1	133741218	133743618	merge.11041
chr1	133758171	133759145	merge.11045
chr1	133854683	133857523	merge.11074
chr1	133873269	133874946	merge.11080
chr1	133889717	133893723	merge.11088
chr1	134037127	134037627	merge.11133
chr1	134090400	134105005	merge.11150
chr1	134135055	134136737	merge.11158
chr1	134151589	134154399	merge.11165
chr1	134200990	134202929	merge.11180
chr1	134232349	134236469	merge.11193
chr1	134315393	134318144	merge.11216
chr1	134332309	134339831	merge.11222
chr1	134380442	134383385	merge.11235
chr1	134413161	134425454	merge.11245
chr1	134491418	134497166	merge.11253
chr1	134558565	134579885	merge.11270
chr1	134704250	134709548	merge.11306
chr1	134773346	134776689	merge.11333
chr1	134822642	134825979	merge.11345
chr1	134954686	134956299	merge.11366
chr1	134987322	134988164	merge.11370
chr1	135019904	135022625	merge.11381
chr1	135181108	135184619	merge.11442
chr1	135195615	135201461	merge.11446
chr1	135216177	135218877	merge.11452
chr1	135248344	135253019	merge.11461
chr1	135281976	135285002	merge.11466
chr1	135328381	135332373	merge.11473
chr1	135346832	135348404	merge.11481
chr1	135363928	135369620	merge.11488
chr1	135409710	135414123	merge.11503
chr1	135428947	135431039	merge.11507
chr1	135478446	135479511	merge.11519
chr1	135495168	135496445	merge.11526
chr1	135544569	135550052	merge.11544
chr1	135561131	135561470	merge.11549
chr1	135593373	135594818	merge.11562
chr1	135672000	135679776	merge.11591
chr1	135684596	135692305	merge.11593
chr1	135707972	135708834	merge.11598
chr1	135723725	135725085	merge.11603
chr1	135737864	135741695	merge.11605
chr1	135832614	135848571	merge.11637
chr1	135937762	135939210	merge.11659
chr1	135968774	135972960	merge.11669
chr1	136101414	136108522	merge.11706
chr1	136117433	136118329	merge.11709
chr1	136126546	136144896	merge.11713
chr1	136166704	136167569	merge.11724
chr1	136227392	136234946	merge.11745
chr1	136298471	136298778	merge.11756
chr1	136624048	136626283	merge.11833
chr1	136658611	136663221	merge.11841
chr1	136669637	136687633	merge.11845
chr1	136688425	136702066	merge.11846
chr1	136736700	136741743	merge.11857
chr1	136950775	136955968	merge.11904
chr1	137082774	137084959	merge.11920
chr1	137559934	137562602	merge.11947
chr1	137590364	137593107	merge.11949
chr1	137653712	137658991	merge.11953
chr1	138559204	138561570	merge.12007
chr1	138606536	138609500	merge.12018
chr1	138788278	138788926	merge.12030
chr1	139411093	139414169	merge.12085
chr1	139443629	139444789	merge.12089
chr1	139490271	139501232	merge.12096
chr1	139769810	139771930	merge.12104
chr1	140065599	140067247	merge.12108
chr1	143699721	143704168	merge.12166
chr1	145112696	145113524	merge.12232
chr1	150041421	150044689	merge.12297
chr1	151222649	151225081	merge.12390
chr1	151289669	151290228	merge.12402
chr1	151337743	151348048	merge.12407
chr1	151369475	151372206	merge.12409
chr1	151877907	151882356	merge.12479
chr1	151941797	151949079	merge.12502
chr1	151960756	151965129	merge.12507
chr1	151973837	151988994	merge.12511
chr1	152518028	152519150	merge.12577
chr1	152583933	152586581	merge.12594
chr1	152608004	152618174	merge.12605
chr1	152649675	152651713	merge.12614
chr1	152680215	152683828	merge.12619
chr1	152789680	152800800	merge.12639
chr1	153004884	153015375	merge.12672
chr1	153139627	153141854	merge.12704
chr1	153171966	153175955	merge.12713
chr1	153286501	153289312	merge.12751
chr1	153302692	153305529	merge.12754
chr1	153319103	153323995	merge.12758
chr1	153452390	153454250	merge.12782
chr1	153501590	153502891	merge.12794
chr1	153598091	153600249	merge.12814
chr1	153728848	153731557	merge.12842
chr1	154090153	154092386	merge.12910
chr1	155038762	155042492	merge.12993
chr1	155072925	155076538	merge.13000
chr1	155140039	155140543	merge.13019
chr1	155221340	155222683	merge.13040
chr1	155236179	155242348	merge.13047
chr1	155483604	155484619	merge.13074
chr1	155532682	155533824	merge.13086
chr1	155778594	155779188	merge.13120
chr1	155809618	155814367	merge.13129
chr1	155827839	155828339	merge.13132
chr1	156039525	156044608	merge.13152
chr1	156056126	156058559	merge.13157
chr1	156064733	156077430	merge.13160
chr1	156202424	156205758	merge.13180
chr1	156219919	156224148	merge.13185
chr1	156302689	156303806	merge.13208
chr1	156399267	156404406	merge.13221
chr1	156448377	156451705	merge.13233
chr1	156532250	156533199	merge.13242
chr1	156563008	156568247	merge.13250
chr1	156612962	156619535	merge.13263
chr1	156647423	156649903	merge.13274
chr1	156662306	156664637	merge.13277
chr1	156744808	156745840	merge.13294
chr1	157006975	157009851	merge.13356
chr1	157073103	157075254	merge.13377
chr1	157447614	157451514	merge.13420
chr1	158039128	158041261	merge.13460
chr1	160153454	160154249	merge.13584
chr1	160202616	160215312	merge.13588
chr1	160216378	160219344	merge.13589
chr1	160791761	160794596	merge.13638
chr1	160808894	160809814	merge.13640
chr1	160902826	160908343	merge.13651
chr1	161005095	161007187	merge.13664
chr1	161032585	161040999	merge.13669
chr1	161069509	161072913	merge.13672
chr1	161245168	161252809	merge.13696
chr1	161300108	161302530	merge.13708
chr1	161463293	161465159	merge.13730
chr1	162035760	162040138	merge.13792
chr1	162214724	162222585	merge.13813
chr1	162545259	162546401	merge.13833
chr1	162643838	162644101	merge.13846
chr1	164001375	164006191	merge.13944
chr1	164017780	164022748	merge.13947
chr1	164134450	164137116	merge.13961
chr1	164247623	164251958	merge.13970
chr1	164315045	164315917	merge.13984
chr1	164445664	164459806	merge.14006
chr1	164460388	164462662	merge.14007
chr1	165215804	165216304	merge.14098
chr1	165396092	165396960	merge.14126
chr1	165458406	165462701	merge.14131
chr1	165584450	165593324	merge.14144
chr1	165607720	165623157	merge.14151
chr1	165641275	165643701	merge.14157
chr1	165679044	165709967	merge.14173
chr1	165723694	165725425	merge.14175
chr1	165788779	165790783	merge.14187
chr1	165836255	165841429	merge.14204
chr1	165985288	165986648	merge.14231
chr1	165999572	166004309	merge.14235
chr1	166121322	166146889	merge.14250
chr1	166147843	166161137	merge.14251
chr1	166163900	166167473	merge.14252
chr1	166378386	166380710	merge.14281
chr1	167000522	167002877	merge.14317
chr1	167227388	167233154	merge.14364
chr1	167258799	167265943	merge.14374
chr1	167276034	167285961	merge.14377
chr1	167311630	167313481	merge.14386
chr1	168213957	168214770	merge.14518
chr1	168229782	168231473	merge.14527
chr1	168247129	168247727	merge.14535
chr1	168312751	168313964	merge.14545
chr1	168345033	168346305	merge.14557
chr1	168391841	168397612	merge.14567
chr1	168399843	168411622	merge.14568
chr1	168475691	168479542	merge.14573
chr1	169098181	169099317	merge.14585
chr1	169099262	169099762	merge.14586
chr1	169261408	169263288	merge.14594
chr1	169459116	169459830	merge.14603
chr1	169652667	169656834	merge.14611
chr1	169934388	169934969	merge.14629
chr1	170589071	170590449	merge.14712
chr1	170701948	170706157	merge.14741
chr1	170852275	170856410	merge.14764
chr1	170864900	170874027	merge.14767
chr1	170884313	170885781	merge.14772
chr1	170950288	170954153	merge.14789
chr1	171110636	171117102	merge.14821
chr1	171195758	171196579	merge.14842
chr1	171245156	171253186	merge.14858
chr1	171293362	171295813	merge.14870
chr1	171327161	171332097	merge.14875
chr1	171358829	171362169	merge.14883
chr1	171372079	171377299	merge.14887
chr1	171424597	171426110	merge.14902
chr1	171469438	171475023	merge.14912
chr1	171540158	171541132	merge.14923
chr1	171638604	171639104	merge.14953
chr1	171849044	171852917	merge.14972
chr1	172048255	172049776	merge.15000
chr1	172064416	172065771	merge.15008
chr1	172129912	172130865	merge.15024
chr1	172212067	172215109	merge.15043
chr1	172309489	172314678	merge.15071
chr1	172325654	172327637	merge.15079
chr1	172375498	172378357	merge.15091
chr1	172457281	172458604	merge.15113
chr1	172498966	172511569	merge.15124
chr1	175029867	175031580	merge.15260
chr1	176012306	176014872	merge.15316
chr1	176274510	176275697	merge.15341
chr1	176651767	176652304	merge.15355
chr1	176992270	176998871	merge.15402
chr1	177256619	177259683	merge.15426
chr1	177372259	177374371	merge.15436
chr1	177569337	177571472	merge.15463
chr1	177717158	177720198	merge.15493
chr1	178316383	178323874	merge.15526
chr1	178331962	178340125	merge.15532
chr1	178404393	178411393	merge.15545
chr1	178552117	178553676	merge.15568
chr1	178634657	178635105	merge.15592
chr1	178683646	178683972	merge.15605
chr1	178683880	178684050	merge.15606
chr1	178714626	178718405	merge.15610
chr1	178732452	178733061	merge.15613
chr1	178798332	178798887	merge.15623
chr1	178978642	178979154	merge.15662
chr1	179058371	179066019	merge.15677
chr1	179453049	179455972	merge.15754
chr1	179484904	179487410	merge.15767
chr1	179649284	179653185	merge.15819
chr1	179715670	179716713	merge.15829
chr1	179860830	179868267	merge.15847
chr1	179928764	179929387	merge.15857
chr1	180254862	180257219	merge.15923
chr1	180289138	180289761	merge.15932
chr1	180368329	180373645	merge.15952
chr1	180385501	180389490	merge.15958
chr1	180399589	180408289	merge.15963
chr1	180420033	180424236	merge.15970
chr1	180567765	180574195	merge.16024
chr1	180596812	180602451	merge.16037
chr1	180810536	180815171	merge.16086
chr1	180829762	180830671	merge.16095
chr1	180861623	180866209	merge.16103
chr1	180908531	180914579	merge.16113
chr1	180918692	180930321	merge.16115
chr1	180940909	180947081	merge.16117
chr1	180960435	180962440	merge.16123
chr1	181092040	181092703	merge.16152
chr1	181255471	181258822	merge.16185
chr1	181435309	181436535	merge.16224
chr1	181518148	181518457	merge.16237
chr1	181839321	181846269	merge.16299
chr1	181857351	181867029	merge.16306
chr1	181895050	181895567	merge.16318
chr1	181942476	181955983	merge.16336
chr1	181967926	181978277	merge.16341
chr1	181989283	181999001	merge.16348
chr1	182013858	182035451	merge.16355
chr1	182085691	182091817	merge.16373
chr1	182107515	182109831	merge.16380
chr1	182124374	182126662	merge.16383
chr1	182157228	182165188	merge.16396
chr1	182254727	182255796	merge.16404
chr1	182270906	182274625	merge.16407
chr1	182304043	182305670	merge.16413
chr1	182337273	182342772	merge.16418
chr1	182508626	182522034	merge.16459
chr1	182664782	182666452	merge.16505
chr1	182763353	182765313	merge.16524
chr1	182959195	182962188	merge.16569
chr1	183186498	183189939	merge.16624
chr1	183319567	183322070	merge.16647
chr1	184039996	184043294	merge.16735
chr1	184057748	184058196	merge.16741
chr1	184171257	184174314	merge.16754
chr1	184614639	184619503	merge.16801
chr1	184728450	184735668	merge.16819
chr1	184778140	184779044	merge.16825
chr1	184844081	184846611	merge.16845
chr1	184860029	184860923	merge.16849
chr1	185250397	185254243	merge.16921
chr1	185352005	185352982	merge.16952
chr1	185548611	185548983	merge.16984
chr1	185679831	185683384	merge.17005
chr1	185954760	185959118	merge.17029
chr1	186233396	186239318	merge.17048
chr1	186564192	186565886	merge.17101
chr1	186575111	186590625	merge.17103
chr1	186660391	186671074	merge.17117
chr1	186695112	186696767	merge.17128
chr1	186727816	186728917	merge.17134
chr1	186973012	186974356	merge.17161
chr1	187835104	187844814	merge.17261
chr1	187907316	187913304	merge.17274
chr1	187936198	187942129	merge.17279
chr1	188100450	188108451	merge.17305
chr1	189628149	189628704	merge.17454
chr1	189726213	189730793	merge.17473
chr1	189754206	189763389	merge.17481
chr1	189774210	189780369	merge.17487
chr1	189806240	189809280	merge.17497
chr1	189887465	189893472	merge.17527
chr1	189906470	189912307	merge.17535
chr1	190167702	190173804	merge.17590
chr1	190249330	190252237	merge.17597
chr1	190659973	190670322	merge.17685
chr1	191034972	191037589	merge.17795
chr1	191082267	191088171	merge.17808
chr1	191118586	191120274	merge.17816
chr1	191150835	191155629	merge.17826
chr1	191177431	191187324	merge.17831
chr1	191197554	191203161	merge.17834
chr1	191215593	191220277	merge.17837
chr1	191247766	191251875	merge.17842
chr1	191265962	191271127	merge.17849
chr1	191280358	191284066	merge.17852
chr1	191346764	191350417	merge.17880
chr1	191390274	191398374	merge.17889
chr1	191429541	191431090	merge.17902
chr1	191444423	191453147	merge.17905
chr1	191458988	191465987	merge.17909
chr1	191479429	191482052	merge.17912
chr1	191659600	191660201	merge.17956
chr1	191807219	191807711	merge.17984
chr1	191839304	191842805	merge.18003
chr1	191905662	191907902	merge.18017
chr1	191954751	191957162	merge.18028
chr1	192085425	192086628	merge.18048
chr1	192379749	192380953	merge.18085
chr1	192822790	192824106	merge.18178
chr1	192854239	192856274	merge.18186
chr1	193034423	193036328	merge.18196
chr1	193150956	193151843	merge.18222
chr1	193312304	193321040	merge.18248
chr1	193503378	193512008	merge.18298
chr1	193624547	193627767	merge.18321
chr1	194624703	194631175	merge.18383
chr1	194984540	194986302	merge.18417
chr1	195099870	195101534	merge.18432
chr1	3189840	3192590	merge.2
chr1	3343048	3344586	merge.8
chr1	3477081	3477242	merge.13
chr1	3477147	3477647	merge.14
chr1	3481538	3485329	merge.15
chr1	3648692	3649748	merge.20
chr1	3670394	3672614	merge.21
chr1	3681190	3681954	merge.22
chr1	3952848	3956644	merge.26
chr1	3994134	3995495	merge.28
chr1	4149631	4152580	merge.32
chr1	4255797	4256255	merge.33
chr1	4256155	4256397	merge.34
chr1	4424507	4424899	merge.37
chr1	4424804	4424978	merge.38
chr1	4425459	4427783	merge.39
chr1	4491459	4497918	merge.42
chr1	4543943	4544469	merge.44
chr1	4602181	4603273	merge.47
chr1	4613048	4615930	merge.49
chr1	4622193	4623800	merge.51
chr1	4653296	4654423	merge.52
chr1	4688809	4689359	merge.56
chr1	4766897	4767601	merge.63
chr1	4770262	4771175	merge.64
chr1	4774075	4776573	merge.66
chr1	4800618	4811762	merge.73
chr1	4813892	4814626	merge.74
chr1	4914521	4915023	merge.83
chr1	4935120	4935290	merge.85
chr1	4935192	4935965	merge.86
chr1	4969513	4973163	merge.89
chr1	5018303	5021005	merge.90
chr1	5022660	5023389	merge.91
chr1	5082772	5084519	merge.96
chr1	5183159	5183939	merge.106
chr1	5207029	5207173	merge.107
chr1	5207058	5207842	merge.108
chr1	5231128	5235169	merge.110
chr1	5242259	5242465	merge.111
chr1	5283144	5284078	merge.115
chr1	5286556	5288630	merge.116
chr1	5288523	5288693	merge.117
chr1	5295250	5298587	merge.118
chr1	5588127	5589142	merge.124
chr1	5777955	5780663	merge.127
chr1	5915758	5917954	merge.129
chr1	6058721	6060329	merge.131
chr1	6142527	6143831	merge.135
chr1	6213181	6216507	merge.137
chr1	6279906	6283739	merge.139
chr1	6358711	6359551	merge.141
chr1	6359469	6359969	merge.142
chr1	6382702	6383227	merge.144
chr1	6440995	6441643	merge.147
chr1	6441519	6442019	merge.148
chr1	6446788	6451241	merge.149
chr1	6457798	6459284	merge.151
chr1	6464694	6465508	merge.153
chr1	6486160	6487449	merge.155
chr1	6897924	6899422	merge.164
chr1	6998235	6998704	merge.169
chr1	7010189	7010736	merge.170
chr1	7019680	7022043	merge.173
chr1	7050949	7056202	merge.175
chr1	7068504	7068722	merge.176
chr1	7068659	7069159	merge.177
chr1	7098982	7101456	merge.181
chr1	7102440	7106843	merge.182
chr1	7133152	7133474	merge.189
chr1	7201197	7202453	merge.193
chr1	7205577	7207772	merge.195
chr1	7271419	7272194	merge.198
chr1	7307975	7308374	merge.202
chr1	7311281	7314863	merge.205
chr1	7318891	7320448	merge.206
chr1	7396348	7399152	merge.209
chr1	7450896	7452704	merge.210
chr1	7496437	7499650	merge.215
chr1	7500602	7501402	merge.216
chr1	7518463	7519801	merge.219
chr1	7670066	7673502	merge.221
chr1	7741466	7742244	merge.223
chr1	7776206	7780913	merge.225
chr1	7964378	7964695	merge.227
chr1	7967994	7968504	merge.228
chr1	7968945	7972833	merge.229
chr1	7981287	7983083	merge.230
chr1	8095178	8099536	merge.231
chr1	8532172	8533770	merge.238
chr1	8534394	8535960	merge.239
chr1	8555825	8559537	merge.241
chr1	8579498	8584618	merge.244
chr1	8925007	8926565	merge.251
chr1	8934343	8944261	merge.252
chr1	9298342	9298995	merge.256
chr1	9299269	9300164	merge.257
chr1	9313473	9314401	merge.258
chr1	9354296	9354579	merge.260
chr1	9354474	9354719	merge.261
chr1	9441876	9444105	merge.267
chr1	9540528	9541265	merge.273
chr1	9541155	9541697	merge.274
chr1	9544282	9549120	merge.275
chr1	9612410	9613577	merge.280
chr1	9626716	9627785	merge.282
chr1	9628288	9632325	merge.283
chr1	9636237	9638185	merge.284
chr1	9638498	9640714	merge.285
chr1	9699415	9703448	merge.290
chr1	9739247	9739572	merge.291
chr1	9739484	9739678	merge.292
chr1	9743368	9743908	merge.293
chr1	9743901	9746417	merge.294
chr1	9755061	9756434	merge.296
chr1	9768269	9769311	merge.299
chr1	9772427	9773554	merge.300
chr1	9815694	9816219	merge.303
chr1	9847428	9849805	merge.304
chr1	9857287	9857873	merge.305
chr1	9888020	9890299	merge.309
chr1	9892795	9893554	merge.310
chr1	9906723	9907409	merge.311
chr1	9908623	9909409	merge.312
chr1	9939136	9944906	merge.314
chr1	9967013	9968434	merge.315
chr1	9989824	9990324	merge.317
chr1	9998648	9999288	merge.319
chr1	10007787	10009961	merge.321
chr1	10023942	10024575	merge.325
chr1	10031195	10032597	merge.327
chr1	10036825	10040491	merge.328
chr1	10082933	10083075	merge.330
chr1	10082952	10083138	merge.331
chr1	10083780	10084684	merge.332
chr1	10085366	10086064	merge.333
chr1	10164760	10165590	merge.346
chr1	10169561	10170140	merge.347
chr1	10170647	10172135	merge.348
chr1	10228200	10233895	merge.349
chr1	10258411	10259959	merge.351
chr1	10277546	10280642	merge.354
chr1	10281546	10282378	merge.355
chr1	10283489	10287805	merge.356
chr1	10299870	10301496	merge.357
chr1	10591878	10593605	merge.361
chr1	10649837	10651039	merge.365
chr1	10719488	10720038	merge.368
chr1	10851109	10854374	merge.372
chr1	10933383	10934135	merge.375
chr1	10934045	10934218	merge.376
chr1	11033143	11034575	merge.380
chr1	11086650	11087653	merge.382
chr1	11089745	11089923	merge.383
chr1	11089801	11090037	merge.384
chr1	11149769	11150420	merge.387
chr1	11275108	11281292	merge.393
chr1	11295180	11296248	merge.395
chr1	11328740	11332272	merge.398
chr1	11349576	11352326	merge.399
chr1	11394086	11402603	merge.400
chr1	11413485	11414886	merge.401
chr1	11461905	11463277	merge.403
chr1	11464844	11468678	merge.404
chr1	11564919	11565419	merge.408
chr1	11657689	11658212	merge.411
chr1	12125152	12127639	merge.421
chr1	12397902	12399106	merge.425
chr1	12405193	12407371	merge.427
chr1	12423702	12425213	merge.429
chr1	12576763	12578331	merge.435
chr1	12579536	12579993	merge.437
chr1	12579917	12581667	merge.438
chr1	12585925	12587780	merge.439
chr1	12610143	12612319	merge.440
chr1	12635734	12638270	merge.442
chr1	12641024	12641765	merge.443
chr1	12688997	12695418	merge.446
chr1	12697607	12698768	merge.447
chr1	12702072	12702408	merge.449
chr1	12702338	12702490	merge.450
chr1	12707271	12708079	merge.454
chr1	12709528	12711982	merge.455
chr1	12716651	12720394	merge.457
chr1	12721423	12726351	merge.458
chr1	12733998	12735114	merge.461
chr1	12790538	12791344	merge.473
chr1	12818168	12818482	merge.479
chr1	12821588	12821759	merge.481
chr1	12821701	12822171	merge.482
chr1	12831157	12837929	merge.483
chr1	12839581	12840090	merge.485
chr1	12841473	12842829	merge.486
chr1	12865031	12865615	merge.489
chr1	12873588	12873903	merge.492
chr1	12873834	12874168	merge.493
chr1	12875674	12876174	merge.494
chr1	13014789	13016612	merge.506
chr1	13029240	13029634	merge.511
chr1	13052069	13052569	merge.513
chr1	13059146	13060237	merge.516
chr1	13066720	13067875	merge.518
chr1	13102314	13105696	merge.523
chr1	13111917	13112328	merge.526
chr1	13125165	13129166	merge.530
chr1	13131400	13131714	merge.531
chr1	13132022	13134804	merge.532
chr1	13142156	13143179	merge.534
chr1	13146224	13148681	merge.535
chr1	13161923	13163233	merge.540
chr1	13173651	13174731	merge.542
chr1	13188169	13188494	merge.547
chr1	13188414	13188914	merge.548
chr1	13204641	13205422	merge.554
chr1	13206252	13207442	merge.555
chr1	13215023	13217396	merge.557
chr1	13219105	13220133	merge.559
chr1	13220398	13221745	merge.560
chr1	13225323	13226456	merge.562
chr1	13251923	13254579	merge.565
chr1	13255486	13256179	merge.566
chr1	13256065	13257466	merge.567
chr1	13259259	13260027	merge.568
chr1	13266783	13266940	merge.570
chr1	13266907	13268260	merge.571
chr1	13289248	13290469	merge.574
chr1	13290966	13292404	merge.575
chr1	13301139	13301954	merge.581
chr1	13307884	13308792	merge.583
chr1	13308744	13309244	merge.584
chr1	13314352	13315043	merge.587
chr1	13316700	13317264	merge.588
chr1	13317204	13317513	merge.589
chr1	13324740	13324995	merge.590
chr1	13326206	13326985	merge.591
chr1	13331951	13333054	merge.593
chr1	13360897	13361436	merge.597
chr1	13363386	13363616	merge.598
chr1	13363559	13363719	merge.599
chr1	13370606	13374907	merge.601
chr1	13423504	13424221	merge.607
chr1	13426279	13427264	merge.608
chr1	13467934	13468627	merge.615
chr1	13501494	13502505	merge.619
chr1	13502829	13503297	merge.620
chr1	13525149	13526177	merge.623
chr1	13534770	13535434	merge.627
chr1	13572380	13572673	merge.631
chr1	13573335	13576546	merge.632
chr1	13576519	13576671	merge.633
chr1	13584945	13585557	merge.635
chr1	13587627	13590458	merge.636
chr1	13593173	13594151	merge.637
chr1	13597569	13597713	merge.638
chr1	13597621	13598260	merge.639
chr1	13599099	13600562	merge.640
chr1	13605657	13608136	merge.641
chr1	13619282	13619883	merge.644
chr1	13621036	13622070	merge.645
chr1	13627525	13627679	merge.646
chr1	13627565	13629642	merge.647
chr1	13631836	13633189	merge.648
chr1	13639211	13639924	merge.649
chr1	13639839	13640392	merge.650
chr1	13641172	13641846	merge.651
chr1	13642253	13644493	merge.652
chr1	13647612	13647840	merge.653
chr1	13655274	13656943	merge.656
chr1	13658097	13662398	merge.657
chr1	13664898	13665367	merge.659
chr1	13770177	13772179	merge.664
chr1	13784339	13784869	merge.666
chr1	13789139	13789799	merge.668
chr1	13979876	13980346	merge.680
chr1	13980294	13980794	merge.681
chr1	14001124	14001624	merge.682
chr1	14001565	14002225	merge.683
chr1	14002474	14003022	merge.684
chr1	14010227	14011203	merge.685
chr1	14173257	14173757	merge.691
chr1	14173675	14173877	merge.692
chr1	14185155	14186762	merge.695
chr1	14186649	14187149	merge.696
chr1	14218529	14219104	merge.698
chr1	14219003	14219202	merge.699
chr1	14221764	14221910	merge.700
chr1	14221832	14222258	merge.701
chr1	14224658	14226402	merge.702
chr1	14273126	14275267	merge.707
chr1	14291639	14293777	merge.709
chr1	14304512	14305083	merge.713
chr1	14308720	14310575	merge.715
chr1	14312347	14313376	merge.716
chr1	14316031	14316193	merge.717
chr1	14419997	14422517	merge.719
chr1	14462601	14462925	merge.721
chr1	14464225	14465874	merge.723
chr1	14483878	14486082	merge.726
chr1	14504274	14505174	merge.727
chr1	14506412	14507630	merge.728
chr1	14512529	14514241	merge.730
chr1	14579309	14580225	merge.732
chr1	14590018	14590162	merge.733
chr1	14590110	14590974	merge.734
chr1	14649903	14651400	merge.737
chr1	14739289	14740826	merge.742
chr1	14753518	14753670	merge.744
chr1	14753550	14754170	merge.745
chr1	14754826	14756240	merge.746
chr1	14756629	14758273	merge.747
chr1	14918609	14919160	merge.750
chr1	15286342	15287714	merge.756
chr1	15446537	15447637	merge.761
chr1	15643989	15645041	merge.767
chr1	15651747	15653107	merge.768
chr1	15710316	15711045	merge.769
chr1	15802800	15807543	merge.774
chr1	15883671	15883892	merge.784
chr1	15995564	15997418	merge.792
chr1	16092825	16093503	merge.796
chr1	16115529	16117020	merge.802
chr1	16127487	16132112	merge.805
chr1	16172115	16172835	merge.811
chr1	16177637	16178003	merge.812
chr1	16213298	16213760	merge.820
chr1	16213744	16214541	merge.821
chr1	16228044	16228707	merge.823
chr1	16228674	16228905	merge.824
chr1	16248026	16250373	merge.828
chr1	16268811	16269075	merge.831
chr1	16269024	16269203	merge.832
chr1	16292281	16295225	merge.834
chr1	16371960	16372562	merge.838
chr1	16446047	16446294	merge.841
chr1	16446234	16446611	merge.842
chr1	16504909	16505409	merge.844
chr1	16505310	16506182	merge.845
chr1	16518528	16520218	merge.846
chr1	16617234	16619941	merge.856
chr1	16653833	16658296	merge.861
chr1	16660933	16661884	merge.863
chr1	16664757	16667297	merge.864
chr1	16687032	16689944	merge.866
chr1	16702824	16703324	merge.867
chr1	16703278	16703563	merge.868
chr1	16723409	16724165	merge.869
chr1	16781017	16781216	merge.873
chr1	16910416	16910660	merge.881
chr1	16910618	16910953	merge.882
chr1	17008619	17011099	merge.887
chr1	17053070	17055044	merge.888
chr1	17091539	17092135	merge.889
chr1	17096529	17098218	merge.890
chr1	17145114	17145754	merge.893
chr1	17206499	17208489	merge.896
chr1	17209454	17209604	merge.897
chr1	17209486	17209651	merge.898
chr1	17506105	17508039	merge.914
chr1	17642009	17643628	merge.917
chr1	17685675	17688919	merge.922
chr1	17929809	17934281	merge.926
chr1	18057659	18058947	merge.931
chr1	18172984	18173484	merge.934
chr1	18190928	18192849	merge.935
chr1	18222672	18224593	merge.937
chr1	18244830	18247439	merge.939
chr1	18639394	18640277	merge.948
chr1	19209705	19210495	merge.958
chr1	19343847	19345356	merge.966
chr1	19972848	19974965	merge.971
chr1	20431693	20432403	merge.974
chr1	20477474	20478236	merge.975
chr1	20486079	20487195	merge.976
chr1	20759499	20760724	merge.982
chr1	20803214	20803591	merge.989
chr1	20803571	20804241	merge.990
chr1	20804876	20805370	merge.991
chr1	20811363	20812741	merge.993
chr1	20815638	20820894	merge.994
chr1	20866157	20869435	merge.998
chr1	20934755	20935528	merge.1008
chr1	20950335	20953164	merge.1009
chr1	20973481	20976219	merge.1012
chr1	20993694	20999742	merge.1015
chr1	21002760	21003964	merge.1017
chr1	21007569	21012145	merge.1019
chr1	21012996	21016226	merge.1020
chr1	21040666	21041988	merge.1025
chr1	21044492	21045508	merge.1026
chr1	21064570	21065567	merge.1030
chr1	21089417	21090923	merge.1032
chr1	21100868	21102070	merge.1034
chr1	21162494	21162672	merge.1038
chr1	21162639	21162813	merge.1039
chr1	21166073	21166875	merge.1040
chr1	21205544	21207784	merge.1042
chr1	21218334	21219202	merge.1043
chr1	21247886	21249153	merge.1045
chr1	21249083	21249840	merge.1046
chr1	21251489	21258437	merge.1047
chr1	21271399	21272364	merge.1049
chr1	21411129	21412013	merge.1053
chr1	21447716	21449265	merge.1054
chr1	21456216	21459187	merge.1055
chr1	21537444	21539337	merge.1058
chr1	21612061	21615707	merge.1059
chr1	21633653	21636647	merge.1061
chr1	21735933	21736673	merge.1065
chr1	21837511	21839838	merge.1070
chr1	21883228	21884377	merge.1074
chr1	21940977	21942050	merge.1078
chr1	21957875	21958303	merge.1081
chr1	21959683	21963961	merge.1082
chr1	22278981	22280102	merge.1086
chr1	22293902	22294424	merge.1089
chr1	22374820	22378647	merge.1091
chr1	22420060	22423592	merge.1095
chr1	22466420	22470037	merge.1097
chr1	22533065	22534271	merge.1103
chr1	22805417	22806441	merge.1109
chr1	23055645	23056570	merge.1117
chr1	23061955	23062484	merge.1119
chr1	23144756	23147619	merge.1124
chr1	23187547	23189150	merge.1126
chr1	23200414	23200843	merge.1128
chr1	23201395	23203855	merge.1129
chr1	23255620	23258727	merge.1131
chr1	23263844	23264549	merge.1132
chr1	23267803	23275764	merge.1133
chr1	23286689	23287204	merge.1136
chr1	23372571	23373339	merge.1138
chr1	23377604	23378206	merge.1139
chr1	23381973	23383993	merge.1141
chr1	23761807	23763439	merge.1153
chr1	23792739	23793239	merge.1155
chr1	23793128	23793531	merge.1156
chr1	23827044	23827629	merge.1158
chr1	23867214	23868003	merge.1164
chr1	23898487	23900073	merge.1168
chr1	23902964	23903392	merge.1169
chr1	23903309	23903809	merge.1170
chr1	23916989	23918094	merge.1172
chr1	23934812	23936015	merge.1175
chr1	23958749	23959737	merge.1180
chr1	24004671	24006002	merge.1186
chr1	24050927	24051679	merge.1188
chr1	24102679	24103179	merge.1194
chr1	24107364	24108584	merge.1195
chr1	24111112	24112491	merge.1196
chr1	24194933	24197508	merge.1201
chr1	24453286	24453765	merge.1214
chr1	24549837	24551857	merge.1217
chr1	24553500	24554321	merge.1218
chr1	24564067	24565498	merge.1219
chr1	24586289	24587439	merge.1220
chr1	24612472	24613150	merge.1221
chr1	24648054	24648591	merge.1223
chr1	24677771	24680455	merge.1224
chr1	24684068	24684331	merge.1226
chr1	24760798	24760936	merge.1237
chr1	24760824	24760983	merge.1238
chr1	24766609	24766908	merge.1240
chr1	25012162	25013476	merge.1243
chr1	25180383	25180545	merge.1245
chr1	25180428	25180890	merge.1246
chr1	25228364	25229062	merge.1249
chr1	25309428	25310572	merge.1251
chr1	25829384	25830954	merge.1253
chr1	25888194	25889105	merge.1254
chr1	26229438	26230609	merge.1257
chr1	26686829	26688097	merge.1260
chr1	28675643	28675905	merge.1267
chr1	30548391	30551372	merge.1272
chr1	30777911	30778792	merge.1277
chr1	30794649	30794887	merge.1280
chr1	30803649	30806014	merge.1283
chr1	30807991	30808291	merge.1284
chr1	30819287	30819952	merge.1286
chr1	30823056	30825418	merge.1287
chr1	30832656	30833033	merge.1288
chr1	30832917	30833058	merge.1289
chr1	30834288	30834471	merge.1290
chr1	30847194	30849129	merge.1292
chr1	30850025	30850932	merge.1293
chr1	30867879	30869284	merge.1299
chr1	30871820	30876605	merge.1300
chr1	30898074	30899563	merge.1303
chr1	30908648	30909502	merge.1306
chr1	30937300	30939134	merge.1308
chr1	31049505	31050285	merge.1311
chr1	31050264	31050764	merge.1312
chr1	31678191	31679154	merge.1319
chr1	32172375	32173132	merge.1322
chr1	33105934	33107017	merge.1331
chr1	33271130	33272119	merge.1335
chr1	33333405	33335046	merge.1337
chr1	33383894	33387534	merge.1343
chr1	33468457	33468639	merge.1348
chr1	33468559	33468748	merge.1349
chr1	33469950	33471204	merge.1350
chr1	33498903	33499197	merge.1351
chr1	33502487	33503716	merge.1352
chr1	33520512	33520703	merge.1357
chr1	33554921	33556728	merge.1360
chr1	33584042	33585561	merge.1365
chr1	33621477	33622503	merge.1371
chr1	33631613	33632413	merge.1373
chr1	33632322	33632575	merge.1374
chr1	33642433	33643181	merge.1378
chr1	33645672	33646104	merge.1379
chr1	33657753	33657905	merge.1380
chr1	33657793	33658232	merge.1381
chr1	33663554	33664093	merge.1383
chr1	33669161	33670980	merge.1386
chr1	33681038	33681475	merge.1387
chr1	33714534	33714696	merge.1390
chr1	33719624	33722327	merge.1392
chr1	33724948	33726863	merge.1394
chr1	33732749	33733457	merge.1395
chr1	33735409	33735907	merge.1396
chr1	33736398	33737746	merge.1397
chr1	33739140	33739784	merge.1399
chr1	33741593	33742702	merge.1401
chr1	33745725	33746148	merge.1404
chr1	33746053	33746255	merge.1405
chr1	33748614	33749424	merge.1409
chr1	33755092	33758797	merge.1411
chr1	33787702	33788439	merge.1417
chr1	33788320	33788838	merge.1418
chr1	33813069	33815431	merge.1426
chr1	33875947	33878445	merge.1431
chr1	33882987	33883846	merge.1432
chr1	33902645	33904368	merge.1434
chr1	33906343	33909268	merge.1435
chr1	33916199	33916632	merge.1438
chr1	33925233	33927694	merge.1440
chr1	33930595	33931238	merge.1441
chr1	33938743	33940376	merge.1444
chr1	33943740	33944139	merge.1445
chr1	33944786	33946949	merge.1446
chr1	33963119	33963810	merge.1448
chr1	33966668	33967050	merge.1450
chr1	33968746	33970588	merge.1451
chr1	33971848	33972022	merge.1452
chr1	33971906	33972203	merge.1453
chr1	33974546	33975270	merge.1454
chr1	33980492	33981187	merge.1455
chr1	33989347	33991690	merge.1457
chr1	33992839	33994562	merge.1458
chr1	34002502	34003097	merge.1459
chr1	34003058	34003443	merge.1460
chr1	34004862	34009796	merge.1461
chr1	34016838	34024322	merge.1463
chr1	34025928	34026255	merge.1464
chr1	34031614	34038901	merge.1468
chr1	34040159	34042793	merge.1469
chr1	34043444	34043689	merge.1470
chr1	34050708	34055747	merge.1474
chr1	34085953	34086632	merge.1477
chr1	34095739	34098563	merge.1483
chr1	34138295	34143983	merge.1488
chr1	34144529	34145047	merge.1489
chr1	34145693	34147015	merge.1490
chr1	34148087	34148331	merge.1491
chr1	34154470	34157063	merge.1493
chr1	34157180	34158036	merge.1494
chr1	34164151	34164303	merge.1497
chr1	34164250	34165184	merge.1498
chr1	34165092	34165254	merge.1499
chr1	34167359	34168454	merge.1500
chr1	34177599	34180314	merge.1501
chr1	34183715	34184943	merge.1502
chr1	34188208	34188922	merge.1503
chr1	34189913	34190388	merge.1504
chr1	34190334	34193218	merge.1505
chr1	34200167	34201398	merge.1507
chr1	34202505	34202662	merge.1508
chr1	34202552	34202762	merge.1509
chr1	34215234	34216800	merge.1514
chr1	34220310	34221722	merge.1515
chr1	34223886	34224566	merge.1516
chr1	34225514	34225928	merge.1517
chr1	34228205	34229156	merge.1518
chr1	34233239	34238924	merge.1519
chr1	34244291	34246807	merge.1522
chr1	34247704	34248873	merge.1523
chr1	34250644	34254476	merge.1525
chr1	34263285	34264567	merge.1530
chr1	34264449	34264879	merge.1531
chr1	34276225	34277001	merge.1536
chr1	34288597	34289804	merge.1538
chr1	34292944	34293654	merge.1539
chr1	34301517	34303124	merge.1540
chr1	34312381	34313700	merge.1542
chr1	34325910	34327260	merge.1544
chr1	34367254	34368302	merge.1547
chr1	34394267	34394760	merge.1552
chr1	34432204	34436168	merge.1556
chr1	34453477	34454236	merge.1559
chr1	34459143	34460330	merge.1562
chr1	34462713	34463277	merge.1563
chr1	34463225	34463415	merge.1564
chr1	34464306	34466044	merge.1565
chr1	34467748	34470381	merge.1566
chr1	34483707	34483859	merge.1570
chr1	34483736	34483921	merge.1571
chr1	34484334	34484869	merge.1572
chr1	34484798	34486256	merge.1573
chr1	34505034	34505905	merge.1579
chr1	34509218	34512007	merge.1580
chr1	34511922	34515050	merge.1581
chr1	34529423	34531238	merge.1586
chr1	34531597	34533547	merge.1587
chr1	34544030	34545215	merge.1590
chr1	34546707	34548482	merge.1591
chr1	34559698	34561041	merge.1592
chr1	34564314	34565005	merge.1594
chr1	34569224	34569724	merge.1595
chr1	34569714	34570214	merge.1596
chr1	34578411	34580155	merge.1597
chr1	34586831	34587770	merge.1599
chr1	34587918	34588345	merge.1600
chr1	34588233	34588986	merge.1601
chr1	34601747	34602807	merge.1603
chr1	34620336	34620665	merge.1605
chr1	34634101	34634661	merge.1608
chr1	34674334	34675016	merge.1613
chr1	34677554	34680523	merge.1615
chr1	34682715	34682880	merge.1617
chr1	34682793	34683119	merge.1618
chr1	34684578	34684861	merge.1619
chr1	34700632	34701164	merge.1621
chr1	34716393	34717561	merge.1626
chr1	34722705	34724949	merge.1628
chr1	34748611	34750045	merge.1630
chr1	34801472	34802577	merge.1637
chr1	34803384	34803657	merge.1638
chr1	34803546	34805224	merge.1639
chr1	34805843	34808423	merge.1640
chr1	34809549	34812409	merge.1641
chr1	34813032	34813726	merge.1642
chr1	34813651	34814327	merge.1643
chr1	34818767	34820157	merge.1646
chr1	34820883	34822162	merge.1647
chr1	34827213	34827935	merge.1649
chr1	34827870	34829610	merge.1650
chr1	34837630	34839359	merge.1655
chr1	34839244	34839435	merge.1656
chr1	34839352	34839560	merge.1657
chr1	34839790	34844321	merge.1658
chr1	34849684	34853326	merge.1659
chr1	34858202	34859929	merge.1661
chr1	34860192	34860834	merge.1662
chr1	34867104	34867647	merge.1667
chr1	34884027	34884394	merge.1670
chr1	34961439	34962818	merge.1679
chr1	35113967	35116702	merge.1685
chr1	35214628	35215581	merge.1688
chr1	35218068	35223180	merge.1690
chr1	35230221	35233979	merge.1691
chr1	35274992	35275458	merge.1697
chr1	35347640	35348863	merge.1701
chr1	35403441	35405005	merge.1706
chr1	35435495	35436714	merge.1707
chr1	35468529	35470413	merge.1710
chr1	35514036	35516922	merge.1714
chr1	35628588	35632302	merge.1719
chr1	35685679	35685888	merge.1727
chr1	35685793	35685945	merge.1728
chr1	35697283	35699554	merge.1734
chr1	35749646	35749790	merge.1739
chr1	35759293	35760104	merge.1741
chr1	35763039	35763761	merge.1743
chr1	35810020	35811992	merge.1749
chr1	35822234	35823147	merge.1754
chr1	35823977	35826730	merge.1755
chr1	35838675	35839504	merge.1756
chr1	35839414	35839914	merge.1757
chr1	35848205	35848352	merge.1763
chr1	35850056	35851742	merge.1764
chr1	35869397	35871338	merge.1768
chr1	35874914	35875908	merge.1770
chr1	35877511	35879058	merge.1772
chr1	35879404	35879916	merge.1773
chr1	35883734	35885300	merge.1776
chr1	35907450	35908659	merge.1781
chr1	35916982	35917608	merge.1782
chr1	35918157	35919105	merge.1783
chr1	35924453	35927843	merge.1784
chr1	35933098	35936996	merge.1787
chr1	35939478	35946308	merge.1788
chr1	35963277	35964018	merge.1793
chr1	35971286	35972499	merge.1795
chr1	35973433	35974150	merge.1796
chr1	35974110	35974908	merge.1797
chr1	35975654	35976763	merge.1798
chr1	35982235	35983072	merge.1802
chr1	35984822	35987349	merge.1804
chr1	35992106	35993429	merge.1805
chr1	36001205	36002714	merge.1809
chr1	36003146	36005099	merge.1810
chr1	36030051	36031344	merge.1815
chr1	36037946	36039054	merge.1816
chr1	36039671	36040098	merge.1817
chr1	36067234	36072380	merge.1821
chr1	36072930	36074978	merge.1822
chr1	36075048	36077019	merge.1823
chr1	36079588	36080050	merge.1826
chr1	36081547	36083980	merge.1827
chr1	36087606	36091906	merge.1829
chr1	36094954	36095203	merge.1830
chr1	36095104	36096238	merge.1831
chr1	36097915	36099349	merge.1832
chr1	36099986	36100339	merge.1834
chr1	36102996	36106152	merge.1835
chr1	36127926	36134370	merge.1844
chr1	36145777	36146663	merge.1852
chr1	36154563	36154766	merge.1854
chr1	36154642	36155072	merge.1855
chr1	36160074	36163757	merge.1856
chr1	36174812	36175041	merge.1858
chr1	36234931	36237176	merge.1873
chr1	36241969	36242107	merge.1875
chr1	36241993	36242339	merge.1876
chr1	36243049	36245246	merge.1877
chr1	36246977	36247201	merge.1878
chr1	36250805	36251887	merge.1880
chr1	36254579	36256330	merge.1883
chr1	36261012	36262569	merge.1884
chr1	36263895	36264734	merge.1885
chr1	36269319	36270099	merge.1887
chr1	36270373	36271973	merge.1888
chr1	36272564	36273796	merge.1889
chr1	36274590	36274759	merge.1890
chr1	36274705	36275184	merge.1891
chr1	36313634	36319225	merge.1898
chr1	36319856	36322461	merge.1899
chr1	36325561	36326394	merge.1901
chr1	36348435	36349253	merge.1908
chr1	36351694	36351848	merge.1909
chr1	36351765	36352095	merge.1910
chr1	36354094	36354986	merge.1911
chr1	36356879	36358356	merge.1912
chr1	36367602	36369639	merge.1913
chr1	36408428	36409313	merge.1924
chr1	36416783	36418367	merge.1928
chr1	36419404	36419809	merge.1929
chr1	36419707	36420232	merge.1930
chr1	36427833	36429325	merge.1931
chr1	36430142	36430532	merge.1932
chr1	36432185	36432924	merge.1933
chr1	36436564	36437064	merge.1934
chr1	36436967	36437378	merge.1935
chr1	36444488	36446403	merge.1937
chr1	36456735	36458505	merge.1938
chr1	36474681	36475008	merge.1942
chr1	36474917	36475189	merge.1943
chr1	36475745	36476020	merge.1944
chr1	36491511	36493721	merge.1950
chr1	36501272	36502148	merge.1955
chr1	36509178	36509377	merge.1959
chr1	36509279	36510213	merge.1960
chr1	36511341	36513597	merge.1961
chr1	36514291	36515109	merge.1962
chr1	36515569	36516346	merge.1963
chr1	36516225	36516916	merge.1964
chr1	36517557	36517832	merge.1965
chr1	36524552	36526068	merge.1967
chr1	36529829	36532744	merge.1970
chr1	36533313	36533605	merge.1971
chr1	36538526	36540980	merge.1974
chr1	36545829	36549086	merge.1976
chr1	36565858	36566909	merge.1979
chr1	36574258	36574768	merge.1981
chr1	36575502	36578779	merge.1982
chr1	36579851	36581452	merge.1983
chr1	36582911	36583049	merge.1985
chr1	36582960	36585207	merge.1986
chr1	36585851	36591418	merge.1988
chr1	36592710	36593493	merge.1989
chr1	36594911	36597371	merge.1990
chr1	36599133	36600851	merge.1991
chr1	36603037	36603244	merge.1992
chr1	36603138	36603927	merge.1993
chr1	36606851	36608914	merge.1994
chr1	36609638	36610045	merge.1995
chr1	36609951	36610103	merge.1996
chr1	36610890	36612681	merge.1997
chr1	36613521	36614581	merge.1998
chr1	36630178	36632284	merge.2002
chr1	36632208	36632360	merge.2003
chr1	36645468	36645949	merge.2009
chr1	36665271	36666253	merge.2013
chr1	36679682	36679955	merge.2017
chr1	36682005	36683669	merge.2019
chr1	36683987	36684613	merge.2020
chr1	36690808	36692885	merge.2021
chr1	36696690	36699867	merge.2022
chr1	36700305	36701875	merge.2023
chr1	36706141	36710813	merge.2025
chr1	36737279	36737795	merge.2029
chr1	36745481	36747154	merge.2031
chr1	36755802	36755954	merge.2033
chr1	36755949	36756552	merge.2034
chr1	36756434	36756828	merge.2035
chr1	36757927	36762143	merge.2036
chr1	36763001	36764095	merge.2037
chr1	36767447	36767839	merge.2039
chr1	36770577	36773032	merge.2041
chr1	36777859	36779810	merge.2042
chr1	36784578	36785624	merge.2044
chr1	36791910	36792074	merge.2048
chr1	36792809	36793942	merge.2049
chr1	36793903	36794599	merge.2050
chr1	36794904	36795352	merge.2051
chr1	36795263	36798234	merge.2052
chr1	36803159	36808395	merge.2056
chr1	36811262	36812571	merge.2058
chr1	36812475	36812872	merge.2059
chr1	36833123	36833485	merge.2066
chr1	36835601	36837495	merge.2068
chr1	36844247	36846419	merge.2071
chr1	36852243	36852990	merge.2074
chr1	36854003	36857341	merge.2075
chr1	36859075	36863971	merge.2077
chr1	36864646	36865313	merge.2078
chr1	36874816	36875910	merge.2080
chr1	36883274	36885254	merge.2081
chr1	36887642	36888683	merge.2083
chr1	36890637	36891765	merge.2084
chr1	36892601	36895335	merge.2085
chr1	36900086	36905664	merge.2087
chr1	36917011	36927231	merge.2093
chr1	36933361	36941817	merge.2097
chr1	36942921	36945414	merge.2098
chr1	36969506	36970724	merge.2102
chr1	36981475	36991195	merge.2105
chr1	36996401	36997822	merge.2107
chr1	36999759	37002925	merge.2108
chr1	37009638	37011282	merge.2111
chr1	37028454	37031203	merge.2114
chr1	37042225	37044017	merge.2117
chr1	37051480	37051840	merge.2122
chr1	37087468	37089364	merge.2127
chr1	37097311	37097844	merge.2131
chr1	37100382	37103274	merge.2133
chr1	37121834	37122421	merge.2139
chr1	37122312	37122464	merge.2140
chr1	37123586	37124185	merge.2141
chr1	37128000	37131738	merge.2144
chr1	37186432	37188283	merge.2149
chr1	37212162	37213310	merge.2152
chr1	37213863	37214443	merge.2153
chr1	37214353	37214505	merge.2154
chr1	37219399	37222609	merge.2156
chr1	37261440	37262389	merge.2168
chr1	37299085	37300739	merge.2173
chr1	37308537	37309109	merge.2176
chr1	37317189	37319049	merge.2178
chr1	37327192	37328299	merge.2180
chr1	37331020	37331969	merge.2182
chr1	37334736	37337834	merge.2183
chr1	37338352	37338647	merge.2184
chr1	37341298	37342773	merge.2186
chr1	37344443	37345146	merge.2187
chr1	37345936	37347626	merge.2188
chr1	37348522	37349782	merge.2189
chr1	37349790	37352192	merge.2190
chr1	37353286	37354299	merge.2191
chr1	37354193	37354345	merge.2192
chr1	37356769	37357128	merge.2194
chr1	37357099	37357599	merge.2195
chr1	37357682	37358906	merge.2196
chr1	37358870	37359231	merge.2197
chr1	37366584	37367188	merge.2200
chr1	37368463	37369842	merge.2201
chr1	37370772	37371559	merge.2202
chr1	37374553	37375125	merge.2204
chr1	37375079	37375888	merge.2205
chr1	37380109	37380949	merge.2208
chr1	37390002	37391052	merge.2212
chr1	37396873	37397876	merge.2214
chr1	37401674	37403163	merge.2217
chr1	37409624	37410820	merge.2220
chr1	37427298	37428097	merge.2225
chr1	37428532	37431933	merge.2226
chr1	37473194	37475459	merge.2235
chr1	37477788	37478264	merge.2237
chr1	37478143	37478958	merge.2238
chr1	37490919	37493024	merge.2242
chr1	37495784	37496414	merge.2244
chr1	37503767	37504048	merge.2246
chr1	37512434	37512662	merge.2247
chr1	37512616	37513151	merge.2248
chr1	37540306	37541630	merge.2253
chr1	37551443	37551886	merge.2257
chr1	37559639	37562487	merge.2258
chr1	37585449	37586574	merge.2261
chr1	37613930	37614688	merge.2264
chr1	37615778	37616819	merge.2265
chr1	37623796	37623940	merge.2267
chr1	37623870	37624749	merge.2268
chr1	37625791	37626151	merge.2269
chr1	37627530	37629786	merge.2271
chr1	37630367	37632397	merge.2272
chr1	37632312	37632860	merge.2273
chr1	37638936	37639140	merge.2277
chr1	37639104	37639652	merge.2278
chr1	37646898	37647437	merge.2281
chr1	37668624	37669454	merge.2286
chr1	37670749	37671868	merge.2287
chr1	37674537	37676062	merge.2288
chr1	37678219	37678838	merge.2290
chr1	37687145	37688791	merge.2292
chr1	37697823	37699136	merge.2296
chr1	37719262	37720540	merge.2301
chr1	37863732	37866216	merge.2311
chr1	37871114	37873392	merge.2312
chr1	37877750	37877934	merge.2313
chr1	37877830	37878026	merge.2314
chr1	37888521	37891586	merge.2315
chr1	37917896	37918267	merge.2322
chr1	37931717	37932234	merge.2325
chr1	37958455	37959412	merge.2328
chr1	37959921	37960839	merge.2329
chr1	37985694	37986194	merge.2333
chr1	37986087	37986684	merge.2334
chr1	37995064	38001112	merge.2335
chr1	38011578	38013304	merge.2337
chr1	38029810	38030666	merge.2339
chr1	38048992	38050307	merge.2341
chr1	38055569	38059787	merge.2345
chr1	38063696	38064565	merge.2347
chr1	38080951	38081941	merge.2354
chr1	38101521	38106515	merge.2355
chr1	38126583	38131437	merge.2360
chr1	38181233	38181750	merge.2368
chr1	38202402	38202546	merge.2374
chr1	38202451	38202834	merge.2375
chr1	38202793	38203293	merge.2376
chr1	38204802	38205523	merge.2377
chr1	38209519	38210477	merge.2379
chr1	38218115	38218581	merge.2380
chr1	38291134	38291423	merge.2403
chr1	38291347	38293931	merge.2404
chr1	38293947	38294163	merge.2405
chr1	38294043	38294600	merge.2406
chr1	38297440	38298938	merge.2407
chr1	38334183	38334518	merge.2414
chr1	38336639	38336785	merge.2416
chr1	38336715	38337192	merge.2417
chr1	38383375	38386016	merge.2424
chr1	38392028	38392866	merge.2425
chr1	38393405	38394821	merge.2426
chr1	38395381	38395891	merge.2427
chr1	38398531	38399462	merge.2428
chr1	38408480	38409421	merge.2430
chr1	38437629	38438198	merge.2435
chr1	38440529	38440867	merge.2438
chr1	38440804	38444017	merge.2439
chr1	38447380	38450007	merge.2440
chr1	38450332	38451619	merge.2441
chr1	38467002	38468112	merge.2445
chr1	38475337	38479813	merge.2448
chr1	38481354	38481896	merge.2449
chr1	38488490	38489883	merge.2451
chr1	38497333	38497851	merge.2454
chr1	38497751	38498078	merge.2455
chr1	38498913	38500504	merge.2457
chr1	38506324	38507892	merge.2460
chr1	38509372	38509638	merge.2461
chr1	38528361	38530113	merge.2463
chr1	38543424	38547236	merge.2467
chr1	38548259	38549815	merge.2468
chr1	38557405	38558594	merge.2470
chr1	38560932	38561840	merge.2472
chr1	38562516	38563352	merge.2473
chr1	38565293	38565575	merge.2475
chr1	38565488	38566283	merge.2476
chr1	38606816	38607528	merge.2484
chr1	38618925	38619092	merge.2487
chr1	38618999	38619431	merge.2488
chr1	38620724	38622683	merge.2489
chr1	38626365	38629515	merge.2490
chr1	38630750	38631017	merge.2491
chr1	38655078	38655722	merge.2495
chr1	38657685	38658503	merge.2497
chr1	38662159	38663721	merge.2498
chr1	38695962	38696757	merge.2503
chr1	38699342	38701307	merge.2504
chr1	38760488	38760894	merge.2509
chr1	38766266	38767607	merge.2511
chr1	38769984	38770957	merge.2513
chr1	38777086	38778183	merge.2514
chr1	38790202	38791392	merge.2518
chr1	38794552	38796712	merge.2519
chr1	38796634	38797134	merge.2520
chr1	38823020	38825654	merge.2524
chr1	38835654	38836814	merge.2526
chr1	38866499	38870850	merge.2529
chr1	38876524	38877571	merge.2533
chr1	38883707	38884463	merge.2535
chr1	38887117	38888413	merge.2537
chr1	38897361	38898628	merge.2540
chr1	38901308	38903039	merge.2541
chr1	38903691	38904766	merge.2542
chr1	38983165	38989537	merge.2548
chr1	38990711	38992703	merge.2550
chr1	39004484	39009763	merge.2554
chr1	39010615	39011119	merge.2555
chr1	39039414	39039805	merge.2561
chr1	39041595	39042896	merge.2562
chr1	39069225	39069926	merge.2564
chr1	39089758	39090294	merge.2565
chr1	39097590	39098658	merge.2570
chr1	39104859	39106927	merge.2571
chr1	39122560	39124714	merge.2572
chr1	39135397	39136159	merge.2574
chr1	39143559	39144059	merge.2575
chr1	39143963	39144390	merge.2576
chr1	39156982	39157537	merge.2577
chr1	39157471	39157617	merge.2578
chr1	39178891	39180066	merge.2580
chr1	39184741	39187437	merge.2581
chr1	39191374	39198044	merge.2583
chr1	39201589	39202099	merge.2585
chr1	39234809	39235745	merge.2589
chr1	39243033	39245536	merge.2590
chr1	39245502	39245646	merge.2591
chr1	39251878	39252286	merge.2593
chr1	39253383	39254409	merge.2594
chr1	39259692	39261608	merge.2596
chr1	39280370	39283571	merge.2599
chr1	39290268	39290809	merge.2602
chr1	39291791	39294058	merge.2603
chr1	39294704	39295072	merge.2604
chr1	39294954	39295106	merge.2605
chr1	39301781	39302231	merge.2606
chr1	39302204	39302704	merge.2607
chr1	39306270	39309984	merge.2609
chr1	39313355	39313750	merge.2610
chr1	39313664	39314164	merge.2611
chr1	39334714	39335748	merge.2614
chr1	39335660	39336204	merge.2615
chr1	39345064	39345564	merge.2618
chr1	39361907	39362933	merge.2622
chr1	39390965	39391191	merge.2629
chr1	39391939	39392574	merge.2630
chr1	39395920	39397024	merge.2633
chr1	39398697	39400028	merge.2634
chr1	39405262	39405470	merge.2636
chr1	39417544	39418141	merge.2640
chr1	39430187	39431109	merge.2646
chr1	39437710	39439431	merge.2649
chr1	39452692	39453086	merge.2652
chr1	39453477	39457060	merge.2653
chr1	39458024	39458305	merge.2654
chr1	39460577	39467262	merge.2655
chr1	39477203	39480487	merge.2657
chr1	39481693	39483680	merge.2658
chr1	39492813	39493519	merge.2660
chr1	39503139	39503853	merge.2663
chr1	39515761	39516143	merge.2666
chr1	39519650	39520627	merge.2668
chr1	39548519	39549019	merge.2673
chr1	39551922	39552561	merge.2674
chr1	39554831	39557485	merge.2675
chr1	39560229	39561238	merge.2676
chr1	39561153	39561607	merge.2677
chr1	39571428	39572665	merge.2682
chr1	39575043	39579767	merge.2683
chr1	39579744	39580639	merge.2684
[truncated: 116,689 more rows]
