# Supplementary material for: Identification of gene specific cis-regulatory elements during differentiation of mouse embryonic stem cells: An integrative approach using high-throughput datasets
Source: PLoS Comput Biol. 2019 Nov 4;15(11):e1007337. doi: 10.1371/journal.pcbi.1007337 (PMC6855567; doi:10.1371/journal.pcbi.1007337)
Supplement: S3 Table — (XLSX) [file pcbi.1007337.s003.xlsx]

## Sheet: TF set (model)
gene	qvalue	lambdaCutoff	spearmanCoef	preds	dropInVariance	CREpvals
Cebpb	0.0108	lmin(0.0011) lmin+1se( 0.048)	lmin(0.92) lmin+1se( 0.9)	merge.154147_154167_154168,merge.154162,merge.154160,merge.154164	6.0317,3.782,4.2624,4.2976	2.4e-03,2.3e-02,1.4e-02,1.4e-02
Elk4	0.0788	lmin(0.16) lmin+1se( 0.42)	lmin(0.79) lmin+1se( 0.75)	merge.10562,merge.10561	1.8297,3.2339	1.6e-01,3.9e-02
Esrrb	0.0833143	lmin(0.0011) lmin+1se( 0.0011)	lmin(1) lmin+1se( 1)	merge.58420_58421,merge.58410_58422,merge.58394,merge.58402,merge.58408,merge.58413,merge.58403,merge.58410_58422	1.2226,2.0156,0.5306,1.1779,3.0438,0.4867,0.0669,0	2.9e-01,1.3e-01,5.9e-01,3.1e-01,4.8e-02,6.1e-01,9.4e-01,1.0e+00
Fli1	0.0833143	lmin(1.3) lmin+1se( 3.1)	lmin(0.95) lmin+1se( 0.95)	merge.248634	3.0239	0.049
Gata2	0.0921273	lmin(0.33) lmin+1se( 0.72)	lmin(0.75) lmin+1se( 0.67)	merge.208509	2.8762	0.056
Gfi1	0.018	lmin(0.0011) lmin+1se( 0.97)	lmin(0.56) lmin+1se( 0.56)	merge.192754	5.2176	0.0054
Lmo2	0.0527294	lmin(0.37) lmin+1se( 1.2)	lmin(0.85) lmin+1se( 0.85)	merge.145774,merge.145766_145771	0.9604,3.6916	3.8e-01,2.5e-02
Meis1	0.018	lmin(1.7) lmin+1se( 1.7)	lmin(0.83) lmin+1se( 0.83)	merge.33607	5.2092	0.0055
Nanog	0	lmin(0.015) lmin+1se( 0.095)	lmin(0.98) lmin+1se( 0.96)	merge.212503_212515_212525_212528,merge.212529,merge.212533,merge.212540_212554,merge.212527,merge.212531	15.4307,1.3968,0.148,5.4128,0.0623,3.1594	0.0e+00,2.5e-01,8.6e-01,4.5e-03,9.4e-01,4.3e-02
Pou5f1	0	lmin(0.19) lmin+1se( 0.62)	lmin(0.99) lmin+1se( 0.99)	merge.112067_112070_112082,merge.112072	30.2205,4.2297	0.0e+00,1.5e-02
Runx1	0	lmin(1e-04) lmin+1se( 0.85)	lmin(0.99) lmin+1se( 0.9)	merge.105688_105707_105708_105718,merge.105704	22.6028,0.8551	0.0e+00,4.3e-01
Sox2	0	lmin(0.037) lmin+1se( 0.94)	lmin(0.87) lmin+1se( 0.93)	merge.158920_158922,merge.158937_158940_158941,merge.158919	27.4183,0.1713,4.5991	0.0e+00,8.4e-01,1.0e-02
Spi1	0.00144	lmin(0.36) lmin+1se( 0.62)	lmin(0.94) lmin+1se( 0.94)	merge.144423_144425,merge.144406_144407	6.3497,8.4515	1.7e-03,2.0e-04
Tal1	0.0048	lmin(0.46) lmin+1se( 1.7)	lmin(0.95) lmin+1se( 0.92)	merge.175200_175204_175211	7.1919	0.0008

## Sheet: TF set (CREs)
gene	type	preds	dropInVariance	pvalue	padj
Cebpb	1se	merge.154147_154167_154168	6.0317	0.0024	0.0108
Cebpb	1se	merge.154162	3.782	0.0228	0.0513
Cebpb	1se	merge.154160	4.2624	0.0141	0.03504
Cebpb	1se	merge.154164	4.2976	0.0136	0.03504
Elk4	1se	merge.10562	1.8297	0.1605	0.24075
Elk4	1se	merge.10561	3.2339	0.0394	0.0788
Esrrb	1se	merge.58420_58421	1.2226	0.2945	0.407769
Esrrb	1se	merge.58410_58422	2.0156	0.1332	0.208487
Esrrb	1se	merge.58394	0.5306	0.5882	0.70584
Esrrb	1se	merge.58402	1.1779	0.3079	0.410533
Esrrb	1se	merge.58408	3.0438	0.0477	0.0833143
Esrrb	1se	merge.58413	0.4867	0.6147	0.713845
Esrrb	1se	merge.58403	0.0669	0.9353	0.966446
Esrrb	1se	merge.58410_58422	NA	1	1
Fli1	1se	merge.248634	3.0239	0.0486	0.0833143
Gata2	1se	merge.208509	2.8762	0.0563	0.0921273
Gfi1	1se	merge.192754	5.2176	0.0054	0.018
Lmo2	1se	merge.145774	0.9604	0.3827	0.492043
Lmo2	1se	merge.145766_145771	3.6916	0.0249	0.0527294
Meis1	1se	merge.33607	5.2092	0.0055	0.018
Nanog	1se	merge.212503_212515_212525_212528	15.4307	0	0
Nanog	1se	merge.212529	1.3968	0.2474	0.356256
Nanog	1se	merge.212533	0.148	0.8624	0.9408
Nanog	1se	merge.212540_212554	5.4128	0.0045	0.018
Nanog	1se	merge.212527	0.0623	0.9396	0.966446
Nanog	1se	merge.212531	3.1594	0.0425	0.0805263
Pou5f1	1se	merge.112067_112070_112082	30.2205	0	0
Pou5f1	1se	merge.112072	4.2297	0.0146	0.03504
Runx1	1se	merge.105688_105707_105708_105718	22.6028	0	0
Runx1	1se	merge.105704	0.8551	0.4252	0.527834
Sox2	1se	merge.158920_158922	27.4183	0	0
Sox2	1se	merge.158937_158940_158941	0.1713	0.8425	0.9408
Sox2	1se	merge.158919	4.5991	0.0101	0.0303
Spi1	1se	merge.144423_144425	6.3497	0.0017	0.00874286
Spi1	1se	merge.144406_144407	8.4515	0.0002	0.00144
Tal1	1se	merge.175200_175204_175211	7.1919	0.0008	0.0048

## Sheet: TFClust set (model)
gene	qvalue	lambdaCutoff	spearmanCoef	preds	dropInVariance	CREpvals
1300017J02Rik	0	lmin(0.03) lmin+1se(0.12)	lmin(0.9) lmin+1se(0.9)	merge.256984,merge.256977,merge.256986,merge.256966_256974_256987	21.081,0.8868,1.7309,3.4419	0.0e+00,4.1e-01,1.8e-01,3.2e-02
1810055G02Rik	0	lmin(0.02) lmin+1se(0.04)	lmin(0.84) lmin+1se(0.85)	merge.127486,merge.127483,merge.127487	17.0817,5.1073,8.7541	0.0e+00,6.1e-03,2.0e-04
2700094K13Rik	0.669595	lmin(0.66) lmin+1se(0.66)	lmin(0.22) lmin+1se(0.22)	merge.144078	0.7542	0.47
2900011O08Rik	0	lmin(0.22) lmin+1se(0.38)	lmin(0.95) lmin+1se(0.93)	merge.98957,merge.98983_98991	76.6433,2.1726	0.0e+00,1.1e-01
6430573F11Rik	0.469103	lmin(1.2) lmin+1se(1.2)	lmin(0.079) lmin+1se(0.079)	merge.234896_234906	1.1907	0.3
AI429214	0	lmin(0.02) lmin+1se(0.37)	lmin(0.84) lmin+1se(0.83)	merge.234951,merge.234948_234950	17.4374,0.6872	0e+00,5e-01
AI607873	0	lmin(1e-04) lmin+1se(0.35)	lmin(0.44) lmin+1se(0.44)	merge.15209,merge.15207	17.6918,0.5111	0e+00,6e-01
Aaed1	0.0619615	lmin(0.11) lmin+1se(0.35)	lmin(0.9) lmin+1se(0.9)	merge.70193_70197_70198_70208_70213,merge.70183_70196_70207	0.5675,3.6105	5.7e-01,2.7e-02
Abca5	0	lmin(0.06) lmin+1se(0.08)	lmin(0.98) lmin+1se(0.98)	merge.48149_48165,merge.48153,merge.48151	8.463,14.8126,1.9853	2.0e-04,0.0e+00,1.4e-01
Acap1	0.499207	lmin(0.2) lmin+1se(0.89)	lmin(0.75) lmin+1se(0.62)	merge.40432	1.122	0.33
Agbl3	0	lmin(0.33) lmin+1se(0.8)	lmin(0.84) lmin+1se(0.84)	merge.204447_204463	10.5855	0
Akap13	0.0364194	lmin(0.06) lmin+1se(0.22)	lmin(0.87) lmin+1se(0.83)	merge.221868,merge.221887	4.2195,3.3803	1.5e-02,3.4e-02
Alox5ap	0.052881	lmin(0.35) lmin+1se(0.94)	lmin(0.7) lmin+1se(0.71)	merge.202298_202299,merge.202288	3.7886,0.5115	2.3e-02,6.0e-01
Amfr	0.00171292	lmin(0.14) lmin+1se(0.61)	lmin(0.87) lmin+1se(0.77)	merge.240343_240358	7.6263	0.0005
Ankrd13a	0.00722017	lmin(0.03) lmin+1se(0.1)	lmin(0.87) lmin+1se(0.9)	merge.194386_194397_194417,merge.194403,merge.194374_194421,merge.194409,merge.194403,merge.194403	6.0486,0.029,1.4112,2.25,0,0.4312	2.4e-03,9.7e-01,2.4e-01,1.1e-01,1.0e+00,6.5e-01
Ap1m2	0	lmin(1e-04) lmin+1se(1e-04)	lmin(1) lmin+1se(1)	merge.247526,merge.247520_247534,merge.247528,merge.247525,merge.247532,merge.247512_247556	256.3493,92.7336,18.8811,0.3093,0.8341,4.5487	0.0e+00,0.0e+00,0.0e+00,7.3e-01,4.3e-01,1.1e-02
Ap3b2	0.0342873	lmin(0.25) lmin+1se(0.79)	lmin(0.9) lmin+1se(0.92)	merge.222697,merge.222696,merge.222701	4.2978,0.6389,1.4977	1.4e-02,5.3e-01,2.2e-01
Apaf1	0.00139707	lmin(0.01) lmin+1se(0.2)	lmin(0.92) lmin+1se(0.94)	merge.28241,merge.28234	7.9085,1.9943	4.0e-04,1.4e-01
Apba2	0.411621	lmin(0.76) lmin+1se(2.4)	lmin(0.81) lmin+1se(0.79)	merge.220748	1.3432	0.26
Apbb1	0	lmin(0.14) lmin+1se(1.6)	lmin(0.41) lmin+1se(0.41)	merge.224877_224890	9.9752	0
Aqp8	0	lmin(0.27) lmin+1se(0.97)	lmin(0.82) lmin+1se(0.75)	merge.227039_227040,merge.227037_227038	18.1675,2.8435	0.0e+00,5.8e-02
Asap3	0	lmin(0.45) lmin+1se(0.8)	lmin(0.77) lmin+1se(0.77)	merge.179826	18.4523	0
Asic1	0	lmin(0.15) lmin+1se(0.28)	lmin(0.93) lmin+1se(0.94)	merge.96255,merge.96253	14.5087,2.0375	0.0e+00,1.3e-01
Atp2a3	0.00985587	lmin(1e-04) lmin+1se(0.18)	lmin(0.89) lmin+1se(0.77)	merge.41005,merge.41009,merge.41006,merge.41003	1.9612,2.5195,0.0392,5.6755	1.4e-01,8.1e-02,9.6e-01,3.4e-03
Atp8b4	0.0431061	lmin(1.5) lmin+1se(2.4)	lmin(0.53) lmin+1se(0.49)	merge.147887	4.0342	0.018
Atrnl1	0	lmin(0.04) lmin+1se(0.05)	lmin(0.99) lmin+1se(0.99)	merge.134592,merge.134580,merge.134617,merge.134589,merge.134587,merge.134643,merge.134617	191.9325,13.0526,0.3258,0.4622,1.3951,0.7366,0	0.0e+00,0.0e+00,7.2e-01,6.3e-01,2.5e-01,4.8e-01,1.0e+00
B430306N03Rik	0.00171292	lmin(0.54) lmin+1se(1.6)	lmin(0.53) lmin+1se(0.56)	merge.113573,merge.113575,merge.113565	7.5667,0.5543,0.6622	5.0e-04,5.7e-01,5.2e-01
BC017158	0.1432	lmin(0.11) lmin+1se(0.39)	lmin(0.78) lmin+1se(0.84)	merge.227900	2.6085	0.074
Bbip1	0.00935184	lmin(0.06) lmin+1se(0.23)	lmin(0.9) lmin+1se(0.9)	merge.133812_133813,merge.133820	1.8448,5.756	1.6e-01,3.2e-03
Bend5	0.000757672	lmin(1e-04) lmin+1se(1.2)	lmin(0.48) lmin+1se(0.41)	merge.175053	8.2971	0.0002
Best1	0.00265185	lmin(0.18) lmin+1se(0.8)	lmin(0.82) lmin+1se(0.87)	merge.128656_128671,merge.128659_128660_128667	7.1893,5.7839	8.0e-04,3.1e-03
Bet1	0	lmin(0.1) lmin+1se(0.4)	lmin(0.83) lmin+1se(0.83)	merge.202688	12.9107	0
Bicc1	0.00359635	lmin(1.7) lmin+1se(2.8)	lmin(0.47) lmin+1se(0.47)	merge.25206	6.8372	0.0011
Birc3	0	lmin(0.08) lmin+1se(0.2)	lmin(0.82) lmin+1se(0.82)	merge.246722,merge.246704_246712	42.6731,1.4805	0.0e+00,2.3e-01
Bnip2	0	lmin(0.07) lmin+1se(0.31)	lmin(0.93) lmin+1se(0.93)	merge.254296	16.0476	0
Bod1	0.567857	lmin(0.25) lmin+1se(0.25)	lmin(0.13) lmin+1se(0.13)	merge.34769_34789	0.9698	0.38
Brap	0.0289993	lmin(0.13) lmin+1se(0.2)	lmin(0.78) lmin+1se(0.78)	merge.196409,merge.196390_196407	0.4891,4.4862	6.1e-01,1.1e-02
Bzw2	0	lmin(0.01) lmin+1se(0.01)	lmin(0.89) lmin+1se(0.89)	merge.53965_53976_53998,merge.53985,merge.53988,merge.53992	36.0333,4.7129,0.5681,8.3646	0.0e+00,9.0e-03,5.7e-01,2.0e-04
Cabp1	0.0053386	lmin(0.09) lmin+1se(1.6)	lmin(0.85) lmin+1se(0.75)	merge.194542	6.3795	0.0017
Calcrl	0.00171292	lmin(0.66) lmin+1se(1.8)	lmin(0.81) lmin+1se(0.81)	merge.144037_144038	7.6229	0.0005
Calu	0.00139707	lmin(1e-04) lmin+1se(0.01)	lmin(0.92) lmin+1se(0.92)	merge.203620_203629,merge.203633,merge.203634	2.1043,7.848,3.4313	1.2e-01,4.0e-04,3.2e-02
Capn2	0	lmin(0.17) lmin+1se(0.35)	lmin(0.93) lmin+1se(0.92)	merge.16458_16459	58.2859	0
Capsl	0.122943	lmin(0.45) lmin+1se(0.81)	lmin(0.6) lmin+1se(0.5)	merge.86042,merge.86043_86047	2.1709,2.7923	1.1e-01,6.1e-02
Cbfa2t3	0	lmin(0.1) lmin+1se(0.32)	lmin(1) lmin+1se(1)	merge.244953,merge.244932,merge.244950	33.8528,3.5206,0.6128	0.0e+00,3.0e-02,5.4e-01
Cblc	0	lmin(0.24) lmin+1se(0.32)	lmin(0.98) lmin+1se(0.97)	merge.216467,merge.216481,merge.216472,merge.216485_216487,merge.216474,merge.216481	46.7985,3.525,9.3923,18.8529,4.5774,0	0.0e+00,2.9e-02,1.0e-04,0.0e+00,1.0e-02,1.0e+00
Cbs	0	lmin(0.5) lmin+1se(1.1)	lmin(0.85) lmin+1se(0.85)	merge.111350	11.5528	0
Cbx7	0	lmin(0.06) lmin+1se(0.24)	lmin(0.93) lmin+1se(0.92)	merge.92276_92294,merge.92278_92289,merge.92288	73.5695,3.0088,0.3467	0.0e+00,4.9e-02,7.1e-01
Ccdc181	0.800081	lmin(0.28) lmin+1se(0.28)	lmin(0.24) lmin+1se(0.24)	merge.13970_13974_13982	0.4959	0.61
Ccdc32	0.137069	lmin(0.38) lmin+1se(0.38)	lmin(0.64) lmin+1se(0.64)	merge.146941_146943_146952,merge.146949	0.0082,2.6698	9.9e-01,6.9e-02
Ccdc40	0	lmin(0.04) lmin+1se(0.1)	lmin(0.95) lmin+1se(0.95)	merge.50340,merge.50344,merge.50332,merge.50337_50352_50383	13.5887,8.0485,7.2247,15.9733	0e+00,3e-04,7e-04,0e+00
Ccdc64	0.317494	lmin(0.5) lmin+1se(0.88)	lmin(0.84) lmin+1se(0.71)	merge.194704	1.6665	0.19
Ccdc85c	0	lmin(1e-04) lmin+1se(0.08)	lmin(0.99) lmin+1se(0.96)	merge.60915,merge.60910,merge.60897_60931,merge.60912,merge.60897_60931	92.3689,43.6847,16.63,8.8495,0	0.0e+00,0.0e+00,0.0e+00,1.0e-04,1.0e+00
Ccnjl	0.000409143	lmin(0.23) lmin+1se(3)	lmin(0.72) lmin+1se(0.3)	merge.35894	9.0484	0.0001
Ccr5	0	lmin(0.15) lmin+1se(0.55)	lmin(0.7) lmin+1se(0.7)	merge.260519_260523	46.3311	0
Cd200r3	0	lmin(0.08) lmin+1se(1)	lmin(0.72) lmin+1se(0.73)	merge.103150,merge.103158_103159_103160_103166_103170	10.632,0.1878	0.0e+00,8.3e-01
Cd300c2	0	lmin(0.15) lmin+1se(1)	lmin(0.7) lmin+1se(0.7)	merge.48936,merge.48915_48919,merge.48941	37.8695,6.426,1.038	0.0e+00,1.6e-03,3.5e-01
Cd300lf	0	lmin(0.05) lmin+1se(0.99)	lmin(0.85) lmin+1se(0.66)	merge.48971_48973,merge.48972_48989	20.17,1.9457	0.0e+00,1.4e-01
Cd52	0	lmin(0.09) lmin+1se(1.1)	lmin(0.55) lmin+1se(0.6)	merge.179148	11.1487	0
Cdc16	0.163355	lmin(0.02) lmin+1se(0.24)	lmin(0.92) lmin+1se(0.9)	merge.232612_232620,merge.232608,merge.232597_232607	0.6526,2.4636,0.1567	5.2e-01,8.5e-02,8.5e-01
Cdh1	0	lmin(0.01) lmin+1se(0.02)	lmin(1) lmin+1se(0.99)	merge.241535,merge.241521,merge.241538,merge.241531,merge.241548,merge.241540,merge.241513_241514_241515_241525_241526_241536,merge.241538	186.8416,137.9496,1.406,32.2687,19.9226,1.0738,15.2296,0	0.0e+00,0.0e+00,2.5e-01,0.0e+00,0.0e+00,3.4e-01,0.0e+00,1.0e+00
Cdkn2c	0	lmin(0.13) lmin+1se(0.36)	lmin(0.81) lmin+1se(0.81)	merge.174999	12.3831	0
Cdr2l	0.000757672	lmin(0.01) lmin+1se(0.26)	lmin(0.75) lmin+1se(0.58)	merge.49065,merge.49069,merge.49070,merge.49062,merge.49069	8.5287,8.5496,0.0841,7.2418,0	2.0e-04,2.0e-04,9.2e-01,7.0e-04,1.0e+00
Cebpg	0	lmin(0.05) lmin+1se(0.06)	lmin(0.83) lmin+1se(0.83)	merge.218396,merge.218398	16.8554,4.7054	0e+00,9e-03
Celf4	0.390662	lmin(0.66) lmin+1se(1.3)	lmin(0.72) lmin+1se(0.81)	merge.120559,merge.120559	1.4154,0	2.4e-01,1.0e+00
Cep250	0.307999	lmin(0.21) lmin+1se(0.21)	lmin(0.54) lmin+1se(0.54)	merge.151525,merge.151525	1.7086,0	1.8e-01,1.0e+00
Cfl2	0	lmin(0.01) lmin+1se(0.13)	lmin(0.96) lmin+1se(0.95)	merge.54842,merge.54834_54843	18.3434,3.017	0.0e+00,4.9e-02
Chchd7	0.0053386	lmin(0.08) lmin+1se(0.26)	lmin(0.72) lmin+1se(0.72)	merge.168182	6.3995	0.0017
Cldn7	0	lmin(0.2) lmin+1se(0.64)	lmin(0.95) lmin+1se(0.83)	merge.40450	13.9231	0
Clec11a	0.163876	lmin(0.01) lmin+1se(0.1)	lmin(0.82) lmin+1se(0.82)	merge.219280,merge.219276,merge.219275,merge.219274	0.7661,2.4582,0.2857,0.0202	4.6e-01,8.6e-02,7.5e-01,9.8e-01
Clec12a	0.0203805	lmin(2.8) lmin+1se(2.8)	lmin(0.47) lmin+1se(0.47)	merge.213488	4.8767	0.0076
Cmpk2	0.380628	lmin(1.7) lmin+1se(1.7)	lmin(0.45) lmin+1se(0.45)	merge.52994	1.4459	0.24
Cnga3	0.25829	lmin(0.41) lmin+1se(1.4)	lmin(0.49) lmin+1se(0.49)	merge.2152	1.9231	0.15
Cobl	0	lmin(1e-04) lmin+1se(1.2)	lmin(0.9) lmin+1se(0.77)	merge.33391	28.7975	0
Crb3	0	lmin(0.01) lmin+1se(0.07)	lmin(0.98) lmin+1se(0.99)	merge.114611,merge.114604,merge.114624_114631,merge.114583_114599,merge.114618,merge.114609	44.3987,0.1092,0.8683,2.6833,0.4921,2.1348	0.0e+00,9.0e-01,4.2e-01,6.8e-02,6.1e-01,1.2e-01
Csgalnact1	0	lmin(0.04) lmin+1se(0.85)	lmin(0.99) lmin+1se(0.94)	merge.236569,merge.236577	86.1128,7.1464	0.0e+00,8.0e-04
Csgalnact2	0.0749354	lmin(0.16) lmin+1se(0.47)	lmin(0.7) lmin+1se(0.73)	merge.211740,merge.211741	3.389,1.5258	3.4e-02,2.2e-01
Ctbp2	0	lmin(0.05) lmin+1se(0.11)	lmin(0.92) lmin+1se(0.92)	merge.228684,merge.228711,merge.228702	21.61,0.1476,0.2871	0.0e+00,8.6e-01,7.5e-01
Ctse	0	lmin(0.21) lmin+1se(2.1)	lmin(0.89) lmin+1se(0.85)	merge.10464	11.9506	0
Cul4a	0	lmin(0.01) lmin+1se(0.03)	lmin(0.95) lmin+1se(0.95)	merge.232376,merge.232348_232356_232395_232425,merge.232387	22.2806,5.0176,21.9218	0.0e+00,6.6e-03,0.0e+00
Cyb5d2	0.000757672	lmin(0.02) lmin+1se(0.93)	lmin(0.78) lmin+1se(0.56)	merge.40953_40963	8.3204	0.0002
Cyth3	0.137904	lmin(0.05) lmin+1se(0.22)	lmin(0.94) lmin+1se(0.88)	merge.201145,merge.201129_201141_201153,merge.201117_201177	2.6549,0.2302,1.8079	7.0e-02,7.9e-01,1.6e-01
Cyth4	0.00109592	lmin(0.93) lmin+1se(2.3)	lmin(0.94) lmin+1se(0.94)	merge.91845_91849	8.2278	0.0003
Ddx41	0.172068	lmin(0.16) lmin+1se(0.31)	lmin(0.7) lmin+1se(0.7)	merge.68744	2.4008	0.091
Dgkz	0.0168152	lmin(0.07) lmin+1se(0.15)	lmin(0.93) lmin+1se(0.9)	merge.144599,merge.144604,merge.144594_144631	5.0892,2.6206,3.6839	6.2e-03,7.3e-02,2.5e-02
Dlgap3	0.00139707	lmin(1.1) lmin+1se(2.1)	lmin(0.88) lmin+1se(0.88)	merge.177364_177368_177369_177370_177399	7.8814	0.0004
Dnajc6	0	lmin(0.38) lmin+1se(1.2)	lmin(0.81) lmin+1se(0.81)	merge.173907	19.209	0
Dpf1	0	lmin(0.17) lmin+1se(0.64)	lmin(0.95) lmin+1se(0.87)	merge.217674,merge.217666_217713	19.1935,0.5142	0.0e+00,6.0e-01
Dppa3	0	lmin(0.53) lmin+1se(1.3)	lmin(0.87) lmin+1se(0.84)	merge.212506	43.6152	0
Dsp	0	lmin(0.15) lmin+1se(1.7)	lmin(0.84) lmin+1se(0.87)	merge.65730	10.9117	0
Dusp2	0	lmin(0.04) lmin+1se(0.34)	lmin(0.96) lmin+1se(0.95)	merge.148041,merge.148038,merge.148040	23.755,0.9524,3.0639	0.0e+00,3.9e-01,4.7e-02
Dync2h1	0.000409143	lmin(0.12) lmin+1se(0.45)	lmin(0.81) lmin+1se(0.81)	merge.246672	9.3208	0.0001
Echdc2	0.000757672	lmin(0.22) lmin+1se(0.68)	lmin(0.94) lmin+1se(0.94)	merge.174817_174819	8.372	0.0002
Efna4	0	lmin(0.1) lmin+1se(0.21)	lmin(0.73) lmin+1se(0.73)	merge.162603,merge.162591_162607_162610	52.1364,0.4739	0.0e+00,6.2e-01
Efna5	0.00591478	lmin(0.66) lmin+1se(1.3)	lmin(0.42) lmin+1se(0.42)	merge.114807	6.2809	0.0019
Elavl2	1	lmin(0.45) lmin+1se(1.1)	lmin(0.77) lmin+1se(0.5)	merge.173315	0.0763	0.93
Ell3	0	lmin(0.04) lmin+1se(0.06)	lmin(0.99) lmin+1se(0.99)	merge.147421,merge.147420,merge.147427_147428,merge.147423_147425,merge.147423_147425	21.1801,28.0978,6.0181,0.0157,0	0.0e+00,0.0e+00,2.4e-03,9.8e-01,1.0e+00
Entpd7	0	lmin(0.05) lmin+1se(0.13)	lmin(0.83) lmin+1se(0.83)	merge.132383_132390_132406,merge.132385	11.5504,6.1504	0.0e+00,2.1e-03
Epb41l4b	0	lmin(0.02) lmin+1se(0.08)	lmin(0.89) lmin+1se(0.81)	merge.171621,merge.171630,merge.171622,merge.171628,merge.171648	22.2708,7.7557,0.2151,2.7544,0.3246	0.0e+00,4.0e-04,8.1e-01,6.4e-02,7.2e-01
Epb42	0	lmin(0.01) lmin+1se(0.38)	lmin(0.81) lmin+1se(0.81)	merge.147341	45.7587	0
Epcam	0	lmin(0.34) lmin+1se(1.2)	lmin(0.88) lmin+1se(0.88)	merge.118142	14.1065	0
Eps8l2	0	lmin(0.12) lmin+1se(0.3)	lmin(0.95) lmin+1se(0.93)	merge.230001_230027,merge.230004,merge.229997,merge.230004	10.09,0.9743,3.344,0	0.0e+00,3.8e-01,3.5e-02,1.0e+00
Eras	0	lmin(0.35) lmin+1se(0.66)	lmin(0.98) lmin+1se(0.97)	merge.260627_260628_260638_260641_260642,merge.260623,merge.260615_260621	28.3326,0.765,14.6301	0.0e+00,4.7e-01,0.0e+00
Erbb2ip	0.0502623	lmin(0.1) lmin+1se(0.39)	lmin(0.79) lmin+1se(0.82)	merge.73486_73497,merge.73492	3.8546,2.8365	2.1e-02,5.9e-02
Erbb3	0	lmin(0.09) lmin+1se(0.23)	lmin(0.96) lmin+1se(0.96)	merge.31842,merge.31835,merge.31813_31814_31826_31830	24.7301,2.2809,5.2237	0.0e+00,1.0e-01,5.4e-03
Etv6	0.341923	lmin(0.21) lmin+1se(0.52)	lmin(0.82) lmin+1se(0.7)	merge.213560,merge.213560	1.5783,0	2.1e-01,1.0e+00
Evc	0.00359635	lmin(0.31) lmin+1se(0.67)	lmin(0.6) lmin+1se(0.6)	merge.188402	6.803	0.0011
Exoc6	0.175335	lmin(0.3) lmin+1se(0.8)	lmin(0.6) lmin+1se(0.66)	merge.131457	2.3734	0.093
Extl2	0	lmin(0.01) lmin+1se(0.27)	lmin(0.84) lmin+1se(0.84)	merge.165342	16.1104	0
F2rl3	0	lmin(0.4) lmin+1se(0.73)	lmin(0.95) lmin+1se(0.95)	merge.237509,merge.237504_237513_237515,merge.237504_237513_237515	14.879,3.3214,0	0.0e+00,3.6e-02,1.0e+00
Fam102b	0.757495	lmin(0.07) lmin+1se(0.47)	lmin(0.84) lmin+1se(0.81)	merge.165183_165205,merge.165201_165202_165208	0.3194,0.5823	7.3e-01,5.6e-01
Fam126a	0.118594	lmin(0.19) lmin+1se(0.45)	lmin(0.84) lmin+1se(0.84)	merge.185829,merge.185808_185830	2.8345,1.3107	5.9e-02,2.7e-01
Fam69b	0.13748	lmin(0.55) lmin+1se(0.55)	lmin(0.56) lmin+1se(0.56)	merge.137471_137472	2.6632	0.07
Fam83h	0.61453	lmin(0.02) lmin+1se(0.25)	lmin(0.83) lmin+1se(0.77)	merge.91222	0.8686	0.42
Fam84b	0.0393677	lmin(1e-04) lmin+1se(0.07)	lmin(0.89) lmin+1se(0.87)	merge.89634,merge.89639	4.1368,1.5254	1.6e-02,2.2e-01
Fbxo15	0	lmin(0.41) lmin+1se(0.88)	lmin(0.64) lmin+1se(0.64)	merge.127257	24.0476	0
Fbxo2	0	lmin(0.19) lmin+1se(0.68)	lmin(0.87) lmin+1se(0.87)	merge.182366_182369_182407	15.2151	0
Fcgr1	0	lmin(0.13) lmin+1se(0.21)	lmin(0.63) lmin+1se(0.63)	merge.163414_163415,merge.163417,merge.163422_163423,merge.163395_163408_163418,merge.163390_163405_163406_163421	15.3071,0.3417,0.9288,0.3193,0.0486	0.0e+00,7.1e-01,4.0e-01,7.3e-01,9.5e-01
Fech	0.175316	lmin(0.01) lmin+1se(0.53)	lmin(0.87) lmin+1se(0.67)	merge.124336	2.3776	0.093
Flna	0	lmin(0.02) lmin+1se(0.21)	lmin(0.88) lmin+1se(0.87)	merge.261540	20.071	0
Flt4	0	lmin(0.28) lmin+1se(0.56)	lmin(0.85) lmin+1se(0.85)	merge.36420,merge.36417,merge.36417	13.7805,2.2131,0	0.0e+00,1.1e-01,1.0e+00
Foxred2	0.00676051	lmin(0.04) lmin+1se(0.35)	lmin(0.95) lmin+1se(0.56)	merge.91645	6.107	0.0022
Frmd4a	0.00109592	lmin(0.22) lmin+1se(0.33)	lmin(0.82) lmin+1se(0.82)	merge.135217	8.0165	0.0003
Fscn1	0.00648103	lmin(1.5) lmin+1se(2.1)	lmin(0.45) lmin+1se(0.45)	merge.200982	6.1542	0.0021
Fsd1l	0.0638471	lmin(0.01) lmin+1se(0.44)	lmin(0.71) lmin+1se(0.76)	merge.171282	3.5758	0.028
Galnt1	0	lmin(0.09) lmin+1se(0.22)	lmin(0.9) lmin+1se(0.9)	merge.120327,merge.120331	15.064,3.8366	0.0e+00,2.2e-02
Ganc	0.0314837	lmin(0.1) lmin+1se(0.69)	lmin(0.71) lmin+1se(0.54)	merge.147239_147252_147271	4.3915	0.012
Gata1	0.353876	lmin(1.1) lmin+1se(1.1)	lmin(0.66) lmin+1se(0.66)	merge.260627_260638_260642_260647	1.5396	0.21
Gchfr	0.755129	lmin(0.41) lmin+1se(0.41)	lmin(0.47) lmin+1se(0.47)	merge.146976	0.5873	0.56
Gem	0.00887603	lmin(1e-04) lmin+1se(0.01)	lmin(0.96) lmin+1se(0.96)	merge.168702,merge.168704,merge.168708,merge.168705_168706	5.8245,0.0244,1.3382,1.4469	3.0e-03,9.8e-01,2.6e-01,2.4e-01
Gjc1	0.0679975	lmin(1.8) lmin+1se(2.2)	lmin(0.21) lmin+1se(0.21)	merge.46618	3.5013	0.03
Gli3	0	lmin(0.24) lmin+1se(1.6)	lmin(0.76) lmin+1se(0.76)	merge.63548_63566	21.8349	0
Glt1d1	0	lmin(0.21) lmin+1se(0.58)	lmin(0.92) lmin+1se(0.9)	merge.197742,merge.197727,merge.197725,merge.197721	13.7783,0.1717,4.2437,4.6502	0.0e+00,8.4e-01,1.4e-02,9.6e-03
Gp1ba	0	lmin(0.03) lmin+1se(0.06)	lmin(0.98) lmin+1se(0.98)	merge.40614,merge.40611,merge.40608,merge.40599_40626,merge.40588_40591_40594_40612_40636,merge.40599_40626	18.6279,3.2719,8.3311,0.5032,0.9981,0	0.0e+00,3.8e-02,2.0e-04,6.0e-01,3.7e-01,1.0e+00
Gpsm3	0.0404589	lmin(0.17) lmin+1se(0.77)	lmin(0.64) lmin+1se(0.64)	merge.111886	4.1027	0.017
Grap2	0.117977	lmin(0.91) lmin+1se(1.9)	lmin(0.96) lmin+1se(0.96)	merge.92502,merge.92480_92492,merge.92480_92492	0.5404,2.8475,0	5.8e-01,5.8e-02,1.0e+00
Grhl3	0.11017	lmin(0.4) lmin+1se(1.1)	lmin(0.78) lmin+1se(0.78)	merge.179619_179625_179626_179641,merge.179634_179635_179648_179654,merge.179634_179635_179648_179654	2.9238,0.5342,0	5.4e-02,5.9e-01,1.0e+00
Grik3	0	lmin(0.67) lmin+1se(1.9)	lmin(0.87) lmin+1se(0.87)	merge.176939_176983_176996	13.6065	0
Grk5	0.0153625	lmin(0.05) lmin+1se(0.47)	lmin(0.88) lmin+1se(0.79)	merge.134954_134955_134963_134967,merge.134948,merge.134948	4.7046,5.1916,0	9.1e-03,5.6e-03,1.0e+00
Gtf2ird1	0	lmin(0.39) lmin+1se(0.77)	lmin(0.76) lmin+1se(0.76)	merge.198673_198777	10.2766	0
Hbb-bh2	0	lmin(1e-04) lmin+1se(0.81)	lmin(0.72) lmin+1se(0.72)	merge.224823	20.3618	0
Hectd1	0.00265185	lmin(0.24) lmin+1se(0.5)	lmin(0.94) lmin+1se(0.9)	merge.54508	7.0854	0.0008
Hemgn	0.035049	lmin(0.34) lmin+1se(0.6)	lmin(0.82) lmin+1se(0.71)	merge.170703,merge.170704,merge.170678_170726	4.2678,4.0992,2.1218	1.4e-02,1.7e-02,1.2e-01
Herc1	0.0596283	lmin(0.07) lmin+1se(0.15)	lmin(0.99) lmin+1se(0.98)	merge.253821_253825,merge.253843,merge.253831_253855,merge.253835,merge.253841,merge.253831_253855	0.1094,0.4321,3.6551,0.027,0.5619,0	9.0e-01,6.5e-01,2.6e-02,9.7e-01,5.7e-01,1.0e+00
Hgsnat	0	lmin(0.03) lmin+1se(0.05)	lmin(0.95) lmin+1se(0.95)	merge.233945_233966,merge.233952,merge.233937,merge.233943,merge.233919_233940,merge.233946,merge.233947	28.8051,1.8744,1.8359,0.0091,0.5148,0.1249,0.0882	0.0e+00,1.5e-01,1.6e-01,9.9e-01,6.0e-01,8.8e-01,9.2e-01
Hhex	0.280707	lmin(0.22) lmin+1se(0.56)	lmin(0.88) lmin+1se(0.88)	merge.131430_131434_131440_131443,merge.131423	0.1386,1.816	8.7e-01,1.6e-01
Hk3	0	lmin(1e-04) lmin+1se(0.25)	lmin(0.75) lmin+1se(0.75)	merge.68630	45.02	0
Hmbox1	0.0385159	lmin(0.04) lmin+1se(0.35)	lmin(0.88) lmin+1se(0.76)	merge.81313_81318	4.1622	0.016
Hmgcr	0	lmin(0.04) lmin+1se(0.31)	lmin(0.92) lmin+1se(0.92)	merge.72479	33.7326	0
Hmgcs1	0	lmin(1e-04) lmin+1se(0.13)	lmin(0.89) lmin+1se(0.9)	merge.74928,merge.74924	10.8266,7.3229	0e+00,7e-04
Hmha1	0.0588968	lmin(0.02) lmin+1se(0.38)	lmin(0.84) lmin+1se(0.68)	merge.26593,merge.26584_26601	3.6684,0.112	2.5e-02,8.9e-01
Hook3	0.000409143	lmin(0.17) lmin+1se(0.46)	lmin(0.85) lmin+1se(0.78)	merge.233945_233966	9.3662	0.0001
Hoxb4	1	lmin(0.06) lmin+1se(0.13)	lmin(0.98) lmin+1se(0.99)	merge.45081,merge.45084,merge.45083,merge.45064_45073,merge.45088,merge.45079,merge.45084	0,0,0,0,0,0,0	1e+00,1e+00,1e+00,1e+00,1e+00,1e+00,1e+00
Hsd11b2	0.61453	lmin(0.1) lmin+1se(0.64)	lmin(0.85) lmin+1se(0.42)	merge.241234	0.8686	0.42
Hsd17b7	0.0063	lmin(1e-04) lmin+1se(0.56)	lmin(0.72) lmin+1se(0.72)	merge.14633	5.6061	0.0037
Hsf2bp	0.273302	lmin(0.27) lmin+1se(2.1)	lmin(0.83) lmin+1se(0.78)	merge.111425,merge.111425,merge.111425	1.8547,0,0.032	1.6e-01,1.0e+00,9.7e-01
Htt	0	lmin(0.07) lmin+1se(0.21)	lmin(0.88) lmin+1se(0.89)	merge.187568	29.2285	0
Hunk	0	lmin(0.23) lmin+1se(1.2)	lmin(0.64) lmin+1se(0.35)	merge.105062	41.2962	0
Icosl	0.0470101	lmin(0.01) lmin+1se(0.27)	lmin(0.58) lmin+1se(0.56)	merge.26196_26269,merge.26230	0.4223,3.9375	6.6e-01,1.9e-02
Id3	0.217187	lmin(0.1) lmin+1se(0.46)	lmin(0.87) lmin+1se(0.76)	merge.179811_179818,merge.179810,merge.179787_179814_179833_179839,merge.179807_179808	0.3146,0.477,1.8599,2.1351	7.3e-01,6.2e-01,1.6e-01,1.2e-01
Idh1	0.796155	lmin(0.05) lmin+1se(0.54)	lmin(0.72) lmin+1se(0.72)	merge.4849,merge.4848	0.5026,0.4552	6.0e-01,6.3e-01
Ifit1	0	lmin(0.41) lmin+1se(1)	lmin(0.59) lmin+1se(0.59)	merge.131130	14.9819	0
Il17d	0.00139707	lmin(0.11) lmin+1se(1)	lmin(0.73) lmin+1se(0.73)	merge.80091	7.7593	0.0004
Il1r2	0.0992684	lmin(2.4) lmin+1se(2.4)	lmin(0.34) lmin+1se(0.34)	merge.2851_2852_2861	3.0583	0.047
Il20rb	0.0470926	lmin(0.08) lmin+1se(0.38)	lmin(0.53) lmin+1se(0.52)	merge.256635_256639	3.933	0.02
Inpp4b	0.100701	lmin(1.6) lmin+1se(1.6)	lmin(0.36) lmin+1se(0.36)	merge.238303	3.0337	0.048
Insr	0.45181	lmin(0.13) lmin+1se(0.51)	lmin(0.94) lmin+1se(0.94)	merge.231081_231091,merge.231080,merge.231086_231087_231089	0.8315,0.3201,1.2349	4.4e-01,7.3e-01,2.9e-01
Jak2	0	lmin(0.09) lmin+1se(0.61)	lmin(0.9) lmin+1se(0.84)	merge.130656_130675	14.2588	0
Jrkl	0.817347	lmin(0.29) lmin+1se(0.53)	lmin(0.84) lmin+1se(0.71)	merge.246864	0.4546	0.63
Kcnab1	0.0236892	lmin(0.6) lmin+1se(0.96)	lmin(0.73) lmin+1se(0.73)	merge.160813_160825	4.7218	0.0089
Kcne3	0.961571	lmin(0.78) lmin+1se(0.78)	lmin(0.36) lmin+1se(0.36)	merge.224315	0.2193	0.8
Kcnip3	0.000757672	lmin(0.14) lmin+1se(2)	lmin(0.95) lmin+1se(0.87)	merge.148103	8.7022	0.0002
Kcnn4	0.456663	lmin(1.7) lmin+1se(1.7)	lmin(0.56) lmin+1se(0.56)	merge.216575_216579_216640	1.2198	0.3
Kctd12	0.172068	lmin(0.28) lmin+1se(1.4)	lmin(0.7) lmin+1se(0.77)	merge.84151	2.402	0.09
Kdelr2	0	lmin(0.06) lmin+1se(0.15)	lmin(0.93) lmin+1se(0.83)	merge.201084,merge.201085,merge.201096_201114	19.3442,0.3871,1.3657	0.0e+00,6.8e-01,2.6e-01
Kdf1	0.00109592	lmin(0.15) lmin+1se(0.35)	lmin(0.93) lmin+1se(0.83)	merge.178987_179017,merge.178972_178981_179010	8.0692,3.0838	3.0e-04,4.6e-02
Khdrbs3	0.000409143	lmin(0.06) lmin+1se(1.6)	lmin(0.61) lmin+1se(0.21)	merge.90294	8.967	0.0001
Kif7	0.0147085	lmin(0.01) lmin+1se(0.65)	lmin(0.77) lmin+1se(0.61)	merge.222237	5.2338	0.0053
Klf1	0.0877261	lmin(1.8) lmin+1se(1.8)	lmin(0.28) lmin+1se(0.28)	merge.238845	3.2001	0.041
Krt42	0	lmin(0.28) lmin+1se(1.9)	lmin(0.83) lmin+1se(0.69)	merge.45946,merge.45947	17.4798,0.2223	0.0e+00,8.0e-01
Lactb	0	lmin(0.11) lmin+1se(0.27)	lmin(0.87) lmin+1se(0.87)	merge.253900_253912_253917,merge.253910_253913_253916	10.8536,3.0505	0.0e+00,4.7e-02
Lat	1	lmin(0.44) lmin+1se(0.44)	lmin(0.33) lmin+1se(0.33)	merge.227401	0.1055	0.9
Ldlr	0	lmin(1e-04) lmin+1se(0.17)	lmin(0.95) lmin+1se(0.95)	merge.247658,merge.247661	13.1499,3.6088	0.0e+00,2.7e-02
Ldlrad3	0.0514111	lmin(0.31) lmin+1se(0.58)	lmin(0.83) lmin+1se(0.83)	merge.145478,merge.145478	3.8193,0	2.2e-02,1.0e+00
Lefty2	0	lmin(0.63) lmin+1se(2.7)	lmin(0.94) lmin+1se(0.99)	merge.16110_16115_16116	11.003	0
Limd1	0.0130182	lmin(0.55) lmin+1se(0.55)	lmin(0.92) lmin+1se(0.92)	merge.260453	5.3757	0.0046
Lims1	0.00359635	lmin(0.03) lmin+1se(0.07)	lmin(0.89) lmin+1se(0.92)	merge.23092_23117_23120,merge.23104,merge.23101	6.8125,6.0375,5.9025	1.1e-03,2.4e-03,2.7e-03
Lpcat2	0	lmin(0.29) lmin+1se(1.5)	lmin(0.43) lmin+1se(0.42)	merge.240230	12.8591	0
Lrrn4	0.00139707	lmin(0.83) lmin+1se(1.4)	lmin(0.65) lmin+1se(0.65)	merge.149100	7.7766	0.0004
Lyl1	0	lmin(0.5) lmin+1se(1.1)	lmin(0.87) lmin+1se(0.84)	merge.238772,merge.238776,merge.238744_238756	11.6373,0.6614,0.6394	0.0e+00,5.2e-01,5.3e-01
Lzts3	0.610368	lmin(0.1) lmin+1se(0.28)	lmin(0.88) lmin+1se(0.93)	merge.148682,merge.148661_148680_148689,merge.148681	0.2709,0.2065,0.8839	7.6e-01,8.1e-01,4.1e-01
Magt1	0	lmin(0.15) lmin+1se(0.46)	lmin(0.81) lmin+1se(0.81)	merge.262029	11.1096	0
Map2	0.693731	lmin(1.2) lmin+1se(1.2)	lmin(0.48) lmin+1se(0.48)	merge.4876	0.7095	0.49
Mark1	0.823208	lmin(0.54) lmin+1se(0.54)	lmin(-0.1) lmin+1se(-0.1)	merge.16872	0.442	0.64
Marveld2	0.724592	lmin(0.33) lmin+1se(0.33)	lmin(0.27) lmin+1se(0.27)	merge.73173_73178	0.634	0.53
Marveld3	0.119467	lmin(0.17) lmin+1se(0.94)	lmin(0.45) lmin+1se(0.45)	merge.242102	2.8243	0.059
Mboat2	0.280892	lmin(1.1) lmin+1se(1.6)	lmin(0.82) lmin+1se(0.78)	merge.52777	1.813	0.16
Mfsd2b	0.000757672	lmin(0.81) lmin+1se(1.7)	lmin(0.44) lmin+1se(0.44)	merge.51412	8.4084	0.0002
Mib1	0	lmin(0.01) lmin+1se(0.22)	lmin(0.78) lmin+1se(0.82)	merge.119211	12.3561	0
Mmp25	0	lmin(0.16) lmin+1se(0.43)	lmin(0.99) lmin+1se(0.98)	merge.108933,merge.108906_108938	16.9982,9.175	0e+00,1e-04
Mmp8	0.0053386	lmin(1) lmin+1se(1.4)	lmin(0.7) lmin+1se(0.7)	merge.246688,merge.246687	6.3961,1.3207	1.7e-03,2.7e-01
Mob1b	0.155903	lmin(0.2) lmin+1se(0.6)	lmin(0.73) lmin+1se(0.73)	merge.191027	2.5128	0.081
Mrpl33	0.0849711	lmin(0.2) lmin+1se(0.33)	lmin(0.75) lmin+1se(0.75)	merge.186995	3.2351	0.039
Msc	0.0103935	lmin(1.5) lmin+1se(3)	lmin(0.8) lmin+1se(0.8)	merge.746	5.62	0.0036
Msmo1	0.097308	lmin(0.05) lmin+1se(0.6)	lmin(0.84) lmin+1se(0.76)	merge.236348,merge.236347	1.5461,3.0841	2.1e-01,4.6e-02
Msr1	0.000409143	lmin(0.01) lmin+1se(1.4)	lmin(0.7) lmin+1se(0.7)	merge.235000_235003,merge.235001_235004,merge.235002	9.0643,1.3748,0.1506	1.0e-04,2.5e-01,8.6e-01
Muc13	0.139092	lmin(1.1) lmin+1se(1.8)	lmin(0.22) lmin+1se(0.22)	merge.101893	2.6443	0.071
Myo1h	1	lmin(0.1) lmin+1se(0.39)	lmin(0.65) lmin+1se(0.33)	merge.194227	0.1364	0.87
Myzap	0.155004	lmin(0.4) lmin+1se(0.85)	lmin(0.92) lmin+1se(0.92)	merge.254558,merge.254560	1.129,2.5239	3.2e-01,8.0e-02
Nfam1	0.724592	lmin(1.4) lmin+1se(1.4)	lmin(0.31) lmin+1se(0.31)	merge.93012	0.6347	0.53
Nfasc	0	lmin(0.02) lmin+1se(1.8)	lmin(1) lmin+1se(0.84)	merge.10776	51.9455	0
Nfe2	0.317494	lmin(0.29) lmin+1se(0.57)	lmin(0.79) lmin+1se(0.79)	merge.97169,merge.97170	1.6683,0.9904	1.9e-01,3.7e-01
Nlrc3	0	lmin(0.02) lmin+1se(0.43)	lmin(0.95) lmin+1se(0.87)	merge.97294_97300,merge.97308	29.7872,0.3486	0.0e+00,7.1e-01
Notch3	1	lmin(0.04) lmin+1se(0.14)	lmin(0.81) lmin+1se(0.6)	merge.111479,merge.111493,merge.111492,merge.111471_111477_111499,merge.111496	0,0,0,0,0	1e+00,1e+00,1e+00,1e+00,1e+00
Nphs1	0.0053386	lmin(0.57) lmin+1se(1.9)	lmin(0.95) lmin+1se(0.95)	merge.217919_217928,merge.217922,merge.217925	6.3733,0.0199,0.3199	1.7e-03,9.8e-01,7.3e-01
Npl	0.700447	lmin(0.14) lmin+1se(1.1)	lmin(0.73) lmin+1se(0.36)	merge.12802	0.6971	0.5
Nr2f2	0.0773457	lmin(0.6) lmin+1se(1.4)	lmin(0.67) lmin+1se(0.67)	merge.221513	3.3526	0.035
Nt5c3	0	lmin(0.01) lmin+1se(0.09)	lmin(0.85) lmin+1se(0.85)	merge.206647	69.6137	0
Nuak1	0	lmin(0.09) lmin+1se(0.27)	lmin(0.94) lmin+1se(0.94)	merge.27446_27466	40.9194	0
Nxn	0	lmin(0.04) lmin+1se(0.11)	lmin(0.98) lmin+1se(0.96)	merge.41647,merge.41650,merge.41680,merge.41708_41709_41726,merge.41637,merge.41648	85.0116,0.5385,9.891,0.147,0.4648,0.1771	0.0e+00,5.8e-01,1.0e-04,8.6e-01,6.3e-01,8.4e-01
Nxpe2	0.0432027	lmin(0.01) lmin+1se(0.67)	lmin(0.64) lmin+1se(0.67)	merge.250722,merge.250721	4.0271,0.7308	1.8e-02,4.8e-01
Ophn1	0.556788	lmin(0.92) lmin+1se(0.92)	lmin(0.56) lmin+1se(0.56)	merge.261753	0.9979	0.37
Ovol2	0.662192	lmin(1.9) lmin+1se(1.9)	lmin(0.79) lmin+1se(0.79)	merge.149842	0.7733	0.46
Oxsm	0.0109269	lmin(0.13) lmin+1se(0.51)	lmin(0.65) lmin+1se(0.61)	merge.75538	5.561	0.0038
P2ry13	0.992155	lmin(0.3) lmin+1se(1.8)	lmin(0.6) lmin+1se(0.62)	merge.160611_160621_160629,merge.160620_160623_160627,merge.160625	0.0448,0.1747,0.1214	9.6e-01,8.4e-01,8.9e-01
Pafah1b2	0.29171	lmin(0.08) lmin+1se(0.22)	lmin(0.95) lmin+1se(0.93)	merge.250301,merge.250316_250319	1.7703,1.4625	1.7e-01,2.3e-01
Pcbp4	0	lmin(0.11) lmin+1se(0.31)	lmin(0.43) lmin+1se(0.36)	merge.257404_257407,merge.257400	18.3235,3.2426	0.0e+00,3.9e-02
Pcolce2	0.00023	lmin(0.04) lmin+1se(0.8)	lmin(0.67) lmin+1se(0.67)	merge.255985	9.1586	0.0001
Pde7b	0.81099	lmin(1.4) lmin+1se(2.8)	lmin(0.85) lmin+1se(0.61)	merge.20173,merge.20173,merge.20173	0.4714,0,0.0434	6.2e-01,1.0e+00,9.6e-01
Pdzd4	0	lmin(0.18) lmin+1se(0.53)	lmin(0.95) lmin+1se(0.92)	merge.261503,merge.261498,merge.261500	14.1239,0.2904,0.0663	0.0e+00,7.5e-01,9.4e-01
Phkb	0.420983	lmin(0.08) lmin+1se(0.45)	lmin(0.78) lmin+1se(0.78)	merge.238999	1.3141	0.27
Plcl2	0.269728	lmin(0.46) lmin+1se(0.96)	lmin(0.96) lmin+1se(0.95)	merge.114019,merge.114017,merge.114012_114020_114047,merge.114019,merge.114012_114020_114047	1.8727,0.0686,1.091,0,0	1.5e-01,9.3e-01,3.4e-01,1.0e+00,1.0e+00
Pm20d2	0	lmin(0.2) lmin+1se(0.76)	lmin(0.82) lmin+1se(0.82)	merge.169384	12.168	0
Prdm11	0	lmin(0.01) lmin+1se(0.01)	lmin(1) lmin+1se(1)	merge.144875,merge.144893,merge.144872,merge.144894,merge.144889,merge.144882	50.8206,42.8893,54.905,2.9266,7.9241,10.5764	0.0e+00,0.0e+00,0.0e+00,5.4e-02,4.0e-04,0.0e+00
Prkar2b	0.00562795	lmin(0.31) lmin+1se(0.94)	lmin(0.84) lmin+1se(0.87)	merge.53596,merge.53586_53588_53605_53614	6.3324,1.6092	1.8e-03,2.0e-01
Ptch2	0.000409143	lmin(0.13) lmin+1se(0.47)	lmin(0.85) lmin+1se(0.83)	merge.175421,merge.175415,merge.175417_175430_175433	0.3667,9.4923,1.015	6.9e-01,1.0e-04,3.6e-01
Ptpn7	1	lmin(1.2) lmin+1se(1.2)	lmin(0.18) lmin+1se(0.18)	merge.11421	0.0829	0.92
Rab11a	0	lmin(0.05) lmin+1se(0.15)	lmin(0.92) lmin+1se(0.92)	merge.253527_253531,merge.253518	11.1716,11.3602	0e+00,0e+00
Rab23	0.716139	lmin(0.56) lmin+1se(0.56)	lmin(0.62) lmin+1se(0.62)	merge.1390	0.6649	0.51
Rab25	0	lmin(0.35) lmin+1se(0.77)	lmin(0.94) lmin+1se(0.98)	merge.162427_162459,merge.162440,merge.162445_162446_162447_162464,merge.162443,merge.162439,merge.162440,merge.162440	26.3844,0.0878,0.0498,0.1395,0.2286,0,0.009	0.0e+00,9.2e-01,9.5e-01,8.7e-01,8.0e-01,1.0e+00,9.9e-01
Rab27b	0	lmin(0.02) lmin+1se(0.53)	lmin(0.81) lmin+1se(0.85)	merge.125185,merge.125180	11.2508,2.8949	0.0e+00,5.5e-02
Rab28	0.017	lmin(1e-04) lmin+1se(0.18)	lmin(0.65) lmin+1se(0.65)	merge.188726	4.5175	0.011
Raet1a	0	lmin(0.27) lmin+1se(0.63)	lmin(0.73) lmin+1se(0.73)	merge.20414	11.9447	0
Rap1b	0.00139707	lmin(0.39) lmin+1se(0.83)	lmin(0.72) lmin+1se(0.72)	merge.30349	7.9554	0.0004
Rarg	0	lmin(0.27) lmin+1se(0.57)	lmin(0.93) lmin+1se(0.93)	merge.96943_96950	27.8641	0
Rassf2	0	lmin(0.07) lmin+1se(0.26)	lmin(0.99) lmin+1se(0.93)	merge.148922_148944_148966,merge.148947,merge.148952,merge.148942	14.1542,1.949,0.7954,0.0562	0.0e+00,1.4e-01,4.5e-01,9.5e-01
Rassf7	0.00887603	lmin(0.04) lmin+1se(0.1)	lmin(0.71) lmin+1se(0.76)	merge.229969_229982_229984,merge.229970	5.3356,5.822	4.8e-03,3.0e-03
Rcor1	0	lmin(0.03) lmin+1se(0.05)	lmin(0.98) lmin+1se(0.98)	merge.61637,merge.61621,merge.61619,merge.61633	3.1842,15.4559,2.0192,4.2733	4.1e-02,0.0e+00,1.3e-01,1.4e-02
Rhebl1	0.821604	lmin(0.64) lmin+1se(0.64)	lmin(0.73) lmin+1se(0.73)	merge.96017	0.4458	0.64
Riok3	0	lmin(1e-04) lmin+1se(1e-04)	lmin(0.99) lmin+1se(0.99)	merge.119411_119414,merge.119407,merge.119402,merge.119403,merge.119422_119433,merge.119402,merge.119412	137.5124,2.0506,3.8283,1.832,17.312,0,0.2647	0.0e+00,1.3e-01,2.2e-02,1.6e-01,0.0e+00,1.0e+00,7.7e-01
Ripk1	0.00388778	lmin(0.05) lmin+1se(0.95)	lmin(0.54) lmin+1se(0.59)	merge.65100_65127	6.717	0.0012
Robo1	0.441923	lmin(1.3) lmin+1se(2)	lmin(0.44) lmin+1se(0.5)	merge.104195	1.2613	0.28
Samsn1	0	lmin(0.01) lmin+1se(1.1)	lmin(0.93) lmin+1se(0.7)	merge.104302	14.0108	0
Sapcd1	0.108948	lmin(0.36) lmin+1se(0.71)	lmin(0.83) lmin+1se(0.83)	merge.111982	2.9415	0.053
Sc5d	0	lmin(1e-04) lmin+1se(0.41)	lmin(0.85) lmin+1se(0.85)	merge.249362	11.3474	0
Scube2	0	lmin(0.06) lmin+1se(0.28)	lmin(0.95) lmin+1se(0.92)	merge.225198,merge.225164_225175,merge.225193,merge.225164_225175	42.5989,5.3544,0.8812,0	0.0e+00,4.7e-03,4.1e-01,1.0e+00
Sec61a2	0	lmin(0.01) lmin+1se(0.04)	lmin(0.75) lmin+1se(0.76)	merge.135479_135480,merge.135490	12.4445,9.5968	0e+00,1e-04
Sep2	0	lmin(1e-04) lmin+1se(0.34)	lmin(0.76) lmin+1se(0.76)	merge.8449	16.3789	0
Sep7	0	lmin(0.03) lmin+1se(0.12)	lmin(0.93) lmin+1se(0.93)	merge.248042_248056,merge.248054	82.2759,10.1312	0e+00,0e+00
Serpinb10	0	lmin(0.17) lmin+1se(1.1)	lmin(0.7) lmin+1se(0.7)	merge.8956	21.2242	0
Skap1	0.0702533	lmin(0.47) lmin+1se(1.5)	lmin(0.95) lmin+1se(0.92)	merge.45121	3.4648	0.031
Slc10a3	0.690671	lmin(0.16) lmin+1se(0.36)	lmin(0.7) lmin+1se(0.59)	merge.261556	0.7171	0.49
Slc14a1	0.0199188	lmin(0.18) lmin+1se(1.1)	lmin(0.73) lmin+1se(0.79)	merge.126239,merge.126229_126230,merge.126240	4.913,0.2422,0.0345	7.4e-03,7.8e-01,9.7e-01
Slc18a2	0.301913	lmin(0.72) lmin+1se(1.4)	lmin(0.84) lmin+1se(0.73)	merge.134830,merge.134828	1.7333,1.365	1.8e-01,2.6e-01
Slc23a1	0.875404	lmin(0.55) lmin+1se(0.55)	lmin(0.6) lmin+1se(0.6)	merge.121411_121415	0.3611	0.7
Slc25a21	1	lmin(0.48) lmin+1se(0.48)	lmin(0.31) lmin+1se(0.31)	merge.55038	0.1096	0.9
Slc25a24	0.0440243	lmin(0.08) lmin+1se(0.31)	lmin(0.92) lmin+1se(0.9)	merge.165211,merge.165212	2.6605,4.0049	7.0e-02,1.8e-02
Slc25a4	0	lmin(1e-04) lmin+1se(0.22)	lmin(0.9) lmin+1se(0.9)	merge.235330	34.9256	0
Slc27a3	0	lmin(0.45) lmin+1se(1.3)	lmin(0.83) lmin+1se(0.83)	merge.162876,merge.162876	12.3943,0	0.0e+00,1.0e+00
Slc28a1	0	lmin(0.07) lmin+1se(0.9)	lmin(0.93) lmin+1se(0.89)	merge.222638,merge.222609_222639	17.8647,1.703	0.0e+00,1.8e-01
Slc30a4	0.00109592	lmin(0.01) lmin+1se(0.34)	lmin(0.87) lmin+1se(0.79)	merge.147607_147624,merge.147622	8.0587,0.7558	3.0e-04,4.7e-01
Slc32a1	0.008055	lmin(0.06) lmin+1se(0.31)	lmin(0.96) lmin+1se(0.9)	merge.152274,merge.152271,merge.152277,merge.152276	4.5672,5.9211,0.1563,3.3128	1.0e-02,2.7e-03,8.6e-01,3.6e-02
Slc43a3	0.000409143	lmin(0.23) lmin+1se(0.5)	lmin(0.83) lmin+1se(0.83)	merge.144137	9.327	0.0001
Smpdl3b	0	lmin(0.13) lmin+1se(0.33)	lmin(0.9) lmin+1se(0.81)	merge.178780,merge.178769_178807	152.8215,37.0954	0.0e+00,0.0e+00
Sox7	0	lmin(0.95) lmin+1se(1.5)	lmin(0.9) lmin+1se(0.9)	merge.81108	10.1539	0
Spint1	0	lmin(0.06) lmin+1se(0.3)	lmin(1) lmin+1se(1)	merge.146998,merge.146980_147017,merge.147002	25.2852,6.0457,8.9563	0.0e+00,2.4e-03,1.0e-04
Spire2	0.791726	lmin(0.24) lmin+1se(0.95)	lmin(0.85) lmin+1se(0.61)	merge.245194	0.521	0.59
Spns2	0.0301743	lmin(0.92) lmin+1se(2.2)	lmin(0.7) lmin+1se(0.7)	merge.40891_40905_40908	4.4373	0.012
Spry4	0	lmin(0.43) lmin+1se(0.97)	lmin(0.98) lmin+1se(0.94)	merge.121958,merge.121955_121963,merge.121956	14.9331,0.1852,5.3577	0.0e+00,8.3e-01,4.7e-03
Sptbn1	0	lmin(0.02) lmin+1se(0.74)	lmin(0.99) lmin+1se(0.72)	merge.34616	18.8996	0
Sptbn2	0.00985587	lmin(0.02) lmin+1se(0.46)	lmin(0.93) lmin+1se(0.87)	merge.127693_127708,merge.127710,merge.127697_127724	0.1781,5.6781,3.9126	8.4e-01,3.4e-03,2.0e-02
Ssbp3	0.219173	lmin(0.89) lmin+1se(1.1)	lmin(0.53) lmin+1se(0.53)	merge.174446	2.1179	0.12
Ssr3	0	lmin(0.01) lmin+1se(0.07)	lmin(0.95) lmin+1se(0.95)	merge.160837,merge.160824_160833	33.2107,20.3576	0e+00,0e+00
St7	0.102227	lmin(0.02) lmin+1se(0.27)	lmin(0.96) lmin+1se(0.98)	merge.203218,merge.203219,merge.203230,merge.203233,merge.203218	3.0069,0.2966,1.6013,0.0597,0	4.9e-02,7.4e-01,2.0e-01,9.4e-01,1.0e+00
St7l	0.00109592	lmin(0.2) lmin+1se(0.38)	lmin(0.81) lmin+1se(0.81)	merge.164612_164623	8.0151	0.0003
Stat5a	0.135046	lmin(0.41) lmin+1se(1.1)	lmin(0.9) lmin+1se(0.85)	merge.46112_46139	2.6896	0.068
Stat5b	0.00909672	lmin(0.08) lmin+1se(0.21)	lmin(0.96) lmin+1se(0.96)	merge.46071_46072_46079_46103,merge.46095,merge.46109,merge.46100	5.7852,0.6933,0.7089,3.9205	3.1e-03,5.0e-01,4.9e-01,2.0e-02
Stk3	0.131433	lmin(0.12) lmin+1se(0.31)	lmin(0.85) lmin+1se(0.79)	merge.87543,merge.87545,merge.87536	1.438,0.0311,2.7197	2.4e-01,9.7e-01,6.6e-02
Stmn3	0	lmin(0.04) lmin+1se(0.09)	lmin(0.96) lmin+1se(0.96)	merge.156846,merge.156844,merge.156838_156839,merge.156845	21.0962,0.6444,8.5404,18.087	0.0e+00,5.3e-01,2.0e-04,0.0e+00
Strn	0	lmin(1e-04) lmin+1se(0.12)	lmin(0.98) lmin+1se(0.9)	merge.116538,merge.116539,merge.116531,merge.116530	22.3011,0.375,0.0142,0.3211	0.0e+00,6.9e-01,9.9e-01,7.3e-01
Sult4a1	0	lmin(0.03) lmin+1se(0.04)	lmin(0.9) lmin+1se(0.9)	merge.93404,merge.93395,merge.93396,merge.93403,merge.93397	31.9049,4.6583,5.1368,0.8396,0.6588	0.0e+00,9.5e-03,5.9e-03,4.3e-01,5.2e-01
Tango2	0.01393	lmin(0.05) lmin+1se(0.5)	lmin(0.45) lmin+1se(0.41)	merge.99555	5.3072	0.005
Taok3	1	lmin(0.08) lmin+1se(0.13)	lmin(0.9) lmin+1se(0.93)	merge.195078,merge.195050,merge.195044,merge.195078	0,0,0,0	1e+00,1e+00,1e+00,1e+00
Tbc1d2b	1	lmin(0.54) lmin+1se(0.76)	lmin(0.55) lmin+1se(0.39)	merge.255815_255817_255822,merge.255815_255817_255822	0,0	1e+00,1e+00
Tceb3	0.0314837	lmin(0.05) lmin+1se(0.45)	lmin(0.83) lmin+1se(0.81)	merge.179777,merge.179774	0.8475,4.3861	4.3e-01,1.2e-02
Tead2	0	lmin(0.23) lmin+1se(2.1)	lmin(0.73) lmin+1se(0.79)	merge.219574	22.3152	0
Tead4	0.710417	lmin(0.07) lmin+1se(1.5)	lmin(0.68) lmin+1se(0.72)	merge.213350,merge.213350	0.6753,0	5.1e-01,1.0e+00
Tec	0.0803317	lmin(0.01) lmin+1se(0.01)	lmin(0.98) lmin+1se(0.98)	merge.190115_190141,merge.190146,merge.190123,merge.190144,merge.190145,merge.190120_190127	3.3013,0.4471,0.0138,0.0226,0.2049,1.1504	3.7e-02,6.4e-01,9.9e-01,9.8e-01,8.1e-01,3.2e-01
Tenm3	0.904485	lmin(1.9) lmin+1se(1.9)	lmin(0.091) lmin+1se(0.091)	merge.235799	0.3024	0.74
Tfcp2l1	0	lmin(0.01) lmin+1se(0.29)	lmin(0.71) lmin+1se(0.73)	merge.9158,merge.9162_9173,merge.9163,merge.9164	71.3623,0.6485,0.4636,2.0768	0.0e+00,5.2e-01,6.3e-01,1.3e-01
Tlr8	0.323625	lmin(3.3) lmin+1se(3.3)	lmin(0.54) lmin+1se(0.54)	merge.262690_262692	1.6453	0.19
Tm4sf19	0	lmin(1e-04) lmin+1se(0.87)	lmin(0.95) lmin+1se(0.78)	merge.101561_101562	21.8259	0
Tmc6	0.393161	lmin(0.39) lmin+1se(0.39)	lmin(0.56) lmin+1se(0.56)	merge.49817	1.4026	0.25
Tmem123	0.00388778	lmin(0.01) lmin+1se(0.07)	lmin(0.95) lmin+1se(0.95)	merge.246703,merge.246701,merge.246704_246712,merge.246702	6.6975,0.3879,0.7875,2.3015	1.2e-03,6.8e-01,4.6e-01,1.0e-01
Tmem158	0.155004	lmin(0.1) lmin+1se(0.27)	lmin(0.81) lmin+1se(0.58)	merge.260432,merge.260428	2.5249,0.3201	8.0e-02,7.3e-01
Tmem242	0	lmin(0.04) lmin+1se(0.1)	lmin(0.95) lmin+1se(0.95)	merge.107132,merge.107129,merge.107144,merge.107143,merge.107142	22.0955,0.8824,0.3779,0.2503,0.0574	0.0e+00,4.1e-01,6.9e-01,7.8e-01,9.4e-01
Tmem65	0	lmin(0.01) lmin+1se(0.07)	lmin(0.95) lmin+1se(0.95)	merge.89338,merge.89339	17.7764,60.5197	0.0e+00,0.0e+00
Tnfaip8	0	lmin(0.06) lmin+1se(0.11)	lmin(0.94) lmin+1se(0.96)	merge.122844,merge.122837_122848_122853_122857_122859,merge.122832	19.0049,5.4838,0.2798	0.0e+00,4.2e-03,7.6e-01
Tnik	0	lmin(0.25) lmin+1se(0.88)	lmin(0.89) lmin+1se(0.85)	merge.158328	10.4766	0
Trem2	0.175335	lmin(4.9) lmin+1se(4.9)	lmin(0.37) lmin+1se(0.37)	merge.113563_113583	2.3725	0.093
Treml2	0	lmin(0.12) lmin+1se(0.28)	lmin(0.9) lmin+1se(0.89)	merge.113565,merge.113563_113583,merge.113562	29.8013,1.4681,4.3146	0.0e+00,2.3e-01,1.3e-02
Trh	0	lmin(0.34) lmin+1se(1.7)	lmin(0.84) lmin+1se(0.84)	merge.209443	15.9823	0
Trim10	0.565881	lmin(1.1) lmin+1se(2.6)	lmin(0.73) lmin+1se(0.7)	merge.112273_112301	0.9777	0.38
Trim2	0	lmin(0.02) lmin+1se(0.53)	lmin(0.94) lmin+1se(0.75)	merge.161698	15.3223	0
Trip6	0	lmin(0.01) lmin+1se(0.01)	lmin(0.95) lmin+1se(0.95)	merge.199609,merge.199607,merge.199608,merge.199612,merge.199602_199619,merge.199606	1.5936,13.8769,7.7569,2.4286,0.8126,1.4578	2.0e-01,0.0e+00,4.0e-04,8.8e-02,4.4e-01,2.3e-01
Tspan32	0.834655	lmin(0.63) lmin+1se(2.3)	lmin(0.84) lmin+1se(0.59)	merge.230386	0.4212	0.66
Tspan8	0.0543414	lmin(0.18) lmin+1se(0.95)	lmin(0.6) lmin+1se(0.59)	merge.29949	3.7603	0.023
Ttc39a	0.0492399	lmin(0.24) lmin+1se(0.65)	lmin(0.75) lmin+1se(0.77)	merge.174968_174985	3.8789	0.021
Tuft1	0.724592	lmin(0.08) lmin+1se(0.49)	lmin(0.59) lmin+1se(0.44)	merge.163084	0.6323	0.53
Unc13d	0.00171292	lmin(0.55) lmin+1se(1)	lmin(0.77) lmin+1se(0.72)	merge.49270	7.5662	0.0005
Upp1	0.0663721	lmin(0.45) lmin+1se(1.4)	lmin(0.83) lmin+1se(0.82)	merge.33228	3.5347	0.029
Usp40	0	lmin(0.04) lmin+1se(0.16)	lmin(0.95) lmin+1se(0.94)	merge.7027,merge.7030	78.0923,0.9516	0.0e+00,3.9e-01
Usp54	0.0208388	lmin(0.01) lmin+1se(0.02)	lmin(0.87) lmin+1se(0.87)	merge.75933_75956_75963,merge.75950	0.0955,4.8514	9.1e-01,7.8e-03
Vav1	0	lmin(0.36) lmin+1se(0.85)	lmin(0.85) lmin+1se(0.68)	merge.114652_114698,merge.114687,merge.114682,merge.114647_114648,merge.114652_114698,merge.114647_114648	19.0178,0.542,0.1134,0.3109,0,0	0.0e+00,5.8e-01,8.9e-01,7.3e-01,1.0e+00,1.0e+00
Vav3	0.217547	lmin(0.2) lmin+1se(0.72)	lmin(0.81) lmin+1se(0.83)	merge.165221_165230_165231_165235_165244,merge.165248,merge.165240,merge.165221_165230_165231_165235_165244	2.1301,0.4022,0.4863,0	1.2e-01,6.7e-01,6.1e-01,1.0e+00
Vwa7	0.000757672	lmin(0.04) lmin+1se(0.11)	lmin(0.95) lmin+1se(0.9)	merge.111982,merge.111984_111996,merge.111955_111969_111987,merge.111984_111996	8.2208,1.242,8.6561,0	3.0e-04,2.9e-01,2.0e-04,1.0e+00
Was	0	lmin(0.03) lmin+1se(2.2)	lmin(0.98) lmin+1se(0.77)	merge.260655,merge.260655	26.3468,0	0.0e+00,1.0e+00
Wfdc17	0	lmin(0.33) lmin+1se(1)	lmin(0.7) lmin+1se(0.7)	merge.43099_43100_43107_43121	26.4137	0
Xiap	0	lmin(0.03) lmin+1se(0.23)	lmin(0.92) lmin+1se(0.9)	merge.261092_261094	11.8739	0
Xrcc5	0.200294	lmin(0.21) lmin+1se(0.66)	lmin(0.59) lmin+1se(0.41)	merge.5165_5187	2.2285	0.11
Yeats2	0.311959	lmin(0.41) lmin+1se(0.41)	lmin(0.45) lmin+1se(0.45)	merge.99777	1.6912	0.18
Zbtb46	0.334467	lmin(0.08) lmin+1se(0.23)	lmin(0.76) lmin+1se(0.79)	merge.156881,merge.156874,merge.156845_156860_156880,merge.156883_156885,merge.156845_156860_156880	0.8166,1.6075,0.0704,0.6941,0	4.4e-01,2.0e-01,9.3e-01,5.0e-01,1.0e+00
Zbtb8a	0	lmin(0.1) lmin+1se(0.67)	lmin(0.96) lmin+1se(0.96)	merge.177881,merge.177880	12.9973,6.3483	0.0e+00,1.7e-03
Zcchc12	0	lmin(1e-04) lmin+1se(1.7)	lmin(0.94) lmin+1se(0.94)	merge.261000	20.171	0
Zdhhc7	0.26753	lmin(0.25) lmin+1se(0.46)	lmin(0.78) lmin+1se(0.75)	merge.243996_243997_244022_244040,merge.243996_243997_244022_244040	1.8858,0	1.5e-01,1.0e+00
Zfp276	0	lmin(0.04) lmin+1se(0.18)	lmin(0.9) lmin+1se(0.78)	merge.245154_245168_245184	10.0473	0
Zfp423	0.316796	lmin(0.14) lmin+1se(1.8)	lmin(0.84) lmin+1se(0.28)	merge.239412	1.6733	0.19
Zfp551	0	lmin(0.22) lmin+1se(0.54)	lmin(0.84) lmin+1se(0.84)	merge.215747	11.0168	0
Zfp790	0	lmin(1e-04) lmin+1se(0.01)	lmin(0.77) lmin+1se(0.77)	merge.217757_217764,merge.217770_217771,merge.217765	18.65,3.0364,0.0993	0.0e+00,4.8e-02,9.1e-01
Zic5	0.173886	lmin(0.3) lmin+1se(1.4)	lmin(0.82) lmin+1se(0.71)	merge.85395_85398,merge.85400	2.3879,1.0413	9.2e-02,3.5e-01
Zyg11a	0.0127857	lmin(0.76) lmin+1se(2.1)	lmin(0.87) lmin+1se(0.87)	merge.174817_174819	5.4092	0.0045

## Sheet: TFClust set (CREs)
gene	type	preds	dropInVariance	pvalue	padj
1300017J02Rik	1se	merge.256984	21.081	0	0
1300017J02Rik	1se	merge.256977	0.8868	0.412	0.610368
1300017J02Rik	1se	merge.256986	1.7309	0.1771	0.301913
1300017J02Rik	1se	merge.256966_256974_256987	3.4419	0.032	0.0716
1810055G02Rik	1se	merge.127486	17.0817	0	0
1810055G02Rik	1se	merge.127483	5.1073	0.0061	0.0166068
1810055G02Rik	1se	merge.127487	8.7541	0.0002	0.000757672
2700094K13Rik	1se	merge.144078	0.7542	0.4704	0.669595
2900011O08Rik	1se	merge.98957	76.6433	0	0
2900011O08Rik	1se	merge.98983_98991	2.1726	0.1139	0.210556
6430573F11Rik	1se	merge.234896_234906	1.1907	0.304	0.469103
AI429214	1se	merge.234951	17.4374	0	0
AI429214	1se	merge.234948_234950	0.6872	0.503	0.703414
AI607873	1se	merge.15209	17.6918	0	0
AI607873	1se	merge.15207	0.5111	0.5998	0.792356
Aaed1	1se	merge.70193_70197_70198_70208_70213	0.5675	0.5669	0.76585
Aaed1	1se	merge.70183_70196_70207	3.6105	0.027	0.0619615
Abca5	1se	merge.48149_48165	8.463	0.0002	0.000757672
Abca5	1se	merge.48153	14.8126	0	0
Abca5	1se	merge.48151	1.9853	0.1373	0.245154
Acap1	1se	merge.40432	1.122	0.3256	0.499207
Agbl3	1se	merge.204447_204463	10.5855	0	0
Akap13	1se	merge.221868	4.2195	0.0147	0.0364194
Akap13	1se	merge.221887	3.3803	0.034	0.0753684
Alox5ap	1se	merge.202298_202299	3.7886	0.0226	0.052881
Alox5ap	1se	merge.202288	0.5115	0.5996	0.792356
Amfr	1se	merge.240343_240358	7.6263	0.0005	0.00171292
Ankrd13a	1se	merge.194386_194397_194417	6.0486	0.0024	0.00722017
Ankrd13a	1se	merge.194403	0.029	0.9715	1
Ankrd13a	1se	merge.194374_194421	1.4112	0.2439	0.391552
Ankrd13a	1se	merge.194409	2.25	0.1054	0.196527
Ankrd13a	1se	merge.194403	NA	1	1
Ankrd13a	1se	merge.194403	0.4312	0.6498	0.829335
Ap1m2	1se	merge.247526	256.349	0	0
Ap1m2	1se	merge.247520_247534	92.7336	0	0
Ap1m2	1se	merge.247528	18.8811	0	0
Ap1m2	1se	merge.247525	0.3093	0.734	0.899904
Ap1m2	1se	merge.247532	0.8341	0.4343	0.630748
Ap1m2	1se	merge.247512_247556	4.5487	0.0106	0.0273007
Ap3b2	1se	merge.222697	4.2978	0.0136	0.0342873
Ap3b2	1se	merge.222696	0.6389	0.5279	0.724093
Ap3b2	1se	merge.222701	1.4977	0.2236	0.366356
Apaf1	1se	merge.28241	7.9085	0.0004	0.00139707
Apaf1	1se	merge.28234	1.9943	0.1361	0.243619
Apba2	1se	merge.220748	1.3432	0.261	0.411621
Apbb1	1se	merge.224877_224890	9.9752	0	0
Aqp8	1se	merge.227039_227040	18.1675	0	0
Aqp8	1se	merge.227037_227038	2.8435	0.0582	0.118049
Asap3	1se	merge.179826	18.4523	0	0
Asic1	1se	merge.96255	14.5087	0	0
Asic1	1se	merge.96253	2.0375	0.1304	0.23518
Atp2a3	1se	merge.41005	1.9612	0.1407	0.2506
Atp2a3	1se	merge.41009	2.5195	0.0805	0.155358
Atp2a3	1se	merge.41006	0.0392	0.9616	1
Atp2a3	1se	merge.41003	5.6755	0.0034	0.00985587
Atp8b4	1se	merge.147887	4.0342	0.0177	0.0431061
Atrnl1	1se	merge.134592	191.933	0	0
Atrnl1	1se	merge.134580	13.0526	0	0
Atrnl1	1se	merge.134617	0.3258	0.722	0.895555
Atrnl1	1se	merge.134589	0.4622	0.6299	0.814095
Atrnl1	1se	merge.134587	1.3951	0.2478	0.394277
Atrnl1	1se	merge.134643	0.7366	0.4787	0.680058
Atrnl1	1se	merge.134617	NA	1	1
B430306N03Rik	1se	merge.113573	7.5667	0.0005	0.00171292
B430306N03Rik	1se	merge.113575	0.5543	0.5745	0.773199
B430306N03Rik	1se	merge.113565	0.6622	0.5157	0.716139
BC017158	1se	merge.227900	2.6085	0.0736	0.1432
Bbip1	1se	merge.133812_133813	1.8448	0.1581	0.275425
Bbip1	1se	merge.133820	5.756	0.0032	0.00935184
Bend5	1se	merge.175053	8.2971	0.0002	0.000757672
Best1	1se	merge.128656_128671	7.1893	0.0008	0.00265185
Best1	1se	merge.128659_128660_128667	5.7839	0.0031	0.00909672
Bet1	1se	merge.202688	12.9107	0	0
Bicc1	1se	merge.25206	6.8372	0.0011	0.00359635
Birc3	1se	merge.246722	42.6731	0	0
Birc3	1se	merge.246704_246712	1.4805	0.2275	0.371895
Bnip2	1se	merge.254296	16.0476	0	0
Bod1	1se	merge.34769_34789	0.9698	0.3791	0.567857
Brap	1se	merge.196409	0.4891	0.6132	0.802653
Brap	1se	merge.196390_196407	4.4862	0.0113	0.0289993
Bzw2	1se	merge.53965_53976_53998	36.0333	0	0
Bzw2	1se	merge.53985	4.7129	0.009	0.0237786
Bzw2	1se	merge.53988	0.5681	0.5666	0.76585
Bzw2	1se	merge.53992	8.3646	0.0002	0.000757672
Cabp1	1se	merge.194542	6.3795	0.0017	0.0053386
Calcrl	1se	merge.144037_144038	7.6229	0.0005	0.00171292
Calu	1se	merge.203620_203629	2.1043	0.1219	0.221524
Calu	1se	merge.203633	7.848	0.0004	0.00139707
Calu	1se	merge.203634	3.4313	0.0323	0.0720461
Capn2	1se	merge.16458_16459	58.2859	0	0
Capsl	1se	merge.86042	2.1709	0.1141	0.210556
Capsl	1se	merge.86043_86047	2.7923	0.0613	0.122943
Cbfa2t3	1se	merge.244953	33.8528	0	0
Cbfa2t3	1se	merge.244932	3.5206	0.0296	0.0668568
Cbfa2t3	1se	merge.244950	0.6128	0.5418	0.737507
Cblc	1se	merge.216467	46.7985	0	0
Cblc	1se	merge.216481	3.525	0.0295	0.0668418
Cblc	1se	merge.216472	9.3923	0.0001	0.000409143
Cblc	1se	merge.216485_216487	18.8529	0	0
Cblc	1se	merge.216474	4.5774	0.0103	0.0267203
Cblc	1se	merge.216481	NA	1	1
Cbs	1se	merge.111350	11.5528	0	0
Cbx7	1se	merge.92276_92294	73.5695	0	0
Cbx7	1se	merge.92278_92289	3.0088	0.0494	0.102227
Cbx7	1se	merge.92288	0.3467	0.707	0.884986
Ccdc181	1se	merge.13970_13974_13982	0.4959	0.609	0.800081
Ccdc32	1se	merge.146941_146943_146952	0.0082	0.9918	1
Ccdc32	1se	merge.146949	2.6698	0.0693	0.137069
Ccdc40	1se	merge.50340	13.5887	0	0
Ccdc40	1se	merge.50344	8.0485	0.0003	0.00109592
Ccdc40	1se	merge.50332	7.2247	0.0007	0.00236415
Ccdc40	1se	merge.50337_50352_50383	15.9733	0	0
Ccdc64	1se	merge.194704	1.6665	0.1889	0.317494
Ccdc85c	1se	merge.60915	92.3689	0	0
Ccdc85c	1se	merge.60910	43.6847	0	0
Ccdc85c	1se	merge.60897_60931	16.63	0	0
Ccdc85c	1se	merge.60912	8.8495	0.0001	0.000409143
Ccdc85c	1se	merge.60897_60931	NA	1	1
Ccnjl	1se	merge.35894	9.0484	0.0001	0.000409143
Ccr5	1se	merge.260519_260523	46.3311	0	0
Cd200r3	1se	merge.103150	10.632	0	0
Cd200r3	1se	merge.103158_103159_103160_103166_103170	0.1878	0.8288	0.985749
Cd300c2	1se	merge.48936	37.8695	0	0
Cd300c2	1se	merge.48915_48919	6.426	0.0016	0.00516036
Cd300c2	1se	merge.48941	1.038	0.3541	0.538292
Cd300lf	1se	merge.48971_48973	20.17	0	0
Cd300lf	1se	merge.48972_48989	1.9457	0.1429	0.253258
Cd52	1se	merge.179148	11.1487	0	0
Cdc16	1se	merge.232612_232620	0.6526	0.5207	0.719732
Cdc16	1se	merge.232608	2.4636	0.0851	0.163355
Cdc16	1se	merge.232597_232607	0.1567	0.8549	1
Cdh1	1se	merge.241535	186.842	0	0
Cdh1	1se	merge.241521	137.95	0	0
Cdh1	1se	merge.241538	1.406	0.2451	0.392599
Cdh1	1se	merge.241531	32.2687	0	0
Cdh1	1se	merge.241548	19.9226	0	0
Cdh1	1se	merge.241540	1.0738	0.3417	0.521657
Cdh1	1se	merge.241513_241514_241515_241525_241526_241536	15.2296	0	0
Cdh1	1se	merge.241538	NA	1	1
Cdkn2c	1se	merge.174999	12.3831	0	0
Cdr2l	1se	merge.49065	8.5287	0.0002	0.000757672
Cdr2l	1se	merge.49069	8.5496	0.0002	0.000757672
Cdr2l	1se	merge.49070	0.0841	0.9193	1
Cdr2l	1se	merge.49062	7.2418	0.0007	0.00236415
Cdr2l	1se	merge.49069	NA	1	1
Cebpb	1se	merge.154147_154167_154168	6.0317	0.0024	0.00722017
Cebpg	1se	merge.218396	16.8554	0	0
Cebpg	1se	merge.218398	4.7054	0.009	0.0237786
Celf4	1se	merge.120559	1.4154	0.2428	0.390662
Celf4	1se	merge.120559	NA	1	1
Cep250	1se	merge.151525	1.7086	0.1811	0.307999
Cep250	1se	merge.151525	NA	1	1
Cfl2	1se	merge.54842	18.3434	0	0
Cfl2	1se	merge.54834_54843	3.017	0.049	0.101988
Chchd7	1se	merge.168182	6.3995	0.0017	0.0053386
Cldn7	1se	merge.40450	13.9231	0	0
Clec11a	1se	merge.219280	0.7661	0.4648	0.66498
Clec11a	1se	merge.219276	2.4582	0.0856	0.163876
Clec11a	1se	merge.219275	0.2857	0.7515	0.913538
Clec11a	1se	merge.219274	0.0202	0.98	1
Clec12a	1se	merge.213488	4.8767	0.0076	0.0203805
Cmpk2	1se	merge.52994	1.4459	0.2355	0.380628
Cnga3	1se	merge.2152	1.9231	0.1461	0.25829
Cobl	1se	merge.33391	28.7975	0	0
Crb3	1se	merge.114611	44.3987	0	0
Crb3	1se	merge.114604	0.1092	0.8965	1
Crb3	1se	merge.114624_114631	0.8683	0.4197	0.61453
Crb3	1se	merge.114583_114599	2.6833	0.0683	0.135465
Crb3	1se	merge.114618	0.4921	0.6113	0.801632
Crb3	1se	merge.114609	2.1348	0.1183	0.217187
Csgalnact1	1se	merge.236569	86.1128	0	0
Csgalnact1	1se	merge.236577	7.1464	0.0008	0.00265185
Csgalnact2	1se	merge.211740	3.389	0.0337	0.0749354
Csgalnact2	1se	merge.211741	1.5258	0.2174	0.357179
Ctbp2	1se	merge.228684	21.61	0	0
Ctbp2	1se	merge.228711	0.1476	0.8628	1
Ctbp2	1se	merge.228702	0.2871	0.7504	0.913538
Ctse	1se	merge.10464	11.9506	0	0
Cul4a	1se	merge.232376	22.2806	0	0
Cul4a	1se	merge.232348_232356_232395_232425	5.0176	0.0066	0.0178325
Cul4a	1se	merge.232387	21.9218	0	0
Cyb5d2	1se	merge.40953_40963	8.3204	0.0002	0.000757672
Cyth3	1se	merge.201145	2.6549	0.0703	0.137904
Cyth3	1se	merge.201129_201141_201153	0.2302	0.7943	0.95583
Cyth3	1se	merge.201117_201177	1.8079	0.164	0.281592
Cyth4	1se	merge.91845_91849	8.2278	0.0003	0.00109592
Ddx41	1se	merge.68744	2.4008	0.0906	0.172068
Dgkz	1se	merge.144599	5.0892	0.0062	0.0168152
Dgkz	1se	merge.144604	2.6206	0.0728	0.142029
Dgkz	1se	merge.144594_144631	3.6839	0.0251	0.0581605
Dlgap3	1se	merge.177364_177368_177369_177370_177399	7.8814	0.0004	0.00139707
Dnajc6	1se	merge.173907	19.209	0	0
Dpf1	1se	merge.217674	19.1935	0	0
Dpf1	1se	merge.217666_217713	0.5142	0.598	0.792356
Dppa3	1se	merge.212506	43.6152	0	0
Dsp	1se	merge.65730	10.9117	0	0
Dusp2	1se	merge.148041	23.755	0	0
Dusp2	1se	merge.148038	0.9524	0.3858	0.574735
Dusp2	1se	merge.148040	3.0639	0.0467	0.0989266
Dync2h1	1se	merge.246672	9.3208	0.0001	0.000409143
Echdc2	1se	merge.174817_174819	8.372	0.0002	0.000757672
Efna4	1se	merge.162603	52.1364	0	0
Efna4	1se	merge.162591_162607_162610	0.4739	0.6226	0.810512
Efna5	1se	merge.114807	6.2809	0.0019	0.00591478
Elavl2	1se	merge.173315	0.0763	0.9266	1
Elk4	1se	merge.10562	1.8297	0.1605	0.27758
Elk4	1se	merge.10561	3.2339	0.0394	0.0849711
Ell3	1se	merge.147421	21.1801	0	0
Ell3	1se	merge.147420	28.0978	0	0
Ell3	1se	merge.147427_147428	6.0181	0.0024	0.00722017
Ell3	1se	merge.147423_147425	0.0157	0.9844	1
Ell3	1se	merge.147423_147425	NA	1	1
Entpd7	1se	merge.132383_132390_132406	11.5504	0	0
Entpd7	1se	merge.132385	6.1504	0.0021	0.00648103
Epb41l4b	1se	merge.171621	22.2708	0	0
Epb41l4b	1se	merge.171630	7.7557	0.0004	0.00139707
Epb41l4b	1se	merge.171622	0.2151	0.8064	0.963911
Epb41l4b	1se	merge.171628	2.7544	0.0636	0.1272
Epb41l4b	1se	merge.171648	0.3246	0.7228	0.895555
Epcam	1se	merge.118142	14.1065	0	0
Eps8l2	1se	merge.230001_230027	10.09	0	0
Eps8l2	1se	merge.230004	0.9743	0.3774	0.566496
Eps8l2	1se	merge.229997	3.344	0.0353	0.0777686
Eps8l2	1se	merge.230004	NA	1	1
Eras	1se	merge.260627_260628_260638_260641_260642	28.3326	0	0
Eras	1se	merge.260623	0.765	0.4653	0.66498
Eras	1se	merge.260615_260621	14.6301	0	0
Erbb2ip	1se	merge.73486_73497	3.8546	0.0212	0.0502623
Erbb2ip	1se	merge.73492	2.8365	0.0586	0.118524
Erbb3	1se	merge.31842	24.7301	0	0
Erbb3	1se	merge.31835	2.2809	0.1022	0.191058
Erbb3	1se	merge.31813_31814_31826_31830	5.2237	0.0054	0.0149282
Esrrb	1se	merge.58420_58421	1.2226	0.2945	0.456411
Esrrb	1se	merge.58410_58422	2.0156	0.1332	0.239026
Esrrb	1se	merge.58410_58422	NA	1	1
Etv6	1se	merge.213560	1.5783	0.2063	0.341923
Etv6	1se	merge.213560	NA	1	1
Evc	1se	merge.188402	6.803	0.0011	0.00359635
Exoc6	1se	merge.131457	2.3734	0.0932	0.175335
F2rl3	1se	merge.237509	14.879	0	0
F2rl3	1se	merge.237504_237513_237515	3.3214	0.0361	0.0792871
F2rl3	1se	merge.237504_237513_237515	NA	1	1
Fam102b	1se	merge.165183_165205	0.3194	0.7266	0.895555
Fam102b	1se	merge.165201_165202_165208	0.5823	0.5586	0.757495
Fam126a	1se	merge.185829	2.8345	0.0588	0.118594
Fam126a	1se	merge.185808_185830	1.3107	0.2696	0.421471
Fam69b	1se	merge.137471_137472	2.6632	0.0697	0.13748
Fam83h	1se	merge.91222	0.8686	0.4195	0.61453
Fam84b	1se	merge.89634	4.1368	0.016	0.0393677
Fam84b	1se	merge.89639	1.5254	0.2175	0.357179
Fbxo15	1se	merge.127257	24.0476	0	0
Fbxo2	1se	merge.182366_182369_182407	15.2151	0	0
Fcgr1	1se	merge.163414_163415	15.3071	0	0
Fcgr1	1se	merge.163417	0.3417	0.7105	0.887815
Fcgr1	1se	merge.163422_163423	0.9288	0.395	0.586763
Fcgr1	1se	merge.163395_163408_163418	0.3193	0.7267	0.895555
Fcgr1	1se	merge.163390_163405_163406_163421	0.0486	0.9525	1
Fech	1se	merge.124336	2.3776	0.0928	0.175316
Fli1	1se	merge.248634	3.0239	0.0486	0.101451
Flna	1se	merge.261540	20.071	0	0
Flt4	1se	merge.36420	13.7805	0	0
Flt4	1se	merge.36417	2.2131	0.1094	0.202928
Flt4	1se	merge.36417	NA	1	1
Foxred2	1se	merge.91645	6.107	0.0022	0.00676052
Frmd4a	1se	merge.135217	8.0165	0.0003	0.00109592
Fscn1	1se	merge.200982	6.1542	0.0021	0.00648103
Fsd1l	1se	merge.171282	3.5758	0.028	0.0638471
Galnt1	1se	merge.120327	15.064	0	0
Galnt1	1se	merge.120331	3.8366	0.0216	0.0510416
Ganc	1se	merge.147239_147252_147271	4.3915	0.0124	0.0314837
Gata1	1se	merge.260627_260638_260642_260647	1.5396	0.2145	0.353876
Gata2	1se	merge.208509	2.8762	0.0563	0.114846
Gchfr	1se	merge.146976	0.5873	0.5558	0.755129
Gem	1se	merge.168702	5.8245	0.003	0.00887603
Gem	1se	merge.168704	0.0244	0.9759	1
Gem	1se	merge.168708	1.3382	0.2623	0.412762
Gem	1se	merge.168705_168706	1.4469	0.2353	0.380628
Gfi1b	1se	merge.138116	9.4679	0.0001	0.000409143
Gfi1b	1se	merge.138112	0.5193	0.5949	0.791726
Gfi1b	1se	merge.138114	0.1117	0.8943	1
Gfi1b	1se	merge.138115	0.1656	0.8474	0.996286
Gjc1	1se	merge.46618	3.5013	0.0302	0.0679975
Gli3	1se	merge.63548_63566	21.8349	0	0
Glt1d1	1se	merge.197742	13.7783	0	0
Glt1d1	1se	merge.197727	0.1717	0.8423	0.992155
Glt1d1	1se	merge.197725	4.2437	0.0144	0.0359247
Glt1d1	1se	merge.197721	4.6502	0.0096	0.0250861
Gp1ba	1se	merge.40614	18.6279	0	0
Gp1ba	1se	merge.40611	3.2719	0.0379	0.0824815
Gp1ba	1se	merge.40608	8.3311	0.0002	0.000757672
Gp1ba	1se	merge.40599_40626	0.5032	0.6046	0.796155
Gp1ba	1se	merge.40588_40591_40594_40612_40636	0.9981	0.3686	0.556788
Gp1ba	1se	merge.40599_40626	NA	1	1
Gpsm3	1se	merge.111886	4.1027	0.0165	0.0404589
Grap2	1se	merge.92502	0.5404	0.5825	0.78103
Grap2	1se	merge.92480_92492	2.8475	0.058	0.117977
Grap2	1se	merge.92480_92492	NA	1	1
Grhl3	1se	merge.179619_179625_179626_179641	2.9238	0.0537	0.11017
Grhl3	1se	merge.179634_179635_179648_179654	0.5342	0.5861	0.782925
Grhl3	1se	merge.179634_179635_179648_179654	NA	1	1
Grik3	1se	merge.176939_176983_176996	13.6065	0	0
Grk5	1se	merge.134954_134955_134963_134967	4.7046	0.0091	0.0239544
Grk5	1se	merge.134948	5.1916	0.0056	0.0153625
Grk5	1se	merge.134948	NA	1	1
Gtf2ird1	1se	merge.198673_198777	10.2766	0	0
Hectd1	1se	merge.54508	7.0854	0.0008	0.00265185
Hemgn	1se	merge.170703	4.2678	0.014	0.035049
Hemgn	1se	merge.170704	4.0992	0.0166	0.0405652
Hemgn	1se	merge.170678_170726	2.1218	0.1198	0.218818
Herc1	1se	merge.253821_253825	0.1094	0.8964	1
Herc1	1se	merge.253843	0.4321	0.6491	0.829335
Herc1	1se	merge.253831_253855	3.6551	0.0259	0.0596283
Herc1	1se	merge.253835	0.027	0.9733	1
Herc1	1se	merge.253841	0.5619	0.5701	0.768722
Herc1	1se	merge.253831_253855	NA	1	1
Hgsnat	1se	merge.233945_233966	28.8051	0	0
Hgsnat	1se	merge.233952	1.8744	0.1534	0.269728
Hgsnat	1se	merge.233937	1.8359	0.1595	0.277189
Hgsnat	1se	merge.233943	0.0091	0.991	1
Hgsnat	1se	merge.233919_233940	0.5148	0.5976	0.792356
Hgsnat	1se	merge.233946	0.1249	0.8826	1
Hgsnat	1se	merge.233947	0.0882	0.9156	1
Hhex	1se	merge.131430_131434_131440_131443	0.1386	0.8706	1
Hhex	1se	merge.131423	1.816	0.1627	0.280707
Hk3	1se	merge.68630	45.02	0	0
Hmbox1	1se	merge.81313_81318	4.1622	0.0156	0.0385159
Hmgcs1	1se	merge.74928	10.8266	0	0
Hmgcs1	1se	merge.74924	7.3229	0.0007	0.00236415
Hmha1	1se	merge.26593	3.6684	0.0255	0.0588968
Hmha1	1se	merge.26584_26601	0.112	0.8941	1
Hook3	1se	merge.233945_233966	9.3662	0.0001	0.000409143
Hoxb4	1se	merge.45081	0	1	1
Hoxb4	1se	merge.45084	0	1	1
Hoxb4	1se	merge.45083	0	1	1
Hoxb4	1se	merge.45064_45073	0	1	1
Hoxb4	1se	merge.45088	0	1	1
Hoxb4	1se	merge.45079	0	1	1
Hoxb4	1se	merge.45084	NA	1	1
Hsd11b2	1se	merge.241234	0.8686	0.4196	0.61453
Hsf2bp	1se	merge.111425	1.8547	0.1565	0.273302
Hsf2bp	1se	merge.111425	NA	1	1
Hsf2bp	1se	merge.111425	0.032	0.9685	1
Htt	1se	merge.187568	29.2285	0	0
Hunk	1se	merge.105062	41.2962	0	0
Icosl	1se	merge.26196_26269	0.4223	0.6555	0.834655
Icosl	1se	merge.26230	3.9375	0.0195	0.0470101
Id3	1se	merge.179811_179818	0.3146	0.7301	0.898199
Id3	1se	merge.179810	0.477	0.6206	0.80938
Id3	1se	merge.179787_179814_179833_179839	1.8599	0.1557	0.27257
Id3	1se	merge.179807_179808	2.1351	0.1182	0.217187
Idh1	1se	merge.4849	0.5026	0.6049	0.796155
Idh1	1se	merge.4848	0.4552	0.6343	0.817347
Ifit1	1se	merge.131130	14.9819	0	0
Il17d	1se	merge.80091	7.7593	0.0004	0.00139707
Il1r2	1se	merge.2851_2852_2861	3.0583	0.047	0.0992684
Il20rb	1se	merge.256635_256639	3.933	0.0196	0.0470926
Inpp4b	1se	merge.238303	3.0337	0.0481	0.100701
Insr	1se	merge.231081_231091	0.8315	0.4354	0.631066
Insr	1se	merge.231080	0.3201	0.7261	0.895555
Insr	1se	merge.231086_231087_231089	1.2349	0.2909	0.45181
Jak2	1se	merge.130656_130675	14.2588	0	0
Jrkl	1se	merge.246864	0.4546	0.6347	0.817347
Kcnab1	1se	merge.160813_160825	4.7218	0.0089	0.0236892
Kcne3	1se	merge.224315	0.2193	0.8031	0.961571
Kcnip3	1se	merge.148103	8.7022	0.0002	0.000757672
Kcnn4	1se	merge.216575_216579_216640	1.2198	0.2953	0.456663
Kctd12	1se	merge.84151	2.402	0.0905	0.172068
Kdelr2	1se	merge.201084	19.3442	0	0
Kdelr2	1se	merge.201085	0.3871	0.679	0.858947
Kdelr2	1se	merge.201096_201114	1.3657	0.2552	0.403679
Kdf1	1se	merge.178987_179017	8.0692	0.0003	0.00109592
Kdf1	1se	merge.178972_178981_179010	3.0838	0.0458	0.097308
Khdrbs3	1se	merge.90294	8.967	0.0001	0.000409143
Kif7	1se	merge.222237	5.2338	0.0053	0.0147085
Klf1	1se	merge.238845	3.2001	0.0408	0.0877261
Krt42	1se	merge.45946	17.4798	0	0
Krt42	1se	merge.45947	0.2223	0.8007	0.960304
Lactb	1se	merge.253900_253912_253917	10.8536	0	0
Lactb	1se	merge.253910_253913_253916	3.0505	0.0473	0.0996082
Lat	1se	merge.227401	0.1055	0.8999	1
Ldlr	1se	merge.247658	13.1499	0	0
Ldlr	1se	merge.247661	3.6088	0.0271	0.0619923
Ldlrad3	1se	merge.145478	3.8193	0.0219	0.0514111
Ldlrad3	1se	merge.145478	NA	1	1
Lefty2	1se	merge.16110_16115_16116	11.003	0	0
Limd1	1se	merge.260453	5.3757	0.0046	0.0130182
Lims1	1se	merge.23092_23117_23120	6.8125	0.0011	0.00359635
Lims1	1se	merge.23104	6.0375	0.0024	0.00722017
Lims1	1se	merge.23101	5.9025	0.0027	0.008055
Lmo2	1se	merge.145774	0.9604	0.3827	0.572053
Lmo2	1se	merge.145766_145771	3.6916	0.0249	0.0578844
Lpcat2	1se	merge.240230	12.8591	0	0
Lrrn4	1se	merge.149100	7.7766	0.0004	0.00139707
Lyl1	1se	merge.238772	11.6373	0	0
Lyl1	1se	merge.238776	0.6614	0.5161	0.716139
Lyl1	1se	merge.238744_238756	0.6394	0.5276	0.724093
Lzts3	1se	merge.148682	0.2709	0.7627	0.924016
Lzts3	1se	merge.148661_148680_148689	0.2065	0.8134	0.970657
Lzts3	1se	merge.148681	0.8839	0.4132	0.610368
Magt1	1se	merge.262029	11.1096	0	0
Map2	1se	merge.4876	0.7095	0.4919	0.693731
Mark1	1se	merge.16872	0.442	0.6427	0.823208
Marveld2	1se	merge.73173_73178	0.634	0.5305	0.724592
Marveld3	1se	merge.242102	2.8243	0.0594	0.119467
Mboat2	1se	merge.52777	1.813	0.1632	0.280892
Meis1	1se	merge.33607	5.2092	0.0055	0.0151462
Mfsd2b	1se	merge.51412	8.4084	0.0002	0.000757672
Mib1	1se	merge.119211	12.3561	0	0
Mmp25	1se	merge.108933	16.9982	0	0
Mmp25	1se	merge.108906_108938	9.175	0.0001	0.000409143
Mmp8	1se	merge.246688	6.3961	0.0017	0.0053386
Mmp8	1se	merge.246687	1.3207	0.2669	0.41908
Mob1b	1se	merge.191027	2.5128	0.081	0.155903
Mrpl33	1se	merge.186995	3.2351	0.0394	0.0849711
Msc	1se	merge.746	5.62	0.0036	0.0103935
Msmo1	1se	merge.236348	1.5461	0.2131	0.352378
Msmo1	1se	merge.236347	3.0841	0.0458	0.097308
Msr1	1se	merge.235000_235003	9.0643	0.0001	0.000409143
Msr1	1se	merge.235001_235004	1.3748	0.2529	0.4015
Msr1	1se	merge.235002	0.1506	0.8602	1
Muc13	1se	merge.101893	2.6443	0.0711	0.139092
Myo1h	1se	merge.194227	0.1364	0.8725	1
Myzap	1se	merge.254558	1.129	0.3234	0.496898
Myzap	1se	merge.254560	2.5239	0.0801	0.155004
Nanog	1se	merge.212503_212515_212525_212528	15.4307	0	0
Nanog	1se	merge.212529	1.3968	0.2474	0.394277
Nanog	1se	merge.212533	0.148	0.8624	1
Nanog	1se	merge.212540_212554	5.4128	0.0045	0.0127857
Nanog	1se	merge.212527	0.0623	0.9396	1
Nanog	1se	merge.212531	3.1594	0.0425	0.0908358
Nfam1	1se	merge.93012	0.6347	0.5301	0.724592
Nfasc	1se	merge.10776	51.9455	0	0
Nfe2	1se	merge.97169	1.6683	0.1886	0.317494
Nfe2	1se	merge.97170	0.9904	0.3714	0.559837
Nlrc3	1se	merge.97294_97300	29.7872	0	0
Nlrc3	1se	merge.97308	0.3486	0.7057	0.884906
Notch3	1se	merge.111479	0	1	1
Notch3	1se	merge.111493	0	1	1
Notch3	1se	merge.111492	0	1	1
Notch3	1se	merge.111471_111477_111499	0	1	1
Notch3	1se	merge.111496	0	1	1
Nphs1	1se	merge.217919_217928	6.3733	0.0017	0.0053386
Nphs1	1se	merge.217922	0.0199	0.9803	1
Nphs1	1se	merge.217925	0.3199	0.7262	0.895555
Npl	1se	merge.12802	0.6971	0.498	0.700447
Nr2f2	1se	merge.221513	3.3526	0.035	0.0773457
Nt5c3	1se	merge.206647	69.6137	0	0
Nuak1	1se	merge.27446_27466	40.9194	0	0
Nxn	1se	merge.41647	85.0116	0	0
Nxn	1se	merge.41650	0.5385	0.5836	0.781042
Nxn	1se	merge.41680	9.891	0.0001	0.000409143
Nxn	1se	merge.41708_41709_41726	0.147	0.8633	1
Nxn	1se	merge.41637	0.4648	0.6282	0.814095
Nxn	1se	merge.41648	0.1771	0.8377	0.991394
Nxpe2	1se	merge.250722	4.0271	0.0178	0.0432027
Nxpe2	1se	merge.250721	0.7308	0.4815	0.682681
Ophn1	1se	merge.261753	0.9979	0.3686	0.556788
Ovol2	1se	merge.149842	0.7733	0.4615	0.662192
Oxsm	1se	merge.75538	5.561	0.0038	0.0109269
P2ry13	1se	merge.160611_160621_160629	0.0448	0.9562	1
P2ry13	1se	merge.160620_160623_160627	0.1747	0.8398	0.992155
P2ry13	1se	merge.160625	0.1214	0.8857	1
Pafah1b2	1se	merge.250301	1.7703	0.1703	0.29171
Pafah1b2	1se	merge.250316_250319	1.4625	0.2317	0.377039
Pcbp4	1se	merge.257404_257407	18.3235	0	0
Pcbp4	1se	merge.257400	3.2426	0.0391	0.0848352
Pde7b	1se	merge.20173	0.4714	0.6241	0.81099
Pde7b	1se	merge.20173	NA	1	1
Pde7b	1se	merge.20173	0.0434	0.9575	1
Pdzd4	1se	merge.261503	14.1239	0	0
Pdzd4	1se	merge.261498	0.2904	0.748	0.912382
Pdzd4	1se	merge.261500	0.0663	0.9358	1
Phkb	1se	merge.238999	1.3141	0.2687	0.420983
Plcl2	1se	merge.114019	1.8727	0.1537	0.269728
Plcl2	1se	merge.114017	0.0686	0.9337	1
Plcl2	1se	merge.114012_114020_114047	1.091	0.3359	0.513898
Plcl2	1se	merge.114019	NA	1	1
Plcl2	1se	merge.114012_114020_114047	NA	1	1
Pm20d2	1se	merge.169384	12.168	0	0
Pou5f1	1se	merge.112067_112070_112082	30.2205	0	0
Pou5f1	1se	merge.112072	4.2297	0.0146	0.0362972
Prdm11	1se	merge.144875	50.8206	0	0
Prdm11	1se	merge.144893	42.8893	0	0
Prdm11	1se	merge.144872	54.905	0	0
Prdm11	1se	merge.144894	2.9266	0.0536	0.11017
Prdm11	1se	merge.144889	7.9241	0.0004	0.00139707
Prdm11	1se	merge.144882	10.5764	0	0
Prkar2b	1se	merge.53596	6.3324	0.0018	0.00562795
Prkar2b	1se	merge.53586_53588_53605_53614	1.6092	0.2	0.334467
Ptch2	1se	merge.175421	0.3667	0.693	0.872035
Ptch2	1se	merge.175415	9.4923	0.0001	0.000409143
Ptch2	1se	merge.175417_175430_175433	1.015	0.3624	0.549742
Ptpn7	1se	merge.11421	0.0829	0.9204	1
Rab11a	1se	merge.253527_253531	11.1716	0	0
Rab11a	1se	merge.253518	11.3602	0	0
Rab23	1se	merge.1390	0.6649	0.5143	0.716139
Rab25	1se	merge.162427_162459	26.3844	0	0
Rab25	1se	merge.162440	0.0878	0.9159	1
Rab25	1se	merge.162445_162446_162447_162464	0.0498	0.9514	1
Rab25	1se	merge.162443	0.1395	0.8698	1
Rab25	1se	merge.162439	0.2286	0.7957	0.955908
Rab25	1se	merge.162440	NA	1	1
Rab25	1se	merge.162440	0.009	0.991	1
Rab27b	1se	merge.125185	11.2508	0	0
Rab27b	1se	merge.125180	2.8949	0.0553	0.113128
Raet1a	1se	merge.20414	11.9447	0	0
Rap1b	1se	merge.30349	7.9554	0.0004	0.00139707
Rarg	1se	merge.96943_96950	27.8641	0	0
Rassf2	1se	merge.148922_148944_148966	14.1542	0	0
Rassf2	1se	merge.148947	1.949	0.1424	0.252999
Rassf2	1se	merge.148952	0.7954	0.4514	0.650307
Rassf2	1se	merge.148942	0.0562	0.9454	1
Rassf7	1se	merge.229969_229982_229984	5.3356	0.0048	0.013425
Rassf7	1se	merge.229970	5.822	0.003	0.00887603
Rcor1	1se	merge.61637	3.1842	0.0414	0.0887497
Rcor1	1se	merge.61621	15.4559	0	0
Rcor1	1se	merge.61619	2.0192	0.1328	0.238907
Rcor1	1se	merge.61633	4.2733	0.0139	0.0349207
Rhebl1	1se	merge.96017	0.4458	0.6403	0.821604
Riok3	1se	merge.119411_119414	137.512	0	0
Riok3	1se	merge.119407	2.0506	0.1287	0.2327
Riok3	1se	merge.119402	3.8283	0.0217	0.0511092
Riok3	1se	merge.119403	1.832	0.1601	0.277558
Riok3	1se	merge.119422_119433	17.312	0	0
Riok3	1se	merge.119402	NA	1	1
Riok3	1se	merge.119412	0.2647	0.7674	0.928139
Ripk1	1se	merge.65100_65127	6.717	0.0012	0.00388778
Robo1	1se	merge.104195	1.2613	0.2833	0.441923
Runx1	1se	merge.105688_105707_105708_105718	22.6028	0	0
Runx1	1se	merge.105704	0.8551	0.4252	0.621313
Samsn1	1se	merge.104302	14.0108	0	0
Sapcd1	1se	merge.111982	2.9415	0.0528	0.108948
Scube2	1se	merge.225198	42.5989	0	0
Scube2	1se	merge.225164_225175	5.3544	0.0047	0.0131969
Scube2	1se	merge.225193	0.8812	0.4143	0.610368
Scube2	1se	merge.225164_225175	NA	1	1
Sec61a2	1se	merge.135479_135480	12.4445	0	0
Sec61a2	1se	merge.135490	9.5968	0.0001	0.000409143
Sep7	1se	merge.248042_248056	82.2759	0	0
Sep7	1se	merge.248054	10.1312	0	0
Skap1	1se	merge.45121	3.4648	0.0313	0.0702533
Slc10a3	1se	merge.261556	0.7171	0.4881	0.690671
Slc14a1	1se	merge.126239	4.913	0.0074	0.0199188
Slc14a1	1se	merge.126229_126230	0.2422	0.7849	0.946108
Slc14a1	1se	merge.126240	0.0345	0.9661	1
Slc18a2	1se	merge.134830	1.7333	0.1767	0.301913
Slc18a2	1se	merge.134828	1.365	0.2554	0.403679
Slc23a1	1se	merge.121411_121415	0.3611	0.6969	0.875404
Slc25a21	1se	merge.55038	0.1096	0.8962	1
Slc25a24	1se	merge.165211	2.6605	0.0699	0.137496
Slc25a24	1se	merge.165212	4.0049	0.0182	0.0440243
Slc27a3	1se	merge.162876	12.3943	0	0
Slc27a3	1se	merge.162876	NA	1	1
Slc28a1	1se	merge.222638	17.8647	0	0
Slc28a1	1se	merge.222609_222639	1.703	0.1821	0.308966
Slc30a4	1se	merge.147607_147624	8.0587	0.0003	0.00109592
Slc30a4	1se	merge.147622	0.7558	0.4696	0.669595
Slc32a1	1se	merge.152274	4.5672	0.0104	0.0268823
Slc32a1	1se	merge.152271	5.9211	0.0027	0.008055
Slc32a1	1se	merge.152277	0.1563	0.8553	1
Slc32a1	1se	merge.152276	3.3128	0.0364	0.0797015
Slc43a3	1se	merge.144137	9.327	0.0001	0.000409143
Smpdl3b	1se	merge.178780	152.821	0	0
Smpdl3b	1se	merge.178769_178807	37.0954	0	0
Sox2	1se	merge.158920_158922	27.4183	0	0
Sox2	1se	merge.158937_158940_158941	0.1713	0.8425	0.992155
Sox2	1se	merge.158919	4.5991	0.0101	0.0262967
Sox7	1se	merge.81108	10.1539	0	0
Spi1	1se	merge.144423_144425	6.3497	0.0017	0.0053386
Spi1	1se	merge.144406_144407	8.4515	0.0002	0.000757672
Spint1	1se	merge.146998	25.2852	0	0
Spint1	1se	merge.146980_147017	6.0457	0.0024	0.00722017
Spint1	1se	merge.147002	8.9563	0.0001	0.000409143
Spire2	1se	merge.245194	0.521	0.5939	0.791726
Spns2	1se	merge.40891_40905_40908	4.4373	0.0118	0.0301743
Spry4	1se	merge.121958	14.9331	0	0
Spry4	1se	merge.121955_121963	0.1852	0.8309	0.986608
Spry4	1se	merge.121956	5.3577	0.0047	0.0131969
Sptbn1	1se	merge.34616	18.8996	0	0
Sptbn2	1se	merge.127693_127708	0.1781	0.8369	0.991394
Sptbn2	1se	merge.127710	5.6781	0.0034	0.00985587
Sptbn2	1se	merge.127697_127724	3.9126	0.02	0.0477333
Ssbp3	1se	merge.174446	2.1179	0.1203	0.219173
Ssr3	1se	merge.160837	33.2107	0	0
Ssr3	1se	merge.160824_160833	20.3576	0	0
St7	1se	merge.203218	3.0069	0.0494	0.102227
St7	1se	merge.203219	0.2966	0.7433	0.908196
St7	1se	merge.203230	1.6013	0.2016	0.335687
St7	1se	merge.203233	0.0597	0.9421	1
St7	1se	merge.203218	NA	1	1
St7l	1se	merge.164612_164623	8.0151	0.0003	0.00109592
Stat5a	1se	merge.46112_46139	2.6896	0.0679	0.135046
Stat5b	1se	merge.46071_46072_46079_46103	5.7852	0.0031	0.00909672
Stat5b	1se	merge.46095	0.6933	0.4999	0.700447
Stat5b	1se	merge.46109	0.7089	0.4922	0.693731
Stat5b	1se	merge.46100	3.9205	0.0198	0.047414
Stk3	1se	merge.87543	1.438	0.2374	0.382834
Stk3	1se	merge.87545	0.0311	0.9694	1
Stk3	1se	merge.87536	2.7197	0.0659	0.131433
Stmn3	1se	merge.156846	21.0962	0	0
Stmn3	1se	merge.156844	0.6444	0.525	0.722885
Stmn3	1se	merge.156838_156839	8.5404	0.0002	0.000757672
Stmn3	1se	merge.156845	18.087	0	0
Strn	1se	merge.116538	22.3011	0	0
Strn	1se	merge.116539	0.375	0.6873	0.866385
Strn	1se	merge.116531	0.0142	0.9859	1
Strn	1se	merge.116530	0.3211	0.7253	0.895555
Sult4a1	1se	merge.93404	31.9049	0	0
Sult4a1	1se	merge.93395	4.6583	0.0095	0.0249158
Sult4a1	1se	merge.93396	5.1368	0.0059	0.0161237
Sult4a1	1se	merge.93403	0.8396	0.4319	0.628537
Sult4a1	1se	merge.93397	0.6588	0.5175	0.716692
Tal1	1se	merge.175200_175204_175211	7.1919	0.0008	0.00265185
Tango2	1se	merge.99555	5.3072	0.005	0.01393
Taok3	1se	merge.195078	0	1	1
Taok3	1se	merge.195050	0	1	1
Taok3	1se	merge.195044	0	1	1
Taok3	1se	merge.195078	NA	1	1
Tbc1d2b	1se	merge.255815_255817_255822	0	1	1
Tbc1d2b	1se	merge.255815_255817_255822	NA	1	1
Tceb3	1se	merge.179777	0.8475	0.4285	0.624859
Tceb3	1se	merge.179774	4.3861	0.0124	0.0314837
Tead2	1se	merge.219574	22.3152	0	0
Tead4	1se	merge.213350	0.6753	0.509	0.710417
Tead4	1se	merge.213350	NA	1	1
Tec	1se	merge.190115_190141	3.3013	0.0368	0.0803317
Tec	1se	merge.190146	0.4471	0.6395	0.821604
Tec	1se	merge.190123	0.0138	0.9863	1
Tec	1se	merge.190144	0.0226	0.9777	1
Tec	1se	merge.190145	0.2049	0.8148	0.97071
Tec	1se	merge.190120_190127	1.1504	0.3165	0.487342
Tenm3	1se	merge.235799	0.3024	0.739	0.904485
Tfcp2l1	1se	merge.9158	71.3623	0	0
Tfcp2l1	1se	merge.9162_9173	0.6485	0.5229	0.72138
Tfcp2l1	1se	merge.9163	0.4636	0.629	0.814095
Tfcp2l1	1se	merge.9164	2.0768	0.1253	0.227126
Tlr8	1se	merge.262690_262692	1.6453	0.193	0.323625
Tm4sf19	1se	merge.101561_101562	21.8259	0	0
Tmc6	1se	merge.49817	1.4026	0.246	0.393161
Tmem123	1se	merge.246703	6.6975	0.0012	0.00388778
Tmem123	1se	merge.246701	0.3879	0.6785	0.858947
Tmem123	1se	merge.246704_246712	0.7875	0.455	0.654177
Tmem123	1se	merge.246702	2.3015	0.1001	0.187622
Tmem158	1se	merge.260432	2.5249	0.0801	0.155004
Tmem158	1se	merge.260428	0.3201	0.7261	0.895555
Tmem242	1se	merge.107132	22.0955	0	0
Tmem242	1se	merge.107129	0.8824	0.4138	0.610368
Tmem242	1se	merge.107144	0.3779	0.6853	0.865388
Tmem242	1se	merge.107143	0.2503	0.7785	0.939976
Tmem242	1se	merge.107142	0.0574	0.9442	1
Tmem65	1se	merge.89338	17.7764	0	0
Tmem65	1se	merge.89339	60.5197	0	0
Tnfaip8	1se	merge.122844	19.0049	0	0
Tnfaip8	1se	merge.122837_122848_122853_122857_122859	5.4838	0.0042	0.0120288
Tnfaip8	1se	merge.122832	0.2798	0.7559	0.917329
Tnik	1se	merge.158328	10.4766	0	0
Trem2	1se	merge.113563_113583	2.3725	0.0933	0.175335
Treml2	1se	merge.113565	29.8013	0	0
Treml2	1se	merge.113563_113583	1.4681	0.2304	0.375778
Treml2	1se	merge.113562	4.3146	0.0134	0.0339025
Trh	1se	merge.209443	15.9823	0	0
Trim10	1se	merge.112273_112301	0.9777	0.3762	0.565881
Trim2	1se	merge.161698	15.3223	0	0
Trip6	1se	merge.199609	1.5936	0.2032	0.337567
Trip6	1se	merge.199607	13.8769	0	0
Trip6	1se	merge.199608	7.7569	0.0004	0.00139707
Trip6	1se	merge.199612	2.4286	0.0882	0.168403
Trip6	1se	merge.199602_199619	0.8126	0.4437	0.640502
Trip6	1se	merge.199606	1.4578	0.2328	0.37797
Tspan32	1se	merge.230386	0.4212	0.6563	0.834655
Tspan8	1se	merge.29949	3.7603	0.0233	0.0543414
Ttc39a	1se	merge.174968_174985	3.8789	0.0207	0.0492399
Tuft1	1se	merge.163084	0.6323	0.5313	0.724592
Unc13d	1se	merge.49270	7.5662	0.0005	0.00171292
Upp1	1se	merge.33228	3.5347	0.0292	0.0663721
Usp40	1se	merge.7027	78.0923	0	0
Usp40	1se	merge.7030	0.9516	0.3861	0.574735
Usp54	1se	merge.75933_75956_75963	0.0955	0.909	1
Usp54	1se	merge.75950	4.8514	0.0078	0.0208388
Vav1	1se	merge.114652_114698	19.0178	0	0
Vav1	1se	merge.114687	0.542	0.5816	0.78103
Vav1	1se	merge.114682	0.1134	0.8928	1
Vav1	1se	merge.114647_114648	0.3109	0.7328	0.899904
Vav1	1se	merge.114652_114698	NA	1	1
Vav1	1se	merge.114647_114648	NA	1	1
Vav3	1se	merge.165221_165230_165231_165235_165244	2.1301	0.1188	0.217547
Vav3	1se	merge.165248	0.4022	0.6689	0.849171
Vav3	1se	merge.165240	0.4863	0.6149	0.803409
Vav3	1se	merge.165221_165230_165231_165235_165244	NA	1	1
Vwa7	1se	merge.111982	8.2208	0.0003	0.00109592
Vwa7	1se	merge.111984_111996	1.242	0.2888	0.449523
Vwa7	1se	merge.111955_111969_111987	8.6561	0.0002	0.000757672
Vwa7	1se	merge.111984_111996	NA	1	1
Was	1se	merge.260655	26.3468	0	0
Was	1se	merge.260655	NA	1	1
Wfdc17	1se	merge.43099_43100_43107_43121	26.4137	0	0
Xiap	1se	merge.261092_261094	11.8739	0	0
Xrcc5	1se	merge.5165_5187	2.2285	0.1077	0.200294
Yeats2	1se	merge.99777	1.6912	0.1843	0.311959
Zbtb46	1se	merge.156881	0.8166	0.4419	0.639193
Zbtb46	1se	merge.156874	1.6075	0.2004	0.334467
Zbtb46	1se	merge.156845_156860_156880	0.0704	0.9321	1
Zbtb46	1se	merge.156883_156885	0.6941	0.4995	0.700447
Zbtb46	1se	merge.156845_156860_156880	NA	1	1
Zbtb8a	1se	merge.177881	12.9973	0	0
Zbtb8a	1se	merge.177880	6.3483	0.0017	0.0053386
Zdhhc7	1se	merge.243996_243997_244022_244040	1.8858	0.1517	0.26753
Zdhhc7	1se	merge.243996_243997_244022_244040	NA	1	1
Zfp276	1se	merge.245154_245168_245184	10.0473	0	0
Zfp423	1se	merge.239412	1.6733	0.1876	0.316796
Zfp790	1se	merge.217757_217764	18.65	0	0
Zfp790	1se	merge.217770_217771	3.0364	0.048	0.100701
Zfp790	1se	merge.217765	0.0993	0.9055	1
Zic5	1se	merge.85395_85398	2.3879	0.0918	0.173886
Zic5	1se	merge.85400	1.0413	0.353	0.537762
Zyg11a	1se	merge.174817_174819	5.4092	0.0045	0.0127857

## Sheet: DiffSet(model)
gene	qvalue	lambdaCutoff	spearmanCoef	preds	dropInVariance	CREpvals	Significance in reduced model
0610010F05Rik	0.00412474	lmin(0.026) lmin+1se(0.44)	lmin(0.67) lmin+1se(0.67)	merge.34241	6.9761	0.0009
0610010K14Rik	0.840597	lmin(0.36) lmin+1se(0.36)	lmin(0.5) lmin+1se(0.5)	merge.40505	0.4409	0.64
0610040J01Rik	0	lmin(0.013) lmin+1se(0.068)	lmin(0.96) lmin+1se(0.89)	merge.189402,merge.189392,merge.189409_189412_189413,merge.189394,merge.189391	22.0023,0.5203,1.2859,0.3285,4.1785	0.0e+00,5.9e-01,2.8e-01,7.2e-01,1.5e-02
1110001J03Rik	0.0875138	lmin(0.058) lmin+1se(0.34)	lmin(0.59) lmin+1se(0.59)	merge.204823	3.4265	0.033
1110032A03Rik	0.015315	lmin(0.038) lmin+1se(0.24)	lmin(0.83) lmin+1se(0.58)	merge.251073_251077	5.4918	0.0041
1110032F04Rik	0.150718	lmin(1) lmin+1se(1)	lmin(0.35) lmin+1se(0.35)	merge.161111	2.7505	0.064
1110051M20Rik	0.875986	lmin(0.24) lmin+1se(0.24)	lmin(0.52) lmin+1se(0.52)	merge.144478	0.377	0.69
1110065P20Rik	0.72826	lmin(0.0011) lmin+1se(0.17)	lmin(0.72) lmin+1se(0.67)	merge.176757	0.6593	0.52
1190007I07Rik	0.997198	lmin(0.28) lmin+1se(0.28)	lmin(0.47) lmin+1se(0.47)	merge.27080	0.1604	0.85
1600002H07Rik	0	lmin(0.0011) lmin+1se(0.086)	lmin(0.88) lmin+1se(0.78)	merge.109060,merge.109065,merge.109049_109050_109075,merge.109062	14.1419,6.9523,2.263,2.6648	0.0e+00,1.0e-03,1.0e-01,7.0e-02
1600002K03Rik	0.19813	lmin(0.18) lmin+1se(0.38)	lmin(0.87) lmin+1se(0.79)	merge.26618	2.4041	0.09
1600012H06Rik	0.288851	lmin(0.33) lmin+1se(0.33)	lmin(0.33) lmin+1se(0.33)	merge.108516	1.9265	0.15
1700003E16Rik	0.00371308	lmin(0.12) lmin+1se(0.26)	lmin(0.79) lmin+1se(0.79)	merge.207467,merge.207470	7.1142,0.9595	8.0e-04,3.8e-01
1700007K13Rik	0.311834	lmin(0.087) lmin+1se(0.74)	lmin(0.88) lmin+1se(0.9)	merge.138075,merge.138066	1.6863,1.8244	1.9e-01,1.6e-01
1700008O03Rik	0.0767888	lmin(0.041) lmin+1se(0.22)	lmin(0.93) lmin+1se(0.83)	merge.219296_219322_219323,merge.219298,merge.219305	1.5208,3.3466,3.5841	2.2e-01,3.5e-02,2.8e-02
1700019D03Rik	0.0166072	lmin(0.82) lmin+1se(1.4)	lmin(0.87) lmin+1se(0.77)	merge.3562	5.4005	0.0045
1700025G04Rik	0	lmin(0.053) lmin+1se(0.32)	lmin(0.87) lmin+1se(0.84)	merge.12501	30.3328	0
1700029P11Rik	0	lmin(0.52) lmin+1se(1.4)	lmin(0.38) lmin+1se(0.38)	merge.92813	10.7195	0
1700040L02Rik	0.374793	lmin(1.4) lmin+1se(1.4)	lmin(0.39) lmin+1se(0.39)	merge.24818	1.5836	0.21
1700061G19Rik	0.0175369	lmin(0.47) lmin+1se(1.1)	lmin(0.66) lmin+1se(0.52)	merge.114528_114546_114549	5.334	0.0048
1700066M21Rik	0.0698915	lmin(0.032) lmin+1se(0.55)	lmin(0.54) lmin+1se(0.54)	merge.3900	3.6958	0.025
1700067K01Rik	0.00108435	lmin(0.031) lmin+1se(0.087)	lmin(1) lmin+1se(0.95)	merge.238555_238556,merge.238536_238552,merge.238554,merge.238567,merge.238555_238556,merge.238555_238556	2.4401,8.3998,0.1355,3.9463,0,0.4684	8.7e-02,2.0e-04,8.7e-01,1.9e-02,1.0e+00,6.3e-01
1700092M07Rik	0.0644996	lmin(0.7) lmin+1se(0.7)	lmin(0.54) lmin+1se(0.54)	merge.128537_128548_128552	3.7958	0.022
1700109H08Rik	0.132326	lmin(0.057) lmin+1se(0.24)	lmin(0.65) lmin+1se(0.61)	merge.185056,merge.185054_185067	0.5851,2.9138	5.6e-01,5.4e-02
1700112E06Rik	0.00681138	lmin(0.38) lmin+1se(0.76)	lmin(0.94) lmin+1se(0.92)	merge.76308_76317_76330_76344,merge.76282,merge.76310,merge.76250_76256_76335_76336,merge.76250_76256_76335_76336	6.4599,0.9427,0.4175,0.0339,0	1.6e-03,3.9e-01,6.6e-01,9.7e-01,1.0e+00
1810009A15Rik	0.909959	lmin(0.2) lmin+1se(0.2)	lmin(0.42) lmin+1se(0.42)	merge.128552_128568_128569_128572_128589	0.3126	0.73
1810011O10Rik	0.00201519	lmin(0.14) lmin+1se(0.7)	lmin(0.62) lmin+1se(0.68)	merge.233642_233646_233657	7.7378	0.0004
1810037I17Rik	0.00531799	lmin(0.14) lmin+1se(0.38)	lmin(0.75) lmin+1se(0.75)	merge.165832	6.6868	0.0012
1810043G02Rik	1	lmin(0.14) lmin+1se(0.14)	lmin(0.39) lmin+1se(0.39)	merge.26170_26230	0.0095	0.99
2010107G23Rik	0.0303152	lmin(0.0041) lmin+1se(0.48)	lmin(0.84) lmin+1se(0.84)	merge.24114_24157,merge.24153	4.6954,1.9211	9.1e-03,1.5e-01
2010111I01Rik	0	lmin(0.84) lmin+1se(0.84)	lmin(0.71) lmin+1se(0.71)	merge.69970	10.3523	0
2010315B03Rik	0	lmin(1e-04) lmin+1se(0.42)	lmin(0.83) lmin+1se(0.83)	merge.260538	18.4957	0
2210011C24Rik	0.802678	lmin(0.35) lmin+1se(1.1)	lmin(0.37) lmin+1se(0.35)	merge.238536_238552	0.5124	0.6
2210404O09Rik	0.626503	lmin(0.21) lmin+1se(0.21)	lmin(0.14) lmin+1se(0.14)	merge.108857	0.8789	0.42
2210408I21Rik	0.159346	lmin(0.03) lmin+1se(0.29)	lmin(0.94) lmin+1se(0.94)	merge.71155,merge.71162,merge.71160	1.1488,2.681,1.0667	3.2e-01,6.9e-02,3.4e-01
2300009A05Rik	0.748886	lmin(0.21) lmin+1se(0.21)	lmin(0.35) lmin+1se(0.35)	merge.253178	0.6195	0.54
2310007B03Rik	0.845785	lmin(1.6) lmin+1se(1.6)	lmin(0.35) lmin+1se(0.35)	merge.8368	0.4316	0.65
2310009B15Rik	0.937767	lmin(0.2) lmin+1se(0.2)	lmin(0.32) lmin+1se(0.32)	merge.12036	0.2628	0.77
2310022A10Rik	0.294335	lmin(0.036) lmin+1se(0.17)	lmin(0.88) lmin+1se(0.85)	merge.217198_217201_217221_217234,merge.217209_217220,merge.217218	0.0835,1.4868,1.9007	9.2e-01,2.3e-01,1.5e-01
2310039H08Rik	1	lmin(0.0081) lmin+1se(0.2)	lmin(0.92) lmin+1se(0.19)	merge.113164	0.0267	0.97
2310061I04Rik	0.0247484	lmin(0.82) lmin+1se(0.82)	lmin(0.79) lmin+1se(0.79)	merge.112162_112176_112200_112210	4.9358	0.0072
2410002F23Rik	1	lmin(0.091) lmin+1se(0.091)	lmin(0.26) lmin+1se(0.26)	merge.219259	0.0778	0.93
2410004B18Rik	0.886576	lmin(0.14) lmin+1se(0.14)	lmin(0.3) lmin+1se(0.3)	merge.167261	0.3555	0.7
2410004P03Rik	1	lmin(0.32) lmin+1se(0.32)	lmin(-0.03) lmin+1se(-0.03)	merge.52305	0.0786	0.92
2410016O06Rik	0.0656588	lmin(0.011) lmin+1se(0.03)	lmin(0.89) lmin+1se(0.92)	merge.57796_57802,merge.57797_57800_57810	0.1516,3.7709	8.6e-01,2.3e-02
2410137M14Rik	0.154765	lmin(1e-04) lmin+1se(2)	lmin(0.57) lmin+1se(0.57)	merge.112303	2.7184	0.066
2510009E07Rik	0	lmin(0.0081) lmin+1se(0.17)	lmin(0.95) lmin+1se(0.83)	merge.100078_100084_100086,merge.100102,merge.100095,merge.100098,merge.100099,merge.100100	36.3898,35.841,2.0016,0.2854,0.291,0.0275	0.0e+00,0.0e+00,1.4e-01,7.5e-01,7.5e-01,9.7e-01
2610008E11Rik	0	lmin(0.048) lmin+1se(0.3)	lmin(0.96) lmin+1se(0.93)	merge.26430	53.6819	0
2610318N02Rik	0	lmin(0.21) lmin+1se(1.4)	lmin(0.89) lmin+1se(0.66)	merge.99225_99261_99262	11.2526	0
2610528J11Rik	0.00933191	lmin(2.9) lmin+1se(2.9)	lmin(0.49) lmin+1se(0.49)	merge.175790	6.0621	0.0023
2700049A03Rik	0.986069	lmin(0.19) lmin+1se(0.19)	lmin(0.38) lmin+1se(0.38)	merge.55684	0.1815	0.83
2700060E02Rik	0.0897511	lmin(0.12) lmin+1se(0.3)	lmin(0.89) lmin+1se(0.87)	merge.75765_75785,merge.75768	3.3954,1.1952	3.4e-02,3.0e-01
2700062C07Rik	0.786647	lmin(0.23) lmin+1se(0.23)	lmin(-0.079) lmin+1se(-0.079)	merge.120375	0.5439	0.58
2700081O15Rik	0.7019	lmin(0.54) lmin+1se(0.54)	lmin(0.32) lmin+1se(0.32)	merge.128434,merge.128434	0.7149,0	4.9e-01,1.0e+00
2700097O09Rik	0.420812	lmin(0.33) lmin+1se(0.33)	lmin(0.37) lmin+1se(0.37)	merge.54860_54863	1.4299	0.24
2810004N23Rik	0.483519	lmin(0.39) lmin+1se(0.39)	lmin(0.71) lmin+1se(0.71)	merge.245722	1.2456	0.29
2810417H13Rik	0.0218055	lmin(1e-04) lmin+1se(0.91)	lmin(0.59) lmin+1se(0.56)	merge.253765	5.0775	0.0062
2810474O19Rik	0.316814	lmin(0.022) lmin+1se(0.29)	lmin(0.61) lmin+1se(0.65)	merge.215253	1.805	0.16
2900026A02Rik	0.727201	lmin(0.14) lmin+1se(0.26)	lmin(0.92) lmin+1se(0.92)	merge.193806,merge.193807,merge.193802_193804_193811,merge.193824,merge.193806	0.0054,0.3094,0.6623,0.5652,0	9.9e-01,7.3e-01,5.2e-01,5.7e-01,1.0e+00
3110002H16Rik	0.00371308	lmin(0.061) lmin+1se(0.16)	lmin(0.61) lmin+1se(0.61)	merge.119411_119414	7.11	0.0008
3110021N24Rik	0.256032	lmin(0.26) lmin+1se(0.57)	lmin(0.76) lmin+1se(0.82)	merge.174870	2.0791	0.12
3110043O21Rik	0.0808425	lmin(0.56) lmin+1se(0.56)	lmin(0.35) lmin+1se(0.35)	merge.169574	3.5205	0.03
3110052M02Rik	0.000579593	lmin(1e-04) lmin+1se(0.1)	lmin(0.81) lmin+1se(0.85)	merge.108842,merge.108841	9.1673,3.1502	1.0e-04,4.3e-02
3110062M04Rik	0	lmin(0.21) lmin+1se(0.75)	lmin(0.83) lmin+1se(0.83)	merge.204447_204463	20.4793	0
3110082I17Rik	0.0511446	lmin(0.2) lmin+1se(0.34)	lmin(0.94) lmin+1se(0.89)	merge.200061,merge.200032_200060_200066,merge.200032_200060_200066,merge.200032_200060_200066	4.072,0.3923,0,0.0377	1.7e-02,6.8e-01,1.0e+00,9.6e-01
3830406C13Rik	0.691208	lmin(0.16) lmin+1se(0.16)	lmin(0.32) lmin+1se(0.32)	merge.75366	0.7385	0.48
4930402H24Rik	0.64351	lmin(0.26) lmin+1se(0.4)	lmin(0.68) lmin+1se(0.66)	merge.148724	0.8378	0.43
4930404N11Rik	0.0658477	lmin(1e-04) lmin+1se(0.0011)	lmin(0.72) lmin+1se(0.72)	merge.26962,merge.26961,merge.26952_26960_26969,merge.26963	3.7689,0.1028,1.1147,1.1812	2.3e-02,9.0e-01,3.3e-01,3.1e-01
4930415O20Rik	0.00791249	lmin(1.6) lmin+1se(2.1)	lmin(0.31) lmin+1se(0.31)	merge.95903_95904	6.2835	0.0019
4930427A07Rik	0	lmin(0.12) lmin+1se(0.29)	lmin(0.67) lmin+1se(0.67)	merge.62305	12.9327	0
4930447C04Rik	0.00330546	lmin(1e-04) lmin+1se(0.92)	lmin(0.75) lmin+1se(0.75)	merge.55959	7.2598	0.0007
4930452B06Rik	0	lmin(0.083) lmin+1se(0.92)	lmin(0.87) lmin+1se(0.87)	merge.75128	18.9128	0
4930502E18Rik	0.0107055	lmin(0.32) lmin+1se(1.9)	lmin(0.64) lmin+1se(0.64)	merge.261299	5.8968	0.0027
4930512M02Rik	0.0159701	lmin(0.54) lmin+1se(1.7)	lmin(0.76) lmin+1se(0.78)	merge.33294_33295,merge.33291_33292	5.4577,1.5628	4.3e-03,2.1e-01
4930538K18Rik	0	lmin(0.25) lmin+1se(0.65)	lmin(0.68) lmin+1se(0.68)	merge.175923	13.3006	0
4930548H24Rik	0	lmin(0.18) lmin+1se(0.49)	lmin(0.83) lmin+1se(0.52)	merge.186965	36.1193	0
4931406C07Rik	0.0110346	lmin(0.066) lmin+1se(0.62)	lmin(0.88) lmin+1se(0.62)	merge.247144	5.8856	0.0028
4931428F04Rik	0.012709	lmin(0.016) lmin+1se(0.053)	lmin(0.98) lmin+1se(0.95)	merge.241170,merge.241169,merge.241172,merge.241146_241156_241179_241197,merge.241171,merge.241168	5.1298,5.7242,2.2241,0.0841,0.9844,0.1663	5.9e-03,3.3e-03,1.1e-01,9.2e-01,3.7e-01,8.5e-01
4933430I17Rik	0	lmin(0.014) lmin+1se(1.5)	lmin(0.53) lmin+1se(0.48)	merge.172143	32.931	0
5031414D18Rik	0	lmin(0.77) lmin+1se(1.4)	lmin(0.85) lmin+1se(0.85)	merge.82688_82689_82690	10.2787	0
5430427O19Rik	0	lmin(1e-04) lmin+1se(0.49)	lmin(0.66) lmin+1se(0.66)	merge.261648	37.0694	0
5730508B09Rik	0	lmin(0.087) lmin+1se(0.4)	lmin(0.77) lmin+1se(0.78)	merge.166018_166020,merge.166035	13.524,0.9655	0.0e+00,3.8e-01
5730559C18Rik	0.342936	lmin(1.8) lmin+1se(1.8)	lmin(0.3) lmin+1se(0.3)	merge.11745	1.7039	0.18
6030419C18Rik	0.0218055	lmin(0.13) lmin+1se(0.5)	lmin(0.83) lmin+1se(0.84)	merge.252175,merge.252161_252198_252201,merge.252199_252207	5.0856,1.4344,0.4008	6.2e-03,2.4e-01,6.7e-01
6030468B19Rik	0.531048	lmin(1.7) lmin+1se(1.7)	lmin(0.58) lmin+1se(0.58)	merge.49825	1.1158	0.33
6330403K07Rik	0.00966375	lmin(0.13) lmin+1se(3.1)	lmin(0.73) lmin+1se(0.62)	merge.40701	6.0437	0.0024
6430531B16Rik	0	lmin(0.0031) lmin+1se(0.15)	lmin(0.93) lmin+1se(0.73)	merge.229763,merge.229741_229751_229753	5.5729,22.3648	3.8e-03,0.0e+00
6430571L13Rik	0.912671	lmin(0.22) lmin+1se(0.22)	lmin(0.14) lmin+1se(0.14)	merge.257525	0.3072	0.74
6820408C15Rik	1	lmin(0.32) lmin+1se(0.32)	lmin(0.27) lmin+1se(0.27)	merge.150722_150724	0.0868	0.92
8430408G22Rik	0.374793	lmin(0.86) lmin+1se(2.7)	lmin(0.89) lmin+1se(0.83)	merge.211568,merge.211571,merge.211566_211576	0.8958,0.0522,1.5835	4.1e-01,9.5e-01,2.1e-01
9030025P20Rik	1	lmin(0.066) lmin+1se(0.066)	lmin(0.2) lmin+1se(0.2)	merge.108516	0.0228	0.98
9030624J02Rik	0	lmin(0.19) lmin+1se(0.43)	lmin(0.62) lmin+1se(0.62)	merge.226415_226447,merge.226415_226447	11.7935,0	0e+00,1e+00
9130008F23Rik	0.348825	lmin(0.013) lmin+1se(0.75)	lmin(0.28) lmin+1se(0.28)	merge.112397	1.6795	0.19
9230110C19Rik	0.0674642	lmin(1.1) lmin+1se(1.2)	lmin(0.18) lmin+1se(0.18)	merge.246758	3.7378	0.024
9430020K01Rik	0.00966375	lmin(0.28) lmin+1se(0.75)	lmin(0.83) lmin+1se(0.83)	merge.118663	6.0317	0.0024
9430038I01Rik	0.0995615	lmin(0.013) lmin+1se(0.33)	lmin(0.48) lmin+1se(0.48)	merge.229243	3.267	0.038
9430069I07Rik	0.161191	lmin(0.28) lmin+1se(1.8)	lmin(0.87) lmin+1se(0.76)	merge.87478	2.6667	0.07
9530068E07Rik	0.00897923	lmin(0.32) lmin+1se(0.82)	lmin(0.89) lmin+1se(0.83)	merge.37057_37070	6.1227	0.0022
A230046K03Rik	0.359426	lmin(0.29) lmin+1se(0.29)	lmin(0.55) lmin+1se(0.55)	merge.27311	1.641	0.19
A230050P20Rik	0.652284	lmin(0.49) lmin+1se(0.49)	lmin(0.18) lmin+1se(0.18)	merge.247376	0.8199	0.44
A430078G23Rik	0.128014	lmin(0.034) lmin+1se(1.9)	lmin(0.85) lmin+1se(0.77)	merge.231112_231120	2.9516	0.052
A430105I19Rik	0	lmin(0.047) lmin+1se(0.075)	lmin(0.89) lmin+1se(0.73)	merge.146895,merge.146889,merge.146893,merge.146888,merge.146874_146881,merge.146889	11.5959,0.2116,7.4003,0.1132,3.6661,0	0.0e+00,8.1e-01,6.0e-04,8.9e-01,2.6e-02,1.0e+00
A4galt	0.0493567	lmin(0.16) lmin+1se(0.41)	lmin(0.92) lmin+1se(0.9)	merge.93098,merge.93099_93121,merge.93102	2.3042,0.3596,4.1147	1.0e-01,7.0e-01,1.6e-02
A630001G21Rik	0.00531799	lmin(0.74) lmin+1se(1.1)	lmin(0.22) lmin+1se(0.22)	merge.6542	6.7465	0.0012
A630033H20Rik	0	lmin(0.19) lmin+1se(1.5)	lmin(0.82) lmin+1se(0.82)	merge.262059	18.3317	0
A830018L16Rik	0	lmin(1e-04) lmin+1se(2.2)	lmin(0.87) lmin+1se(0.77)	merge.401	10.4509	0
A830080D01Rik	0.259876	lmin(0.033) lmin+1se(0.26)	lmin(0.73) lmin+1se(0.68)	merge.262531,merge.262527,merge.262530	0.4976,0.5434,2.0612	6.1e-01,5.8e-01,1.3e-01
AA414768	1	lmin(0.023) lmin+1se(0.023)	lmin(-0.0061) lmin+1se(-0.0061)	merge.260826	0.0019	1
AI314180	0.00827579	lmin(0.17) lmin+1se(0.51)	lmin(0.65) lmin+1se(0.65)	merge.171871	6.2265	0.002
AI413582	0.402155	lmin(0.12) lmin+1se(0.55)	lmin(0.89) lmin+1se(0.61)	merge.109996	1.4875	0.23
AI464131	0.105978	lmin(0.039) lmin+1se(0.18)	lmin(0.79) lmin+1se(0.73)	merge.169862	3.1924	0.041
AI467606	0	lmin(0.68) lmin+1se(1.2)	lmin(0.85) lmin+1se(0.85)	merge.227586	10.5415	0
AI987944	0.259286	lmin(0.014) lmin+1se(0.44)	lmin(0.66) lmin+1se(0.66)	merge.219074	2.0642	0.13
AU018091	0.00108435	lmin(0.13) lmin+1se(0.78)	lmin(0.79) lmin+1se(0.78)	merge.215269_215270_215271_215274_215276,merge.215266,merge.215264	8.3022,0.043,8.2748	2.0e-04,9.6e-01,3.0e-04
AU040320	0.301415	lmin(0.17) lmin+1se(0.3)	lmin(0.9) lmin+1se(0.88)	merge.177288,merge.177291	1.8709,1.808	1.5e-01,1.6e-01
AU041133	0	lmin(0.014) lmin+1se(0.4)	lmin(0.78) lmin+1se(0.78)	merge.27059	10.007	0
AW146154	0.277613	lmin(1e-04) lmin+1se(0.25)	lmin(0.55) lmin+1se(0.55)	merge.219077	1.9792	0.14
Aagab	0.0625134	lmin(0.25) lmin+1se(0.34)	lmin(0.42) lmin+1se(0.42)	merge.253198	3.832	0.022
Aard	1	lmin(0.7) lmin+1se(0.7)	lmin(0.5) lmin+1se(0.5)	merge.88727	0.0762	0.93
Aasdhppt	0.0436025	lmin(1e-04) lmin+1se(0.38)	lmin(0.76) lmin+1se(0.76)	merge.246624	4.2668	0.014
Aass	0.921306	lmin(0.39) lmin+1se(2.2)	lmin(0.43) lmin+1se(0.49)	merge.203346	0.2919	0.75
Abca1	0.0288969	lmin(0.12) lmin+1se(0.31)	lmin(0.64) lmin+1se(0.64)	merge.171200,merge.171204_171207_171214_171221_171222	4.7586,1.6355	8.6e-03,1.9e-01
Abca2	0.181934	lmin(0.27) lmin+1se(0.43)	lmin(0.52) lmin+1se(0.52)	merge.137097_137155	2.513	0.081
Abca7	0.00108435	lmin(0.027) lmin+1se(0.052)	lmin(0.9) lmin+1se(0.75)	merge.26584_26588_26597_26601,merge.26585,merge.26593,merge.26596_26604_26609	8.4585,5.6636,0.8976,0.2101	2.0e-04,3.5e-03,4.1e-01,8.1e-01
Abca9	0	lmin(0.94) lmin+1se(1.8)	lmin(0.91) lmin+1se(0.91)	merge.48143	11.3384	0
Abcb1a	1	lmin(0.46) lmin+1se(0.46)	lmin(0.13) lmin+1se(0.13)	merge.185238	0.0062	0.99
Abcb1b	1	lmin(0.095) lmin+1se(0.63)	lmin(0.68) lmin+1se(0.35)	merge.185241	0.0637	0.94
Abcb7	0.0520528	lmin(0.26) lmin+1se(0.4)	lmin(0.82) lmin+1se(0.82)	merge.262005	4.0517	0.017
Abcc10	0	lmin(0.0071) lmin+1se(0.014)	lmin(0.95) lmin+1se(0.95)	merge.113055,merge.113021_113038	125.7333,23.3509	0e+00,0e+00
Abcc3	0.689669	lmin(0.13) lmin+1se(2)	lmin(0.79) lmin+1se(0.79)	merge.44531	0.7412	0.48
Abcc4	1	lmin(0.21) lmin+1se(0.91)	lmin(0.93) lmin+1se(0.84)	merge.84638_84645_84666_84712,merge.84675,merge.84715,merge.84675,merge.84638_84645_84666_84712	0,0,0,0,0	1e+00,1e+00,1e+00,1e+00,1e+00
Abcc5	0	lmin(0.011) lmin+1se(0.4)	lmin(0.93) lmin+1se(0.75)	merge.99831	19.6778	0
Abcd1	0.588632	lmin(0.087) lmin+1se(0.42)	lmin(0.7) lmin+1se(0.3)	merge.261484	0.9729	0.38
Abcd3	0.782371	lmin(0.2) lmin+1se(0.2)	lmin(0.18) lmin+1se(0.18)	merge.165648	0.553	0.58
Abcd4	1	lmin(0.2) lmin+1se(0.2)	lmin(0.32) lmin+1se(0.32)	merge.57940_57945	0.0419	0.96
Abce1	0.000579593	lmin(0.18) lmin+1se(0.38)	lmin(0.59) lmin+1se(0.59)	merge.238154	9.3282	0.0001
Abcf2	0.0110346	lmin(0.026) lmin+1se(0.39)	lmin(0.9) lmin+1se(0.65)	merge.185923_185927_185935_185961	5.8887	0.0028
Abcg3	0	lmin(0.0011) lmin+1se(0.18)	lmin(0.27) lmin+1se(0.14)	merge.192425	28.1714	0
Abhd15	0	lmin(0.02) lmin+1se(0.072)	lmin(0.94) lmin+1se(0.95)	merge.41908,merge.41906	104.8109,65.4384	0.0e+00,0.0e+00
Abhd17b	0	lmin(0.12) lmin+1se(0.3)	lmin(0.76) lmin+1se(0.76)	merge.129703	15.081	0
Abhd18	0.179689	lmin(0.0011) lmin+1se(0.38)	lmin(0.62) lmin+1se(0.62)	merge.159443	2.5308	0.08
Abhd2	0.014332	lmin(0.034) lmin+1se(0.18)	lmin(0.95) lmin+1se(0.95)	merge.222102,merge.222103	4.1424,5.5638	1.6e-02,3.8e-03
Abhd5	0.00201519	lmin(0.059) lmin+1se(0.77)	lmin(0.87) lmin+1se(0.75)	merge.260265	7.7968	0.0004
Abhd6	0.562174	lmin(0.31) lmin+1se(0.31)	lmin(0.55) lmin+1se(0.55)	merge.75034	1.0365	0.35
Abi1	0	lmin(0.046) lmin+1se(0.11)	lmin(0.9) lmin+1se(0.9)	merge.136835,merge.136815_136831	27.2168,17.8848	0e+00,0e+00
Abi3	0.0130253	lmin(0.24) lmin+1se(0.54)	lmin(0.71) lmin+1se(0.71)	merge.44976	5.6742	0.0034
Ablim1	0.109785	lmin(1.3) lmin+1se(1.3)	lmin(0.71) lmin+1se(0.71)	merge.134455	3.1472	0.043
Ablim3	0.529795	lmin(0.87) lmin+1se(0.87)	lmin(0.15) lmin+1se(0.15)	merge.124009	1.1191	0.33
Abr	0.905485	lmin(0.55) lmin+1se(0.55)	lmin(0.28) lmin+1se(0.28)	merge.41747,merge.41747	0.3219,0	7.2e-01,1.0e+00
Abra	0.966153	lmin(0.48) lmin+1se(0.48)	lmin(0.067) lmin+1se(0.067)	merge.88399	0.2163	0.81
Abt1	0.000579593	lmin(0.045) lmin+1se(0.081)	lmin(0.85) lmin+1se(0.77)	merge.64128_64134,merge.64120_64129_64147	0.0683,9.6323	9.3e-01,1.0e-04
Abtb1	0	lmin(0.051) lmin+1se(0.21)	lmin(0.79) lmin+1se(0.75)	merge.208688	16.3637	0
Abtb2	0	lmin(0.2) lmin+1se(0.68)	lmin(0.94) lmin+1se(0.89)	merge.145681	75.1313	0
Acaa1a	0.639853	lmin(0.25) lmin+1se(0.25)	lmin(0.45) lmin+1se(0.45)	merge.259443	0.8458	0.43
Acaa1b	0.396259	lmin(0.55) lmin+1se(0.55)	lmin(0.55) lmin+1se(0.55)	merge.259406	1.5077	0.22
Acaa2	1	lmin(0.1) lmin+1se(0.1)	lmin(0.22) lmin+1se(0.22)	merge.125499	0.134	0.87
Acad12	0.248111	lmin(0.45) lmin+1se(0.45)	lmin(0.27) lmin+1se(0.27)	merge.196391	2.1213	0.12
Acadl	1	lmin(0.073) lmin+1se(0.073)	lmin(0.079) lmin+1se(0.079)	merge.4903	0.1006	0.9
Acadm	0.699345	lmin(0.23) lmin+1se(0.23)	lmin(0.42) lmin+1se(0.42)	merge.167936	0.721	0.49
Acadsb	0.0970121	lmin(0.019) lmin+1se(0.43)	lmin(0.79) lmin+1se(0.79)	merge.228384	3.3004	0.037
Acat1	0.00753097	lmin(0.058) lmin+1se(0.41)	lmin(0.59) lmin+1se(0.59)	merge.251258_251262	6.3367	0.0018
Acat2	0.107007	lmin(1e-04) lmin+1se(0.39)	lmin(0.58) lmin+1se(0.39)	merge.108264_108275	3.1797	0.042
Acat3	0.981755	lmin(0.2) lmin+1se(0.2)	lmin(0.67) lmin+1se(0.67)	merge.108264_108275	0.188	0.83
Acbd4	0.917641	lmin(0.18) lmin+1se(0.18)	lmin(0.53) lmin+1se(0.53)	merge.46714	0.2983	0.74
Acbd5	0	lmin(1e-04) lmin+1se(0.14)	lmin(0.87) lmin+1se(0.81)	merge.136835	58.2334	0
Acbd7	0.00717429	lmin(0.029) lmin+1se(0.9)	lmin(0.71) lmin+1se(0.5)	merge.135046,merge.135050	6.2651,6.3655	1.9e-03,1.7e-03
Accs	0.107007	lmin(0.04) lmin+1se(0.075)	lmin(0.85) lmin+1se(0.85)	merge.145130,merge.145132,merge.145136	2.6437,0.5601,3.1792	7.1e-02,5.7e-01,4.2e-02
Accsl	0	lmin(0.83) lmin+1se(1.6)	lmin(0.24) lmin+1se(0.28)	merge.145142	13.6155	0
Ace	0.775057	lmin(1.1) lmin+1se(1.1)	lmin(0.61) lmin+1se(0.61)	merge.47269	0.5671	0.57
Acer2	0.00245644	lmin(0.07) lmin+1se(0.33)	lmin(0.83) lmin+1se(0.83)	merge.173135,merge.173139	7.5294,2.4661	5.0e-04,8.5e-02
Acer3	0.00108435	lmin(0.0011) lmin+1se(0.14)	lmin(0.92) lmin+1se(0.92)	merge.223787_223790_223792,merge.223784,merge.223757_223775_223795	2.7554,8.3346,0.9834	6.4e-02,2.0e-04,3.7e-01
Ache	0	lmin(0.13) lmin+1se(0.26)	lmin(0.82) lmin+1se(0.82)	merge.199600,merge.199602_199619	2.3956,11.4287	9.1e-02,0.0e+00
Ackr1	0.00289533	lmin(0.19) lmin+1se(1)	lmin(0.94) lmin+1se(0.85)	merge.15179_15180	7.464	0.0006
Ackr2	0.965371	lmin(0.78) lmin+1se(0.78)	lmin(0.34) lmin+1se(0.34)	merge.260152	0.2174	0.8
Ackr3	0.0455352	lmin(1e-04) lmin+1se(0.77)	lmin(0.92) lmin+1se(0.95)	merge.7552,merge.7548	4.2163,0.4168	1.5e-02,6.6e-01	Yes
Acot1	0.0707795	lmin(0.21) lmin+1se(0.59)	lmin(0.72) lmin+1se(0.67)	merge.57818	3.6791	0.025
Acot11	0	lmin(0.071) lmin+1se(0.24)	lmin(0.94) lmin+1se(0.94)	merge.174406,merge.174396,merge.174414,merge.174416	23.0799,0.2287,1.7635,0.879	0.0e+00,8.0e-01,1.7e-01,4.2e-01
Acot13	1	lmin(0.14) lmin+1se(0.14)	lmin(0.21) lmin+1se(0.21)	merge.64347	0.0097	0.99
Acot2	0.00156544	lmin(0.2) lmin+1se(0.7)	lmin(0.9) lmin+1se(0.87)	merge.57797_57800_57810	8.136	0.0003
Acot6	0.401983	lmin(0.62) lmin+1se(0.62)	lmin(0.25) lmin+1se(0.25)	merge.57813_57814	1.4883	0.23
Acot9	0.568567	lmin(0.25) lmin+1se(0.25)	lmin(0.45) lmin+1se(0.45)	merge.262485	1.0219	0.36
Acox3	0	lmin(0.17) lmin+1se(1.2)	lmin(0.48) lmin+1se(0.042)	merge.187809_187866	13.829	0
Acp1	0.102822	lmin(0.017) lmin+1se(0.81)	lmin(0.44) lmin+1se(0.44)	merge.53433	3.2253	0.04
Acp6	0.71198	lmin(0.26) lmin+1se(0.26)	lmin(0.37) lmin+1se(0.37)	merge.163569	0.6939	0.5
Acpt	0.928673	lmin(0.46) lmin+1se(0.46)	lmin(0.49) lmin+1se(0.49)	merge.219259	0.2764	0.76
Acr	0.651596	lmin(0.85) lmin+1se(0.85)	lmin(0.32) lmin+1se(0.32)	merge.94788	0.8216	0.44
Acsl3	0.034342	lmin(0.18) lmin+1se(0.39)	lmin(0.89) lmin+1se(0.89)	merge.6076	4.5544	0.011
Acsl4	0.206899	lmin(0.29) lmin+1se(0.63)	lmin(0.54) lmin+1se(0.41)	merge.262311	2.3488	0.096
Acsl5	0.0865966	lmin(0.48) lmin+1se(0.95)	lmin(0.81) lmin+1se(0.79)	merge.133926_133936	3.4377	0.032
Acsl6	0.433658	lmin(1.3) lmin+1se(2.6)	lmin(0.82) lmin+1se(0.73)	merge.37512	1.3923	0.25
Acss1	0.028602	lmin(0.19) lmin+1se(0.38)	lmin(0.98) lmin+1se(0.94)	merge.150405,merge.150406,merge.150415,merge.150406	4.7714,3.55,0.3978,0	8.5e-03,2.9e-02,6.7e-01,1.0e+00
Acss2	0.02507	lmin(0.25) lmin+1se(0.54)	lmin(0.77) lmin+1se(0.77)	merge.151433_151436	4.9166	0.0073
Acta1	0.486096	lmin(0.87) lmin+1se(0.87)	lmin(0.44) lmin+1se(0.44)	merge.245362	1.236	0.29
Acta2	1	lmin(0.074) lmin+1se(0.074)	lmin(0.16) lmin+1se(0.16)	merge.131090	0.002	1
Actb	0	lmin(0.056) lmin+1se(0.25)	lmin(0.95) lmin+1se(0.92)	merge.200959,merge.200957,merge.200956	43.0298,6.1424,2.0303	0.0e+00,2.1e-03,1.3e-01
Actg2	0.904007	lmin(0.55) lmin+1se(0.55)	lmin(0.31) lmin+1se(0.31)	merge.207530_207541	0.3252	0.72
Actl6a	0.784129	lmin(0.22) lmin+1se(0.22)	lmin(0.03) lmin+1se(0.03)	merge.158747	0.5491	0.58
Actn3	0	lmin(0.16) lmin+1se(0.59)	lmin(0.95) lmin+1se(0.95)	merge.127745_127762,merge.127750	39.5398,3.0977	0.0e+00,4.5e-02
Actr2	0.0691462	lmin(0.1) lmin+1se(0.45)	lmin(0.64) lmin+1se(0.54)	merge.33744_33782	3.7074	0.025
Actr3b	1	lmin(0.48) lmin+1se(0.48)	lmin(0.32) lmin+1se(0.32)	merge.186236	0.0445	0.96
Acvr1	0.710481	lmin(0.36) lmin+1se(0.4)	lmin(0.87) lmin+1se(0.87)	merge.141483	0.6971	0.5
Acy3	0	lmin(0.082) lmin+1se(0.33)	lmin(0.81) lmin+1se(0.81)	merge.127552	12.0568	0
Ada	0.775059	lmin(0.41) lmin+1se(0.55)	lmin(0.5) lmin+1se(0.5)	merge.152982	0.5665	0.57
Adad2	0	lmin(0.02) lmin+1se(0.038)	lmin(0.96) lmin+1se(0.94)	merge.243785_243793_243808,merge.243806_243833_243839_243847,merge.243798,merge.243800,merge.243805,merge.243804	23.2438,55.7006,0.9277,1.2459,0.0644,1.8238	0.0e+00,0.0e+00,4.0e-01,2.9e-01,9.4e-01,1.6e-01
Adal	0.906431	lmin(0.057) lmin+1se(0.057)	lmin(0.56) lmin+1se(0.56)	merge.147355	0.3191	0.73
Adam10	0	lmin(0.076) lmin+1se(0.27)	lmin(0.93) lmin+1se(0.89)	merge.254440_254442_254443,merge.254420,merge.254411_254414	10.0552,0.2821,2.2437	0.0e+00,7.5e-01,1.1e-01
Adam12	0.00606615	lmin(0.43) lmin+1se(1.1)	lmin(0.73) lmin+1se(0.56)	merge.228852	6.5416	0.0014
Adam15	0.055839	lmin(0.051) lmin+1se(0.13)	lmin(0.87) lmin+1se(0.87)	merge.162591_162607_162610,merge.162612,merge.162578_162589_162630	3.9686,3.3207,3.2793	1.9e-02,3.6e-02,3.8e-02
Adam19	0.00568988	lmin(0.78) lmin+1se(0.78)	lmin(0.82) lmin+1se(0.82)	merge.36172	6.6537	0.0013
Adam22	0.0100146	lmin(0.11) lmin+1se(0.18)	lmin(0.76) lmin+1se(0.77)	merge.185208_185225,merge.185217	5.9751,2.1407	2.5e-03,1.2e-01
Adam8	0.000579593	lmin(1.4) lmin+1se(2.1)	lmin(0.32) lmin+1se(0.32)	merge.229761	9.8586	0.0001
Adam9	0.0184883	lmin(0.045) lmin+1se(0.25)	lmin(0.84) lmin+1se(0.84)	merge.233708_233709,merge.233694_233710_233725_233729_233739,merge.233719_233721_233723	5.2706,1.8402,0.1578	5.1e-03,1.6e-01,8.5e-01
Adamts1	0.0238719	lmin(0.056) lmin+1se(1.2)	lmin(0.79) lmin+1se(0.79)	merge.104671	4.976	0.0069
Adamts10	1	lmin(0.034) lmin+1se(0.034)	lmin(0.18) lmin+1se(0.18)	merge.111675	0.0104	0.99
Adamts13	0	lmin(0.33) lmin+1se(1.8)	lmin(0.94) lmin+1se(0.87)	merge.137504_137507,merge.137513_137515_137545,merge.137504_137507	9.9931,1.929,0	0.0e+00,1.5e-01,1.0e+00
Adamts14	0	lmin(1e-04) lmin+1se(0.21)	lmin(1) lmin+1se(0.96)	merge.23866,merge.23856,merge.23881,merge.23880,merge.23881	21.87,11.6427,0.1102,0.028,0	0.0e+00,0.0e+00,9.0e-01,9.7e-01,1.0e+00
Adamts15	0.00606615	lmin(0.1) lmin+1se(0.22)	lmin(0.85) lmin+1se(0.83)	merge.248379,merge.248382	0.9918,6.5362	3.7e-01,1.4e-03
Adamts2	0.0651995	lmin(0.21) lmin+1se(0.59)	lmin(0.73) lmin+1se(0.59)	merge.36707,merge.36696,merge.36688,merge.36688	3.7788,0.076,0.8472,0	2.3e-02,9.3e-01,4.3e-01,1.0e+00
Adamts20	0.0146476	lmin(1e-04) lmin+1se(0.88)	lmin(0.66) lmin+1se(0.66)	merge.95176	5.5546	0.0039
Adamts5	0.356954	lmin(0.96) lmin+1se(0.96)	lmin(0.44) lmin+1se(0.44)	merge.104676	1.6498	0.19
Adamts6	0.000579593	lmin(0.0021) lmin+1se(0.67)	lmin(0.96) lmin+1se(0.96)	merge.73556	9.634	0.0001
Adamts7	0	lmin(0.0011) lmin+1se(0.012)	lmin(0.79) lmin+1se(0.78)	merge.255815_255817_255822,merge.255785,merge.255802,merge.255787,merge.255786	36.9114,5.8962,0.0661,5.3501,5.9594	0.0e+00,2.7e-03,9.4e-01,4.7e-03,2.6e-03
Adamts8	0	lmin(0.16) lmin+1se(0.58)	lmin(0.94) lmin+1se(0.94)	merge.248387	18.1847	0
Adamtsl5	0.0425269	lmin(0.27) lmin+1se(0.63)	lmin(0.94) lmin+1se(0.92)	merge.26672,merge.26648_26655_26664_26694	2.8645,4.2948	5.7e-02,1.4e-02
Adar	0.00156544	lmin(0.04) lmin+1se(0.33)	lmin(0.81) lmin+1se(0.042)	merge.162734,merge.162734	8.037,0	3.0e-04,1.0e+00
Adat3	0.00289533	lmin(0.01) lmin+1se(0.016)	lmin(0.82) lmin+1se(0.83)	merge.26743_26749,merge.26753_26756_26773,merge.26744_26754	7.4371,1.0632,0.5146	6.0e-04,3.5e-01,6.0e-01
Adck2	0.106563	lmin(0.16) lmin+1se(0.49)	lmin(0.56) lmin+1se(0.56)	merge.205041	3.1845	0.041
Adck3	0.575244	lmin(0.43) lmin+1se(0.43)	lmin(0.38) lmin+1se(0.38)	merge.15905	1.0049	0.37
Adcy1	0.00156544	lmin(1e-04) lmin+1se(1.6)	lmin(0.77) lmin+1se(0.83)	merge.32944	7.9873	0.0003
Adcy2	0	lmin(1e-04) lmin+1se(0.28)	lmin(0.87) lmin+1se(0.89)	merge.70410,merge.70403	37.6794,2.2317	0.0e+00,1.1e-01
Adcy3	0.336572	lmin(0.34) lmin+1se(0.59)	lmin(0.88) lmin+1se(0.89)	merge.51281	1.7276	0.18
Adcy4	0.028602	lmin(0.078) lmin+1se(1.6)	lmin(0.85) lmin+1se(0.95)	merge.79823_79830_79834,merge.79808_79855	2.8885,4.7718	5.6e-02,8.5e-03
Adgrb1	0.0438788	lmin(0.31) lmin+1se(0.9)	lmin(0.95) lmin+1se(0.95)	merge.90966,merge.90940	4.259,2.8891	1.4e-02,5.6e-02
Adgrb2	0.436214	lmin(1.4) lmin+1se(2.2)	lmin(0.5) lmin+1se(0.58)	merge.178055	1.3839	0.25
Adgrd1	0.000579593	lmin(0.13) lmin+1se(0.34)	lmin(0.94) lmin+1se(0.93)	merge.197977_198008_198020_198025,merge.197992,merge.197967,merge.197982	9.7778,1.1593,5.9762,0.791	1.0e-04,3.1e-01,2.5e-03,4.5e-01
Adgre5	1	lmin(0.57) lmin+1se(0.57)	lmin(0.45) lmin+1se(0.45)	merge.238473_238476_238487	0.0172	0.98
Adgrf5	0.00108435	lmin(0.23) lmin+1se(0.59)	lmin(0.92) lmin+1se(0.92)	merge.112519,merge.112510_112514,merge.112520	8.3149,0.9341,0.8837	2.0e-04,3.9e-01,4.1e-01
Adgrg6	0.00681138	lmin(0.2) lmin+1se(0.5)	lmin(0.87) lmin+1se(0.87)	merge.19582,merge.19586	6.4106,4.7252	1.6e-03,8.9e-03
Adgrl1	1	lmin(0.4) lmin+1se(0.88)	lmin(0.62) lmin+1se(0.92)	merge.238509_238562	0.1131	0.89
Adgrl3	0.000579593	lmin(0.36) lmin+1se(2.2)	lmin(0.52) lmin+1se(0.52)	merge.190904	9.3859	0.0001
Adgrl4	0	lmin(1) lmin+1se(2.1)	lmin(0.95) lmin+1se(0.93)	merge.167588	10.2675	0
Adi1	0.921306	lmin(0.27) lmin+1se(0.27)	lmin(0.5) lmin+1se(0.5)	merge.53166	0.2919	0.75
Adm	0.849535	lmin(0.54) lmin+1se(0.54)	lmin(0.56) lmin+1se(0.56)	merge.225315_225317	0.4233	0.65
Adm2	0.00108435	lmin(0.19) lmin+1se(2.5)	lmin(0.88) lmin+1se(0.6)	merge.94724	8.4237	0.0002
Adora2b	0.00289533	lmin(0.36) lmin+1se(0.92)	lmin(0.75) lmin+1se(0.77)	merge.39111	7.379	0.0006
Adpgk	0.484796	lmin(0.057) lmin+1se(0.15)	lmin(0.48) lmin+1se(0.48)	merge.252309	1.241	0.29
Adra1b	0.0247484	lmin(0.15) lmin+1se(1.3)	lmin(0.81) lmin+1se(0.81)	merge.35936,merge.35933	4.9378,1.7057	7.2e-03,1.8e-01
Adra1d	0.0172255	lmin(0.21) lmin+1se(0.95)	lmin(0.47) lmin+1se(0.47)	merge.148874	5.3549	0.0047
Adra2a	0.775059	lmin(0.56) lmin+1se(0.56)	lmin(0.27) lmin+1se(0.27)	merge.133830	0.567	0.57
Adra2b	0.00156544	lmin(0.087) lmin+1se(0.26)	lmin(0.96) lmin+1se(0.98)	merge.148047,merge.148046,merge.148049,merge.148048	7.5615,8.0919,2.0862,1.9423	5.0e-04,3.0e-04,1.2e-01,1.4e-01
Adrb1	0.052285	lmin(0.27) lmin+1se(1.2)	lmin(0.81) lmin+1se(0.67)	merge.134333	4.0448	0.018
Adrb3	0.0306133	lmin(1e-04) lmin+1se(0.069)	lmin(0.92) lmin+1se(0.94)	merge.234178,merge.234146_234156_234158,merge.234183,merge.234175,merge.234180_234181	2.1291,0.1887,1.3582,2.8305,4.6834	1.2e-01,8.3e-01,2.6e-01,5.9e-02,9.2e-03
Adrbk2	0.0412841	lmin(1.1) lmin+1se(1.3)	lmin(0.65) lmin+1se(0.65)	merge.193763	4.3376	0.013
Adss	0.114476	lmin(0.26) lmin+1se(0.35)	lmin(0.44) lmin+1se(0.44)	merge.15491_15492	3.097	0.045
Adssl1	0.24427	lmin(0.34) lmin+1se(1.5)	lmin(0.7) lmin+1se(0.66)	merge.62134	2.1409	0.12
Aebp1	0.0136793	lmin(0.18) lmin+1se(0.58)	lmin(0.93) lmin+1se(0.78)	merge.32671,merge.32676	5.6381,4.9125	3.6e-03,7.4e-03
Aes	0.0203288	lmin(0.0011) lmin+1se(0.8)	lmin(1) lmin+1se(0.87)	merge.27009_27017_27033	5.1661	0.0057
Afap1	0.687891	lmin(0.42) lmin+1se(0.42)	lmin(0.55) lmin+1se(0.55)	merge.187960,merge.187960	0.7448,0	4.7e-01,1.0e+00
Aff1	0.492002	lmin(0.24) lmin+1se(0.51)	lmin(0.78) lmin+1se(0.78)	merge.192265,merge.192255_192262_192264	0.5361,1.2181	5.8e-01,3.0e-01
Aff3	0	lmin(1e-04) lmin+1se(0.15)	lmin(1) lmin+1se(0.96)	merge.2490,merge.2416,merge.2472,merge.2416,merge.2380,merge.2455,merge.2416	38.4163,15.0188,11.0169,0,3.8369,0.1114,0.2635	0.0e+00,0.0e+00,0.0e+00,1.0e+00,2.2e-02,8.9e-01,7.7e-01
Afmid	0.0410243	lmin(0.15) lmin+1se(0.33)	lmin(0.65) lmin+1se(0.65)	merge.49835	4.3464	0.013
Aftph	0	lmin(0.039) lmin+1se(0.27)	lmin(0.93) lmin+1se(0.82)	merge.33906	22.7888	0
Aga	0.16986	lmin(0.72) lmin+1se(0.72)	lmin(0.31) lmin+1se(0.31)	merge.235878	2.5999	0.074
Agap1	0.0730085	lmin(0.11) lmin+1se(0.38)	lmin(0.88) lmin+1se(0.73)	merge.7352	3.6428	0.026
Agbl2	0.890009	lmin(0.032) lmin+1se(0.26)	lmin(0.68) lmin+1se(0.12)	merge.144358	0.3507	0.7
Agbl5	0.694667	lmin(0.25) lmin+1se(0.25)	lmin(0.5) lmin+1se(0.5)	merge.186845	0.7308	0.48
Ager	0.970479	lmin(0.24) lmin+1se(0.24)	lmin(0.25) lmin+1se(0.25)	merge.111892	0.2082	0.81
Agk	0.290837	lmin(0.0011) lmin+1se(0.37)	lmin(0.31) lmin+1se(0.31)	merge.205115	1.916	0.15
Agl	0.753772	lmin(0.75) lmin+1se(0.75)	lmin(0.72) lmin+1se(0.72)	merge.165447	0.6086	0.54
Ago3	0.00330546	lmin(0.11) lmin+1se(0.61)	lmin(0.72) lmin+1se(0.75)	merge.177199_177225,merge.177228	2.4065,7.2823	9e-02,7e-04
Ago4	0.158839	lmin(1.1) lmin+1se(1.1)	lmin(-0.0061) lmin+1se(-0.0061)	merge.177246	2.6849	0.068
Agpat3	0.000579593	lmin(0.21) lmin+1se(0.38)	lmin(0.76) lmin+1se(0.76)	merge.26299_26362_26367_26370	9.3964	0.0001
Agpat9	0.560075	lmin(0.26) lmin+1se(0.26)	lmin(0.32) lmin+1se(0.32)	merge.191918	1.042	0.35
Agrn	0.0824841	lmin(0.44) lmin+1se(0.81)	lmin(0.59) lmin+1se(0.59)	merge.184968_184983	3.4956	0.03
Ahcy	0.0064468	lmin(0.58) lmin+1se(1.8)	lmin(0.81) lmin+1se(0.77)	merge.151330_151337	6.5299	0.0015
Ahcyl2	0.0851945	lmin(0.47) lmin+1se(0.47)	lmin(0.042) lmin+1se(0.042)	merge.203733	3.4575	0.032
Ahdc1	0	lmin(0.013) lmin+1se(0.78)	lmin(1) lmin+1se(0.42)	merge.178888_178891	32.8487	0
Ahnak	0	lmin(0.55) lmin+1se(1.1)	lmin(0.83) lmin+1se(0.83)	merge.128593	14.0599	0
Ahr	0.679723	lmin(0.4) lmin+1se(0.4)	lmin(0.32) lmin+1se(0.32)	merge.53924	0.7622	0.47
Ahsa1	0.550577	lmin(0.13) lmin+1se(0.37)	lmin(0.9) lmin+1se(0.9)	merge.58585,merge.58561_58594_58595	1.0655,0.3799	3.4e-01,6.8e-01
Aifm2	0	lmin(1e-04) lmin+1se(0.023)	lmin(0.96) lmin+1se(0.96)	merge.24014,merge.24005_24011,merge.24020	26.4524,19.5493,2.8915	0.0e+00,0.0e+00,5.6e-02
Aim1	0.0223607	lmin(0.6) lmin+1se(0.97)	lmin(0.55) lmin+1se(0.55)	merge.22413	5.0537	0.0064
Aim1l	0.000579593	lmin(0.042) lmin+1se(0.16)	lmin(0.99) lmin+1se(0.87)	merge.179142,merge.179137,merge.179143_179163	8.8725,0.4837,1.0446	1.0e-04,6.2e-01,3.5e-01
Aim2	0.323078	lmin(0.28) lmin+1se(1.1)	lmin(0.81) lmin+1se(0.62)	merge.15192	1.7809	0.17
Aire	0	lmin(0.93) lmin+1se(2)	lmin(0.87) lmin+1se(0.87)	merge.26221	19.5696	0
Ajap1	0.858889	lmin(0.19) lmin+1se(1.5)	lmin(0.66) lmin+1se(0.45)	merge.184156	0.4057	0.67
Ajuba	0.16761	lmin(1.2) lmin+1se(1.6)	lmin(0.75) lmin+1se(0.75)	merge.79542_79543	2.6171	0.073
Ak3	0.000579593	lmin(0.12) lmin+1se(0.31)	lmin(0.82) lmin+1se(0.61)	merge.130620	8.8894	0.0001
Ak4	0.0373227	lmin(0.23) lmin+1se(1.1)	lmin(0.25) lmin+1se(0.25)	merge.173895	4.4585	0.012
Ak6	0	lmin(0.092) lmin+1se(0.14)	lmin(0.84) lmin+1se(0.84)	merge.73185	12.2065	0
Ak7	0	lmin(0.0061) lmin+1se(0.01)	lmin(0.98) lmin+1se(0.98)	merge.60408,merge.60389_60399,merge.60400,merge.60390,merge.60409,merge.60401	31.6647,0.4823,3.7017,0.0527,0.0974,4.8347	0.0e+00,6.2e-01,2.5e-02,9.5e-01,9.1e-01,7.9e-03
Ak8	1	lmin(1e-04) lmin+1se(0.037)	lmin(1) lmin+1se(0.98)	merge.138177,merge.138183,merge.138165,merge.138173,merge.138138,merge.138180,merge.138150,merge.138166,merge.138173	0,0,0,0,0,0,0,0,0	1e+00,1e+00,1e+00,1e+00,1e+00,1e+00,1e+00,1e+00,1e+00
Akap10	0.0620597	lmin(0.24) lmin+1se(0.47)	lmin(0.37) lmin+1se(0.37)	merge.39042_39050_39061	3.8404	0.021
Akap17b	0.0412841	lmin(0.15) lmin+1se(0.37)	lmin(0.54) lmin+1se(0.54)	merge.261011_261012	4.3371	0.013
Akap5	0	lmin(0.02) lmin+1se(0.75)	lmin(0.87) lmin+1se(0.71)	merge.56420	24.4168	0
Akap8l	0.0662883	lmin(0.1) lmin+1se(0.29)	lmin(0.84) lmin+1se(0.71)	merge.111530	3.7605	0.023
Akip1	0.872113	lmin(0.27) lmin+1se(0.27)	lmin(0.44) lmin+1se(0.44)	merge.225164_225175	0.3841	0.68
Akirin1	0.0294671	lmin(0.0011) lmin+1se(0.15)	lmin(0.89) lmin+1se(0.72)	merge.176506_176516,merge.176520,merge.176511_176518	1.5297,4.7338,4.2978	2.2e-01,8.8e-03,1.4e-02
Akr1a1	0	lmin(0.0041) lmin+1se(0.01)	lmin(0.94) lmin+1se(0.93)	merge.175350_175351_175352,merge.175348,merge.175345,merge.175340_175362,merge.175346,merge.175347	15.6685,1.5721,2.3575,0.0382,1.0457,2.0528	0.0e+00,2.1e-01,9.5e-02,9.6e-01,3.5e-01,1.3e-01
Akr1b10	0.043014	lmin(0.028) lmin+1se(0.34)	lmin(0.81) lmin+1se(0.35)	merge.204398	4.2798	0.014
Akr1b3	0	lmin(0.0011) lmin+1se(0.16)	lmin(0.94) lmin+1se(0.89)	merge.204385,merge.204387,merge.204377_204400	19.9867,0.5799,0.68	0.0e+00,5.6e-01,5.1e-01
Akr1c13	0.00245644	lmin(0.27) lmin+1se(1.1)	lmin(0.94) lmin+1se(0.92)	merge.62809	7.5204	0.0005
Akr1e1	1	lmin(0.065) lmin+1se(0.065)	lmin(0.018) lmin+1se(0.018)	merge.62833	0.102	0.9
Akt1	0	lmin(0.016) lmin+1se(0.097)	lmin(0.94) lmin+1se(0.84)	merge.62151,merge.62125_62127_62173	15.0366,2.6922	0.0e+00,6.8e-02
Akt3	0.364585	lmin(0.058) lmin+1se(0.14)	lmin(0.85) lmin+1se(0.89)	merge.15427,merge.15405_15424,merge.15432_15433,merge.15417,merge.15432_15433	0.6292,0.4038,0.1644,1.6228,0	5.3e-01,6.7e-01,8.5e-01,2.0e-01,1.0e+00
Alad	0.211805	lmin(0.49) lmin+1se(0.49)	lmin(0.7) lmin+1se(0.7)	merge.172138	2.3206	0.098
Alas2	0	lmin(0.21) lmin+1se(0.74)	lmin(0.78) lmin+1se(0.78)	merge.262392	18.7483	0
Alcam	0	lmin(0.061) lmin+1se(0.74)	lmin(0.85) lmin+1se(0.81)	merge.103570_103575	13.8228	0
Aldh1a2	0.549901	lmin(1.3) lmin+1se(1.3)	lmin(0.37) lmin+1se(0.37)	merge.254498	1.0682	0.34
Aldh1b1	1	lmin(0.73) lmin+1se(0.73)	lmin(0.41) lmin+1se(0.41)	merge.170550	0.0325	0.97
Aldh1l1	0	lmin(0.0011) lmin+1se(0.082)	lmin(0.95) lmin+1se(0.93)	merge.208983,merge.208972_208980_209000,merge.208997	13.8269,1.0503,11	0.0e+00,3.5e-01,0.0e+00
Aldh1l2	0.119036	lmin(0.27) lmin+1se(0.87)	lmin(0.68) lmin+1se(0.68)	merge.27311	3.048	0.048
Aldh3a1	0.147189	lmin(1e-04) lmin+1se(2.2)	lmin(0.38) lmin+1se(0.27)	merge.38876_38901	2.7805	0.062
Aldh3a2	0.89713	lmin(0.35) lmin+1se(0.35)	lmin(0.59) lmin+1se(0.59)	merge.38897	0.3375	0.71
Aldh5a1	1	lmin(0.21) lmin+1se(0.21)	lmin(0.47) lmin+1se(0.47)	merge.64365	0.0884	0.92
Aldoart2	0.17988	lmin(0.44) lmin+1se(1.1)	lmin(0.41) lmin+1se(0.41)	merge.54925_54926	2.5293	0.08
Aldoc	0.000579593	lmin(1e-04) lmin+1se(0.62)	lmin(0.89) lmin+1se(0.88)	merge.42113	9.0539	0.0001
Alg13	0.759014	lmin(0.38) lmin+1se(0.38)	lmin(0.66) lmin+1se(0.66)	merge.262362	0.5981	0.55
Alg3	0.737552	lmin(0.41) lmin+1se(0.41)	lmin(0.61) lmin+1se(0.61)	merge.99891	0.6421	0.53
Alg6	0.00330546	lmin(0.018) lmin+1se(0.4)	lmin(0.71) lmin+1se(0.71)	merge.173724	7.2524	0.0007
Alg8	0.861511	lmin(0.12) lmin+1se(0.12)	lmin(0.41) lmin+1se(0.41)	merge.223650	0.4014	0.67
Alkbh2	0.00245644	lmin(0.13) lmin+1se(0.43)	lmin(0.82) lmin+1se(0.78)	merge.194112_194154	7.5518	0.0005
Alms1	0.0958231	lmin(0.0011) lmin+1se(0.46)	lmin(0.68) lmin+1se(0.68)	merge.207942	3.316	0.036
Alox12e	0.0149846	lmin(0.95) lmin+1se(1.7)	lmin(0.72) lmin+1se(0.72)	merge.40521	5.5296	0.004
Alox15	0.38609	lmin(0.64) lmin+1se(1.7)	lmin(0.62) lmin+1se(0.64)	merge.40537	1.5428	0.21
Alox5	0.265775	lmin(0.077) lmin+1se(0.68)	lmin(0.71) lmin+1se(0.73)	merge.211554,merge.211559	2.0318,0.6488	1.3e-01,5.2e-01
Aloxe3	0.00966375	lmin(0.13) lmin+1se(0.59)	lmin(0.7) lmin+1se(0.7)	merge.40215_40216_40220_40235_40236	6.0118	0.0024
Alpk1	0.000579593	lmin(0.38) lmin+1se(0.76)	lmin(0.81) lmin+1se(0.79)	merge.166019,merge.166018_166020	8.8937,1.1926	1e-04,3e-01
Alpk3	0.122364	lmin(0.0041) lmin+1se(0.3)	lmin(1) lmin+1se(0.81)	merge.222616,merge.222614,merge.222606,merge.222613,merge.222606	3.0091,0.1847,0.0438,0.3683,0	4.9e-02,8.3e-01,9.6e-01,6.9e-01,1.0e+00
Als2cl	0.472547	lmin(0.27) lmin+1se(0.87)	lmin(0.73) lmin+1se(0.71)	merge.258218_258229	1.2773	0.28
Alx3	0.031477	lmin(0.071) lmin+1se(0.77)	lmin(0.95) lmin+1se(0.92)	merge.164906,merge.164897	4.6497,4.6563	9.6e-03,9.5e-03
Alx4	0.683783	lmin(1.6) lmin+1se(1.9)	lmin(0.72) lmin+1se(0.72)	merge.145079	0.754	0.47
Amdhd2	0.910593	lmin(0.21) lmin+1se(0.21)	lmin(0.26) lmin+1se(0.26)	merge.109051	0.3113	0.73
Amer1	0	lmin(0.18) lmin+1se(0.36)	lmin(0.85) lmin+1se(0.85)	merge.261711	10.3415	0
Amer3	0.989555	lmin(0.72) lmin+1se(1.9)	lmin(0.77) lmin+1se(0.41)	merge.1617_1618	0.1745	0.84
Amh	1	lmin(0.33) lmin+1se(0.33)	lmin(0.32) lmin+1se(0.32)	merge.26812	0.0425	0.96
Amica1	0.0103725	lmin(0.98) lmin+1se(2)	lmin(0.38) lmin+1se(0.38)	merge.250052	5.9649	0.0026
Amigo2	0.677127	lmin(0.38) lmin+1se(0.6)	lmin(0.45) lmin+1se(0.45)	merge.95626	0.7686	0.46
Amn	0.0772316	lmin(0.067) lmin+1se(0.95)	lmin(0.5) lmin+1se(0.5)	merge.61699	3.5754	0.028
Amn1	1	lmin(0.17) lmin+1se(0.17)	lmin(0.38) lmin+1se(0.38)	merge.215242	0.11	0.9
Amot	0	lmin(1e-04) lmin+1se(0.57)	lmin(0.81) lmin+1se(0.62)	merge.262377	12.3381	0
Amotl2	0.0614368	lmin(1.5) lmin+1se(2.1)	lmin(0.81) lmin+1se(0.81)	merge.256842	3.8521	0.021
Amph	0.23936	lmin(0.093) lmin+1se(1.1)	lmin(0.76) lmin+1se(0.77)	merge.63769,merge.63777	0.1255,2.1677	8.8e-01,1.1e-01
Amt	0	lmin(1e-04) lmin+1se(0.031)	lmin(0.81) lmin+1se(0.78)	merge.257814,merge.257817_257819_257821,merge.257813	8.5709,16.0133,0.8359	2.0e-04,0.0e+00,4.3e-01
Anapc10	0.96185	lmin(0.29) lmin+1se(0.29)	lmin(0.27) lmin+1se(0.27)	merge.238154	0.223	0.8
Ang	0	lmin(0.022) lmin+1se(0.35)	lmin(0.55) lmin+1se(0.56)	merge.79281_79282	16.6086	0
Angel1	1	lmin(0.15) lmin+1se(0.15)	lmin(0.067) lmin+1se(0.067)	merge.58457	0.0951	0.91
Angpt2	0.229907	lmin(0.6) lmin+1se(0.94)	lmin(0.83) lmin+1se(0.83)	merge.233051_233055_233078_233084,merge.233051_233055_233078_233084	2.2194,0	1.1e-01,1.0e+00
Angpt4	1	lmin(0.74) lmin+1se(0.74)	lmin(0.12) lmin+1se(0.12)	merge.150588	0.0521	0.95
Angptl6	0.94737	lmin(0.44) lmin+1se(0.44)	lmin(0.52) lmin+1se(0.52)	merge.247385	0.2466	0.78
Angptl7	0.656477	lmin(0.76) lmin+1se(0.76)	lmin(0.03) lmin+1se(0.03)	merge.182510	0.811	0.44
Ank	0	lmin(0.04) lmin+1se(0.053)	lmin(0.95) lmin+1se(0.95)	merge.86920,merge.86927,merge.86944,merge.86927,merge.86909,merge.86927,merge.86914,merge.86954	15.0861,0.2854,0.8028,0,0.2288,0.0025,0.1091,1.6093	0.0e+00,7.5e-01,4.5e-01,1.0e+00,8.0e-01,1.0e+00,9.0e-01,2.0e-01
Ank2	0.00531799	lmin(0.027) lmin+1se(0.24)	lmin(0.92) lmin+1se(0.89)	merge.165971,merge.165970,merge.165986,merge.165993,merge.165993	0.7122,6.7591,0.6266,4.0772,0	4.9e-01,1.2e-03,5.3e-01,1.7e-02,1.0e+00
Ank3	0.678446	lmin(1.5) lmin+1se(1.5)	lmin(0.54) lmin+1se(0.54)	merge.24923	0.7653	0.47
Ankib1	0.0651995	lmin(0.042) lmin+1se(0.48)	lmin(0.56) lmin+1se(0.56)	merge.185080	3.7822	0.023
Ankle1	0.00156544	lmin(0.0011) lmin+1se(0.0021)	lmin(0.9) lmin+1se(0.9)	merge.237134_237148_237162_237169_237188,merge.237152_237159_237191_237196,merge.237161,merge.237156_237187,merge.237160,merge.237156_237187	1.304,7.9704,2.0417,1.3938,0.8684,0	2.7e-01,3.0e-04,1.3e-01,2.5e-01,4.2e-01,1.0e+00
Ankrd1	0.515894	lmin(0.53) lmin+1se(2.9)	lmin(0.75) lmin+1se(0.67)	merge.131204	1.1532	0.32
Ankrd10	0.860312	lmin(0.29) lmin+1se(0.29)	lmin(0.36) lmin+1se(0.36)	merge.231889	0.4034	0.67
Ankrd12	0.440317	lmin(0.25) lmin+1se(0.38)	lmin(0.68) lmin+1se(0.68)	merge.115178_115217	1.3709	0.25
Ankrd13b	0.265775	lmin(0.23) lmin+1se(0.5)	lmin(0.95) lmin+1se(0.84)	merge.41905,merge.41884_41887_41892	2.0319,1.918	1.3e-01,1.5e-01
Ankrd13c	0.631761	lmin(0.29) lmin+1se(0.29)	lmin(0.52) lmin+1se(0.52)	merge.168100	0.867	0.42
Ankrd23	0.000579593	lmin(0.0021) lmin+1se(0.025)	lmin(0.98) lmin+1se(0.96)	merge.1971,merge.1937_1976,merge.1978,merge.1965	3.2302,3.3095,9.2587,3.0894	4.0e-02,3.6e-02,1.0e-04,4.5e-02
Ankrd26	0.947325	lmin(0.11) lmin+1se(0.11)	lmin(0.3) lmin+1se(0.3)	merge.211793_211798	0.247	0.78
Ankrd29	0.2848	lmin(0.8) lmin+1se(0.8)	lmin(0.73) lmin+1se(0.73)	merge.119411_119433	1.9458	0.14
Ankrd34a	0	lmin(0.065) lmin+1se(0.26)	lmin(0.87) lmin+1se(0.87)	merge.163468_163473,merge.163469	16.0023,7.6057	0.0e+00,5.0e-04
Ankrd35	0.0200088	lmin(0.064) lmin+1se(0.77)	lmin(0.64) lmin+1se(0.67)	merge.163490,merge.163468_163473	0.3935,5.1784	6.7e-01,5.6e-03
Ankrd37	0.0351361	lmin(0.19) lmin+1se(0.6)	lmin(0.71) lmin+1se(0.66)	merge.235295_235302	4.5283	0.011
Ankrd42	0.00531799	lmin(1e-04) lmin+1se(0.41)	lmin(0.54) lmin+1se(0.54)	merge.223377	6.7402	0.0012
Ankrd44	0.051366	lmin(0.12) lmin+1se(0.29)	lmin(0.94) lmin+1se(0.94)	merge.3739,merge.3754_3771,merge.3737,merge.3738	4.069,0.0191,0.1952,0.0619	1.7e-02,9.8e-01,8.2e-01,9.4e-01
Ankrd45	0.00371308	lmin(0.15) lmin+1se(0.45)	lmin(0.87) lmin+1se(0.9)	merge.13672_13678,merge.13680,merge.13685	1.7856,7.1295,0.1312	1.7e-01,8.0e-04,8.8e-01
Ankrd49	0	lmin(0.01) lmin+1se(0.2)	lmin(0.77) lmin+1se(0.77)	merge.247050	10.6061	0
Ankrd50	0.00753097	lmin(0.038) lmin+1se(0.13)	lmin(0.75) lmin+1se(0.75)	merge.159337,merge.159319_159321	6.2939,2.88	1.8e-03,5.6e-02
Ankrd52	0.189634	lmin(0.043) lmin+1se(0.21)	lmin(0.89) lmin+1se(0.87)	merge.31791,merge.31766_31777_31796_31813,merge.31784,merge.31784	2.4588,1.6944,0.0184,0	8.6e-02,1.8e-01,9.8e-01,1.0e+00
Ankrd6	0.835341	lmin(0.53) lmin+1se(1.1)	lmin(0.78) lmin+1se(0.16)	merge.169335	0.4513	0.64
Ankrd63	0.587315	lmin(0.33) lmin+1se(1.6)	lmin(0.82) lmin+1se(0.36)	merge.146874_146881	0.9766	0.38
Ankrd9	0.519633	lmin(0.34) lmin+1se(0.34)	lmin(0.36) lmin+1se(0.36)	merge.61609_61622	1.1427	0.32
Anks6	0.214424	lmin(0.82) lmin+1se(0.82)	lmin(0.47) lmin+1se(0.47)	merge.170913	2.3043	0.1
Anln	0.000579593	lmin(0.017) lmin+1se(0.3)	lmin(0.94) lmin+1se(0.93)	merge.247829,merge.247843,merge.247841,merge.247835	9.3622,8.8558,5.3477,0.7016	1.0e-04,1.0e-04,4.8e-03,5.0e-01
Ano10	0.0684484	lmin(0.34) lmin+1se(0.64)	lmin(0.88) lmin+1se(0.79)	merge.260209_260214,merge.260240	3.7201,0.3113	2.4e-02,7.3e-01
Ano4	1	lmin(0.3) lmin+1se(0.3)	lmin(0.16) lmin+1se(0.16)	merge.28098	0.078	0.92
Ano6	0	lmin(0.042) lmin+1se(0.087)	lmin(1) lmin+1se(0.95)	merge.95292_95299_95305,merge.95287_95288_95296_95297_95344,merge.95298,merge.95328,merge.95326,merge.95298,merge.95287_95288_95296_95297_95344	20.0417,1.0442,0.1599,0.3976,0.822,0,0	0.0e+00,3.5e-01,8.5e-01,6.7e-01,4.4e-01,1.0e+00,1.0e+00
Ano9	0.00201519	lmin(2.4) lmin+1se(2.9)	lmin(0.85) lmin+1se(0.85)	merge.229926_229933_229936_229943	7.7905	0.0004
Anp32a	0.44155	lmin(0.41) lmin+1se(0.5)	lmin(0.37) lmin+1se(0.37)	merge.252922_252940	1.3673	0.25
Antxr1	0.967458	lmin(0.91) lmin+1se(0.91)	lmin(0.56) lmin+1se(0.56)	merge.208295,merge.208295	0.2141,0	8.1e-01,1.0e+00
Anxa1	0.00681138	lmin(0.12) lmin+1se(1.4)	lmin(0.83) lmin+1se(0.81)	merge.129617,merge.129618	6.4449,0.202	1.6e-03,8.2e-01
Anxa11	1	lmin(0.45) lmin+1se(0.45)	lmin(0.018) lmin+1se(0.018)	merge.76840	0.1328	0.88
Anxa3	0	lmin(0.23) lmin+1se(0.67)	lmin(0.79) lmin+1se(0.81)	merge.191519_191520	10.6369	0
Anxa4	1	lmin(0.0031) lmin+1se(0.034)	lmin(0.99) lmin+1se(0.99)	merge.208169,merge.208170,merge.208166,merge.208159,merge.208163,merge.208144_208154_208188,merge.208156,merge.208168	0,0,0,0,0,0,0,0	1e+00,1e+00,1e+00,1e+00,1e+00,1e+00,1e+00,1e+00
Anxa5	0	lmin(0.17) lmin+1se(0.66)	lmin(0.84) lmin+1se(0.84)	merge.159119_159121_159127	10.8041	0
Anxa6	1	lmin(0.1) lmin+1se(0.84)	lmin(0.99) lmin+1se(0.72)	merge.37601_37613_37638_37643_37661,merge.37601_37613_37638_37643_37661,merge.37601_37613_37638_37643_37661	0,0,0	1e+00,1e+00,1e+00
Anxa7	0.0765851	lmin(0.24) lmin+1se(0.42)	lmin(0.6) lmin+1se(0.6)	merge.75927	3.5848	0.028
Anxa8	0.703044	lmin(0.66) lmin+1se(0.66)	lmin(0.26) lmin+1se(0.26)	merge.78157	0.7116	0.49
Anxa9	0.0865966	lmin(0.062) lmin+1se(0.2)	lmin(0.95) lmin+1se(0.82)	merge.163221,merge.163217,merge.163218	1.168,0.0405,3.4398	3.1e-01,9.6e-01,3.2e-02
Aoah	0	lmin(0.46) lmin+1se(1.1)	lmin(0.79) lmin+1se(0.7)	merge.63950,merge.63947	12.3464,2.8963	0.0e+00,5.5e-02
Aoc2	1	lmin(0.069) lmin+1se(0.069)	lmin(0.12) lmin+1se(0.12)	merge.46247	0.1201	0.89
Aoc3	0.917314	lmin(0.54) lmin+1se(0.54)	lmin(0.47) lmin+1se(0.47)	merge.46246	0.2989	0.74
Aox1	0.00412474	lmin(0.0031) lmin+1se(0.83)	lmin(0.32) lmin+1se(0.32)	merge.3971	6.9649	0.0009
Aox4	0.827069	lmin(0.65) lmin+1se(0.65)	lmin(0.15) lmin+1se(0.15)	merge.4001	0.4681	0.63
Ap1g2	0.484796	lmin(0.031) lmin+1se(0.16)	lmin(0.75) lmin+1se(0.6)	merge.79646_79668,merge.79665_79666,merge.79671,merge.79665_79666	1.2409,0.022,0.1159,0	2.9e-01,9.8e-01,8.9e-01,1.0e+00
Ap1s1	0.00330546	lmin(0.054) lmin+1se(0.39)	lmin(0.88) lmin+1se(0.82)	merge.199541	7.3013	0.0007
Ap1s2	1	lmin(0.078) lmin+1se(0.078)	lmin(0.0061) lmin+1se(0.0061)	merge.262622	0.0525	0.95
Ap1s3	0.00108435	lmin(1e-04) lmin+1se(0.73)	lmin(0.82) lmin+1se(0.82)	merge.6129_6130_6137	8.6472	0.0002
Ap2s1	0.813859	lmin(0.33) lmin+1se(0.33)	lmin(0.85) lmin+1se(0.85)	merge.216054	0.4928	0.61
Ap3s1	0.0279936	lmin(0.22) lmin+1se(0.49)	lmin(0.54) lmin+1se(0.54)	merge.122661	4.7872	0.0083
Ap5b1	0.000579593	lmin(1e-04) lmin+1se(0.053)	lmin(0.92) lmin+1se(0.92)	merge.127940,merge.127942,merge.127943,merge.127915_127949_127958	9.4225,8.6934,1.5554,1.9263	1.0e-04,2.0e-04,2.1e-01,1.5e-01
Apba1	0.518147	lmin(1.1) lmin+1se(1.1)	lmin(0.54) lmin+1se(0.54)	merge.129942	1.147	0.32
Apbb2	0	lmin(0.19) lmin+1se(0.54)	lmin(0.81) lmin+1se(0.81)	merge.189875	20.7975	0
Apc2	0.70661	lmin(0.22) lmin+1se(0.22)	lmin(0.45) lmin+1se(0.45)	merge.26655,merge.26655	0.7042,0	4.9e-01,1.0e+00
Apela	0.248111	lmin(0.6) lmin+1se(2.2)	lmin(0.9) lmin+1se(0.93)	merge.236402	2.1209	0.12
Apex1	0.81074	lmin(0.32) lmin+1se(0.32)	lmin(0.14) lmin+1se(0.14)	merge.79257	0.499	0.61
Apex2	0.110017	lmin(0.46) lmin+1se(0.46)	lmin(0.45) lmin+1se(0.45)	merge.262393	3.144	0.043
Aph1b	0.0427937	lmin(0.0011) lmin+1se(1.4)	lmin(0.52) lmin+1se(0.53)	merge.253874_253898_253900	4.2921	0.014
Apitd1	0	lmin(0.02) lmin+1se(0.37)	lmin(0.85) lmin+1se(0.65)	merge.182765_182766,merge.182750,merge.182760	13.2328,0.2852,1.3465	0.0e+00,7.5e-01,2.6e-01
Apln	0.163755	lmin(0.12) lmin+1se(1)	lmin(0.61) lmin+1se(0.61)	merge.261124	2.6471	0.071
Aplnr	0	lmin(1e-04) lmin+1se(1.6)	lmin(0.9) lmin+1se(0.9)	merge.144182	14.0221	0
Aplp1	0.368485	lmin(0.35) lmin+1se(1.2)	lmin(0.59) lmin+1se(0.58)	merge.217919_217928	1.6085	0.2
Apmap	0.00412474	lmin(1e-04) lmin+1se(0.21)	lmin(0.56) lmin+1se(0.5)	merge.150394,merge.150391	3.7254,6.9918	2.4e-02,9.0e-04
Apoa1bp	0	lmin(0.0061) lmin+1se(0.029)	lmin(0.9) lmin+1se(0.82)	merge.162274_162295,merge.162276_162326	7.7065,17.282	4.0e-04,0.0e+00
Apobec1	0	lmin(1e-04) lmin+1se(0.32)	lmin(0.9) lmin+1se(0.9)	merge.212502,merge.212478_212501_212519	13.7282,10.3321	0.0e+00,0.0e+00
Apobec3	0	lmin(0.099) lmin+1se(0.31)	lmin(0.53) lmin+1se(0.37)	merge.92276_92294,merge.92282,merge.92278_92289	10.9585,0.0347,0.5163	0.0e+00,9.7e-01,6.0e-01
Apod	0.00289533	lmin(0.52) lmin+1se(1.7)	lmin(0.89) lmin+1se(0.89)	merge.101350,merge.101344_101349	0.323,7.4724	7.2e-01,6.0e-04
Apof	0.907595	lmin(0.0061) lmin+1se(0.36)	lmin(0.79) lmin+1se(-0.091)	merge.31729_31754_31777	0.3171	0.73
Apold1	0.347324	lmin(0.96) lmin+1se(0.96)	lmin(0.44) lmin+1se(0.44)	merge.213746	1.6854	0.19
Apoo	0.0684484	lmin(0.24) lmin+1se(1.2)	lmin(0.7) lmin+1se(0.7)	merge.261689	3.72	0.024
Appl2	0.000579593	lmin(0.024) lmin+1se(0.23)	lmin(0.89) lmin+1se(0.92)	merge.27332,merge.27324	9.5518,1.8275	1.0e-04,1.6e-01
Aqp11	0	lmin(0.026) lmin+1se(0.046)	lmin(0.98) lmin+1se(0.94)	merge.223703,merge.223702,merge.223705	5.6256,19.968,0.4671	3.6e-03,0.0e+00,6.3e-01
Aqp3	0.480366	lmin(2.6) lmin+1se(2.6)	lmin(0.66) lmin+1se(0.66)	merge.169782_169788	1.2551	0.29
Aqp7	0.0184883	lmin(0.44) lmin+1se(2)	lmin(0.72) lmin+1se(0.7)	merge.169757	5.2774	0.0051
Aqp9	0.00108435	lmin(0.14) lmin+1se(0.71)	lmin(0.81) lmin+1se(0.77)	merge.254493,merge.254484	8.4395,6.0469	2.0e-04,2.4e-03
Arap2	1	lmin(0.26) lmin+1se(0.26)	lmin(0.26) lmin+1se(0.26)	merge.189380	0.0045	1
Arap3	0.386937	lmin(0.23) lmin+1se(0.5)	lmin(0.87) lmin+1se(0.82)	merge.121804,merge.121802	1.0468,1.5386	3.5e-01,2.1e-01
Arc	0.0589634	lmin(0.058) lmin+1se(0.38)	lmin(0.94) lmin+1se(0.94)	merge.90990,merge.90994,merge.90989	3.9017,3.754,0.6043	2.0e-02,2.3e-02,5.5e-01
Arf1	0.15514	lmin(0.088) lmin+1se(0.24)	lmin(0.64) lmin+1se(0.64)	merge.38332_38352	2.7149	0.066
Arf6	0.457	lmin(0.11) lmin+1se(0.44)	lmin(0.7) lmin+1se(0.65)	merge.55336	1.3196	0.27
Arfgap2	0.194073	lmin(0.32) lmin+1se(0.32)	lmin(0.62) lmin+1se(0.62)	merge.144478	2.429	0.088
Arfgef1	0.760911	lmin(0.21) lmin+1se(0.21)	lmin(0.45) lmin+1se(0.45)	merge.348	0.5949	0.55
Arg1	0.990465	lmin(0.4) lmin+1se(0.4)	lmin(0.19) lmin+1se(0.19)	merge.20649_20651	0.1715	0.84
Arg2	0.443986	lmin(0.81) lmin+1se(0.81)	lmin(0.42) lmin+1se(0.42)	merge.56810	1.36	0.26
Arhgap10	0.000579593	lmin(0.069) lmin+1se(0.27)	lmin(0.99) lmin+1se(0.99)	merge.237780_237786_237787_237790_237801_237804_237810_237814_237818,merge.237803,merge.237783,merge.237745_237792_237815,merge.237780_237786_237787_237790_237801_237804_237810_237814_237818	8.9054,0.0061,0.3556,0.0192,0	1.0e-04,9.9e-01,7.0e-01,9.8e-01,1.0e+00
Arhgap15	0	lmin(0.61) lmin+1se(1.2)	lmin(0.58) lmin+1se(0.64)	merge.140709	10.5125	0
Arhgap18	0.0120621	lmin(0.19) lmin+1se(0.69)	lmin(0.96) lmin+1se(0.94)	merge.20844,merge.20851_20857	5.7848,3.9561	3.1e-03,1.9e-02
Arhgap22	1	lmin(0.58) lmin+1se(1.4)	lmin(0.82) lmin+1se(0.65)	merge.78065	0	1
Arhgap23	1	lmin(1e-04) lmin+1se(0.25)	lmin(1) lmin+1se(0.49)	merge.45381	0	1
Arhgap26	0.812922	lmin(0.35) lmin+1se(0.35)	lmin(0.71) lmin+1se(0.71)	merge.122044	0.4951	0.61
Arhgap28	0.158468	lmin(0.2) lmin+1se(0.53)	lmin(0.87) lmin+1se(0.81)	merge.115538,merge.115515	2.6879,0.3508	6.8e-02,7.0e-01
Arhgap29	0	lmin(0.14) lmin+1se(0.46)	lmin(0.93) lmin+1se(0.76)	merge.165671,merge.165669,merge.165659_165672,merge.165669	17.0577,0.0127,0.9395,0	0.0e+00,9.9e-01,3.9e-01,1.0e+00
Arhgap30	0	lmin(1.2) lmin+1se(1.5)	lmin(0.94) lmin+1se(0.94)	merge.14893	23.4506	0
Arhgap32	0.949877	lmin(0.38) lmin+1se(0.38)	lmin(0.6) lmin+1se(0.6)	merge.248569	0.2431	0.78
Arhgap33	0.723019	lmin(0.8) lmin+1se(0.8)	lmin(0.61) lmin+1se(0.61)	merge.217962_217981	0.6713	0.51
Arhgap35	0.493864	lmin(0.36) lmin+1se(0.36)	lmin(0.47) lmin+1se(0.47)	merge.216026	1.2129	0.3
Arhgap4	0.484277	lmin(0.73) lmin+1se(0.73)	lmin(0.41) lmin+1se(0.41)	merge.261515	1.2431	0.29
Arhgap42	0.829006	lmin(0.066) lmin+1se(0.14)	lmin(0.77) lmin+1se(0.77)	merge.246808,merge.246796,merge.246797	0.4644,0.136,0.0254	6.3e-01,8.7e-01,9.7e-01
Arhgap44	1	lmin(0.0011) lmin+1se(0.012)	lmin(1) lmin+1se(0.99)	merge.39588,merge.39559,merge.39568,merge.39549,merge.39564,merge.39589,merge.39549	0,0,0,0,0,0,0	1e+00,1e+00,1e+00,1e+00,1e+00,1e+00,1e+00
Arhgap5	0	lmin(1e-04) lmin+1se(0.28)	lmin(0.78) lmin+1se(0.78)	merge.54598	16.9827	0
Arhgap8	0	lmin(0.32) lmin+1se(0.68)	lmin(0.67) lmin+1se(0.67)	merge.93630	14.8892	0
Arhgap9	0.770848	lmin(1.5) lmin+1se(1.5)	lmin(0.36) lmin+1se(0.36)	merge.31545	0.5751	0.56
Arhgdib	0	lmin(0.18) lmin+1se(1.1)	lmin(0.81) lmin+1se(0.78)	merge.214008	16.8436	0
Arhgef10	0.309328	lmin(0.46) lmin+1se(0.46)	lmin(0.65) lmin+1se(0.65)	merge.232869	1.8355	0.16
Arhgef10l	0.196817	lmin(0.073) lmin+1se(0.35)	lmin(0.96) lmin+1se(0.81)	merge.181266	2.4117	0.09
Arhgef12	0.57564	lmin(0.11) lmin+1se(0.47)	lmin(0.72) lmin+1se(0.72)	merge.249537,merge.249538	0.1168,1.0037	8.9e-01,3.7e-01
Arhgef16	0.031477	lmin(0.4) lmin+1se(1.1)	lmin(0.75) lmin+1se(0.75)	merge.184435	4.6526	0.0095
Arhgef17	0.723019	lmin(0.29) lmin+1se(0.83)	lmin(0.61) lmin+1se(0.61)	merge.224461,merge.224458,merge.224458	0.2428,0.6714,0	7.8e-01,5.1e-01,1.0e+00
Arhgef25	0	lmin(0.0061) lmin+1se(0.01)	lmin(0.98) lmin+1se(0.98)	merge.31505,merge.31502,merge.31483_31511,merge.31499,merge.31508	38.363,16.8604,56.0009,39.908,0.936	0.0e+00,0.0e+00,0.0e+00,0.0e+00,3.9e-01
Arhgef26	0.00108435	lmin(0.013) lmin+1se(0.63)	lmin(0.85) lmin+1se(0.85)	merge.160736	8.6878	0.0002
Arhgef28	0	lmin(0.019) lmin+1se(0.57)	lmin(0.95) lmin+1se(0.82)	merge.72727,merge.72750	4.1993,22.3831	1.5e-02,0.0e+00
Arhgef3	0.224178	lmin(0.21) lmin+1se(0.82)	lmin(0.96) lmin+1se(0.87)	merge.77057_77067_77068,merge.77054	0.5728,2.2506	5.6e-01,1.1e-01
Arhgef39	0.343357	lmin(0.73) lmin+1se(0.73)	lmin(0.12) lmin+1se(0.12)	merge.170040	1.7013	0.18
Arhgef4	0.724848	lmin(0.18) lmin+1se(0.18)	lmin(-0.19) lmin+1se(-0.19)	merge.1647_1650	0.6673	0.51
Arhgef40	0.149314	lmin(0.24) lmin+1se(0.64)	lmin(0.49) lmin+1se(0.49)	merge.79332	2.7636	0.063
Arhgef5	0.753191	lmin(0.04) lmin+1se(0.37)	lmin(0.67) lmin+1se(0.27)	merge.205221	0.6104	0.54
Arhgef6	0.119928	lmin(1.6) lmin+1se(1.6)	lmin(0.18) lmin+1se(0.18)	merge.261332	3.0371	0.048
Arhgef7	0.000579593	lmin(0.031) lmin+1se(0.11)	lmin(0.98) lmin+1se(0.95)	merge.231924_231925,merge.231912,merge.231941,merge.231942,merge.231912	8.8369,1.6443,0.0674,2.1122,0	1.0e-04,1.9e-01,9.3e-01,1.2e-01,1.0e+00
Arhgef9	0.00453144	lmin(0.0011) lmin+1se(0.49)	lmin(0.72) lmin+1se(0.72)	merge.261703	6.9061	0.001
Arid3c	0.0107055	lmin(0.52) lmin+1se(2)	lmin(0.73) lmin+1se(0.72)	merge.169920	5.9044	0.0027
Arid5a	0.0130253	lmin(0.27) lmin+1se(0.47)	lmin(0.77) lmin+1se(0.77)	merge.1884_1901	5.6742	0.0034
Arid5b	0.379045	lmin(0.034) lmin+1se(0.048)	lmin(0.85) lmin+1se(0.85)	merge.24768_24776,merge.24796,merge.24765,merge.24798,merge.24763_24777_24778,merge.24796	1.5675,0.0766,0.0442,0.7856,0.3363,0	2.1e-01,9.3e-01,9.6e-01,4.6e-01,7.1e-01,1.0e+00
Arl11	0	lmin(0.79) lmin+1se(1.2)	lmin(0.64) lmin+1se(0.64)	merge.80656	22.7375	0
Arl14epl	0	lmin(0.05) lmin+1se(0.44)	lmin(0.95) lmin+1se(0.88)	merge.122678,merge.122679,merge.122676,merge.122680	18.2811,0.8509,1.095,0.9258	0.0e+00,4.3e-01,3.3e-01,4.0e-01
Arl3	0.0220973	lmin(0.13) lmin+1se(0.36)	lmin(0.79) lmin+1se(0.7)	merge.133055_133057	5.0717	0.0063
Arl4a	0.834236	lmin(0.16) lmin+1se(0.16)	lmin(0.27) lmin+1se(0.27)	merge.54104	0.453	0.64
Arl4c	0.18524	lmin(0.11) lmin+1se(0.41)	lmin(0.64) lmin+1se(0.64)	merge.7149	2.4897	0.083
Arl6	0	lmin(0.029) lmin+1se(0.12)	lmin(0.92) lmin+1se(0.92)	merge.103943_103960	45.9126	0
Arl6ip1	0.0348594	lmin(0.0011) lmin+1se(0.0041)	lmin(0.87) lmin+1se(0.89)	merge.226268,merge.226264,merge.226262,merge.226263	0.2852,0.4064,4.5346,2.3645	7.5e-01,6.7e-01,1.1e-02,9.4e-02
Arl6ip5	0.122364	lmin(0.068) lmin+1se(0.61)	lmin(0.78) lmin+1se(0.71)	merge.209841	3.0092	0.049
Arl8b	0.0277284	lmin(0.04) lmin+1se(0.87)	lmin(0.9) lmin+1se(0.37)	merge.210605_210606	4.7976	0.0082
Armc6	0.258968	lmin(0.26) lmin+1se(0.5)	lmin(0.88) lmin+1se(0.9)	merge.236842	2.0657	0.13
Armcx1	0	lmin(0.0011) lmin+1se(1.2)	lmin(0.39) lmin+1se(0.39)	merge.262174	17.2924	0
Armcx2	0.00108435	lmin(0.048) lmin+1se(0.29)	lmin(0.72) lmin+1se(0.72)	merge.262177	8.7209	0.0002
Armcx3	0	lmin(0.028) lmin+1se(0.16)	lmin(0.93) lmin+1se(0.87)	merge.262176,merge.262175	9.4218,16.8978	1e-04,0e+00
Armcx4	0	lmin(1e-04) lmin+1se(0.2)	lmin(0.87) lmin+1se(0.87)	merge.262172	97.7365	0
Armcx6	0	lmin(0.016) lmin+1se(0.41)	lmin(0.84) lmin+1se(0.7)	merge.262176	15.1337	0
Arntl2	0.148901	lmin(0.44) lmin+1se(0.72)	lmin(0.5) lmin+1se(0.5)	merge.215024	2.7664	0.063
Arpc1b	0.0604879	lmin(0.046) lmin+1se(0.46)	lmin(0.7) lmin+1se(0.42)	merge.201498_201527_201528	3.8734	0.021
Arpc2	0.0394509	lmin(0.31) lmin+1se(0.31)	lmin(0.42) lmin+1se(0.42)	merge.5529	4.387	0.012
Arpc5	0.479631	lmin(0.066) lmin+1se(0.5)	lmin(0.61) lmin+1se(-0.055)	merge.12637	1.257	0.28
Arpin	0.0130253	lmin(0.19) lmin+1se(0.52)	lmin(0.95) lmin+1se(0.88)	merge.222281_222300	5.6967	0.0034
Arrb1	0.327425	lmin(0.17) lmin+1se(0.62)	lmin(0.77) lmin+1se(0.78)	merge.224151,merge.224151	1.7644,0	1.7e-01,1.0e+00
Arrb2	0.0920499	lmin(0.075) lmin+1se(0.13)	lmin(0.88) lmin+1se(0.88)	merge.40539_40563,merge.40554,merge.40557_40569,merge.40553	3.367,0.4704,0.6583,0.0109	3.5e-02,6.2e-01,5.2e-01,9.9e-01
Arrdc1	0.133781	lmin(0.032) lmin+1se(0.1)	lmin(0.66) lmin+1se(0.66)	merge.136999_137000,merge.136982	2.9012,2.8262	5.5e-02,5.9e-02
Arrdc3	0.404605	lmin(0.26) lmin+1se(0.26)	lmin(0.33) lmin+1se(0.33)	merge.71245	1.4789	0.23
Arsk	1	lmin(0.25) lmin+1se(0.25)	lmin(0.37) lmin+1se(0.37)	merge.71104	0.025	0.98
Art3	0.417585	lmin(1.2) lmin+1se(1.2)	lmin(0.12) lmin+1se(0.12)	merge.191299	1.4395	0.24
Art4	0	lmin(0.38) lmin+1se(1.5)	lmin(0.64) lmin+1se(0.64)	merge.213997_214006	16.0507	0
Art5	0.172225	lmin(0.54) lmin+1se(0.99)	lmin(0.76) lmin+1se(0.76)	merge.224737	2.5829	0.076
Artn	0	lmin(1e-04) lmin+1se(2.2)	lmin(0.55) lmin+1se(0.58)	merge.175591_175648	12.2169	0
Asah1	0	lmin(0.076) lmin+1se(0.39)	lmin(0.6) lmin+1se(0.6)	merge.235127	28.3639	0
Asah2	0.102103	lmin(0.51) lmin+1se(1.3)	lmin(0.65) lmin+1se(0.65)	merge.130907	3.237	0.039
Asap1	1	lmin(0.0031) lmin+1se(0.054)	lmin(0.99) lmin+1se(0.99)	merge.89899,merge.89932,merge.89912,merge.89914,merge.89892,merge.89912	0,0,0,0,0,0	1e+00,1e+00,1e+00,1e+00,1e+00,1e+00
Asap2	1	lmin(0.045) lmin+1se(0.098)	lmin(0.92) lmin+1se(0.89)	merge.52580,merge.52552,merge.52583,merge.52555,merge.52568	0,0,0,0,0	1e+00,1e+00,1e+00,1e+00,1e+00
Asb1	0.299428	lmin(0.21) lmin+1se(0.51)	lmin(0.78) lmin+1se(0.68)	merge.7851_7876	1.8798	0.15
Asb10	0.371747	lmin(0.87) lmin+1se(0.87)	lmin(0.41) lmin+1se(0.41)	merge.185923_185927_185935_185961	1.5957	0.2
Asb16	0.0325896	lmin(0.048) lmin+1se(1.1)	lmin(0.85) lmin+1se(0.72)	merge.46462_46475_46490	4.6148	0.0099
Asb8	0.393405	lmin(0.1) lmin+1se(0.28)	lmin(0.42) lmin+1se(0.42)	merge.95869	1.5175	0.22
Ascc3	0.00201519	lmin(0.19) lmin+1se(0.34)	lmin(0.77) lmin+1se(0.77)	merge.22734	7.8006	0.0004
Ascl2	0.00897923	lmin(0.025) lmin+1se(0.48)	lmin(0.88) lmin+1se(0.78)	merge.230391_230393,merge.230376	6.1096,0.3201	2.2e-03,7.3e-01
Asf1a	0.331967	lmin(0.41) lmin+1se(0.41)	lmin(0.43) lmin+1se(0.43)	merge.22906	1.7447	0.17
Asf1b	0	lmin(0.0011) lmin+1se(0.0041)	lmin(0.89) lmin+1se(0.85)	merge.238528_238559,merge.238547,merge.238536_238552,merge.238551	1.9118,6.7065,5.5569,11.8447	1.5e-01,1.2e-03,3.9e-03,0.0e+00
Ash2l	0.0404698	lmin(0.0071) lmin+1se(0.081)	lmin(0.98) lmin+1se(0.95)	merge.233919,merge.233918,merge.233912,merge.233891_233904_233907	4.3622,0.7156,1.7212,2.8007	1.3e-02,4.9e-01,1.8e-01,6.1e-02
Asic4	1	lmin(1.1) lmin+1se(2.5)	lmin(0.9) lmin+1se(0.75)	merge.5803	0.1373	0.87
Asna1	0.0614368	lmin(0.14) lmin+1se(0.33)	lmin(0.65) lmin+1se(0.56)	merge.238884	3.8537	0.021
Asns	0.786732	lmin(0.46) lmin+1se(0.46)	lmin(0.49) lmin+1se(0.49)	merge.202963	0.5431	0.58
Aspdh	1	lmin(0.46) lmin+1se(0.46)	lmin(0.29) lmin+1se(0.29)	merge.219334	0.0062	0.99
Aspg	0.415758	lmin(2.4) lmin+1se(2.4)	lmin(0.83) lmin+1se(0.83)	merge.61959	1.446	0.24
Asphd2	0	lmin(0.0041) lmin+1se(0.029)	lmin(0.87) lmin+1se(0.92)	merge.193555,merge.193531_193537,merge.193562	14.6608,20.2745,3.0066	0.0e+00,0.0e+00,5.0e-02
Aspm	0.18102	lmin(0.0011) lmin+1se(0.83)	lmin(0.92) lmin+1se(0.89)	merge.12090	2.5189	0.081
Asrgl1	0.998207	lmin(0.23) lmin+1se(0.23)	lmin(0.042) lmin+1se(0.042)	merge.128599_128614	0.1569	0.85
Ass1	0.779835	lmin(0.41) lmin+1se(1.1)	lmin(0.55) lmin+1se(0.44)	merge.139031	0.5583	0.57
Astn1	0.183154	lmin(0.47) lmin+1se(1.7)	lmin(0.41) lmin+1se(0.41)	merge.13474	2.5051	0.082
Astn2	0.939733	lmin(1) lmin+1se(1)	lmin(0.36) lmin+1se(0.36)	merge.172525	0.2591	0.77
Asun	0.946072	lmin(0.27) lmin+1se(0.27)	lmin(0.36) lmin+1se(0.36)	merge.214988_215013	0.249	0.78
Atad2	0	lmin(0.053) lmin+1se(0.27)	lmin(0.93) lmin+1se(0.85)	merge.89214,merge.89207_89212	10.68,1.9847	0.0e+00,1.4e-01
Atad3a	0.00681138	lmin(0.08) lmin+1se(0.51)	lmin(0.79) lmin+1se(0.7)	merge.184893	6.4266	0.0016
Atad5	0.000579593	lmin(0.0091) lmin+1se(0.03)	lmin(0.89) lmin+1se(0.89)	merge.42527,merge.42531,merge.42517_42518_42525,merge.42524	9.4783,4.9799,5.9829,3.6019	1.0e-04,6.9e-03,2.5e-03,2.7e-02
Atat1	0.425222	lmin(0.089) lmin+1se(0.64)	lmin(0.85) lmin+1se(0.54)	merge.112162_112176_112200_112210	1.4167	0.24
Atcay	0.601038	lmin(1.8) lmin+1se(1.8)	lmin(0.52) lmin+1se(0.52)	merge.26932_26947	0.9401	0.39
Atf1	0.098693	lmin(0.034) lmin+1se(0.13)	lmin(0.85) lmin+1se(0.92)	merge.96384_96433,merge.96417,merge.96418	0.3799,3.2777,1.2311	6.8e-01,3.8e-02,2.9e-01
Atf3	0	lmin(0.19) lmin+1se(0.71)	lmin(0.66) lmin+1se(0.7)	merge.17814_17816_17819_17827	12.1304	0
Atf4	0.0348594	lmin(0.087) lmin+1se(0.15)	lmin(0.77) lmin+1se(0.77)	merge.92373_92379,merge.92382	2.0091,4.5398	1.3e-01,1.1e-02
Atf5	0	lmin(0.0061) lmin+1se(0.028)	lmin(0.89) lmin+1se(0.88)	merge.219432_219450_219461,merge.219453,merge.219457,merge.219451	11.5729,0.0755,1.7425,0.4065	0.0e+00,9.3e-01,1.8e-01,6.7e-01
Atf6	0.136789	lmin(0.19) lmin+1se(0.36)	lmin(0.82) lmin+1se(0.82)	merge.14747,merge.14741_14743_14753_14774,merge.14757,merge.14767	2.8722,0.303,0.2662,0.101	5.7e-02,7.4e-01,7.7e-01,9.0e-01
Atf7ip2	0.751479	lmin(0.77) lmin+1se(0.77)	lmin(0.47) lmin+1se(0.47)	merge.98143	0.6146	0.54
Atg12	0.651465	lmin(0.3) lmin+1se(0.3)	lmin(0.15) lmin+1se(0.15)	merge.122659	0.8222	0.44
Atg13	0.000579593	lmin(0.026) lmin+1se(0.077)	lmin(0.95) lmin+1se(0.99)	merge.144547_144565,merge.144555	9.5959,3.5338	1.0e-04,2.9e-02
Atg16l2	0.052285	lmin(0.0081) lmin+1se(0.014)	lmin(0.98) lmin+1se(0.99)	merge.224550,merge.224546,merge.224527_224557_224564_224571,merge.224545_224558,merge.224546,merge.224551	3.2387,4.0428,2.3437,3.8821,0,0.3281	3.9e-02,1.8e-02,9.6e-02,2.1e-02,1.0e+00,7.2e-01
Atg2a	0	lmin(0.066) lmin+1se(0.25)	lmin(0.85) lmin+1se(0.92)	merge.128128	14.3616	0
Atg3	0.00289533	lmin(0.072) lmin+1se(0.45)	lmin(0.52) lmin+1se(0.52)	merge.103177_103182	7.4104	0.0006
Atg4a	0	lmin(0.0011) lmin+1se(0.19)	lmin(0.55) lmin+1se(0.72)	merge.164459	10.6067	0
Atg7	0	lmin(0.063) lmin+1se(0.24)	lmin(0.9) lmin+1se(0.95)	merge.211190_211192_211217_211253	44.1246	0
Atg9a	0.260556	lmin(0.1) lmin+1se(0.48)	lmin(0.77) lmin+1se(0.72)	merge.5719_5738_5752	2.0578	0.13
Atic	0.589403	lmin(0.0011) lmin+1se(0.31)	lmin(0.55) lmin+1se(0.41)	merge.5045	0.9703	0.38
Atl3	0.115847	lmin(0.1) lmin+1se(0.46)	lmin(0.71) lmin+1se(0.71)	merge.128442	3.0809	0.046
Atn1	0	lmin(0.088) lmin+1se(0.22)	lmin(0.79) lmin+1se(0.79)	merge.212668_212680,merge.212688_212700	5.3115,27.8302	4.9e-03,0.0e+00
Atoh8	0.0191124	lmin(0.64) lmin+1se(1.3)	lmin(0.68) lmin+1se(0.66)	merge.207116	5.2459	0.0053
Atox1	0.948507	lmin(0.16) lmin+1se(0.16)	lmin(0.37) lmin+1se(0.37)	merge.37787_37789_37805	0.2453	0.78
Atp10a	0.997587	lmin(0.44) lmin+1se(0.44)	lmin(0.35) lmin+1se(0.35)	merge.220537	0.1593	0.85
Atp10d	0	lmin(0.23) lmin+1se(0.45)	lmin(0.88) lmin+1se(0.88)	merge.190077	10.7509	0
Atp11a	1	lmin(0.0061) lmin+1se(0.06)	lmin(1) lmin+1se(0.95)	merge.232241,merge.232226,merge.232239,merge.232279,merge.232254,merge.232278,merge.232279	0,0,0,0,0,0,0	1e+00,1e+00,1e+00,1e+00,1e+00,1e+00,1e+00
Atp11c	0.0774708	lmin(1e-04) lmin+1se(0.51)	lmin(0.48) lmin+1se(0.48)	merge.261373	3.572	0.028
Atp13a2	0	lmin(0.016) lmin+1se(0.044)	lmin(0.95) lmin+1se(0.92)	merge.181421_181434_181436,merge.181430,merge.181427_181467,merge.181415_181473	41.032,0.1387,3.4003,0.002	0.0e+00,8.7e-01,3.3e-02,1.0e+00
Atp13a3	0.0518068	lmin(0.055) lmin+1se(0.32)	lmin(0.49) lmin+1se(0.49)	merge.101093	4.0564	0.017
Atp1a1	0.810484	lmin(0.036) lmin+1se(0.25)	lmin(0.88) lmin+1se(0.84)	merge.164131_164145_164170,merge.164159	0.2379,0.4997	7.9e-01,6.1e-01
Atp1a3	0.715364	lmin(1.8) lmin+1se(1.8)	lmin(0.39) lmin+1se(0.39)	merge.216803	0.6867	0.5
Atp1b1	0	lmin(0.15) lmin+1se(0.44)	lmin(0.89) lmin+1se(0.89)	merge.14006,merge.14014_14015	11.7769,6.3551	0.0e+00,1.7e-03
Atp1b3	0	lmin(1e-04) lmin+1se(0.0021)	lmin(0.85) lmin+1se(0.85)	merge.256071,merge.256068,merge.256069,merge.256067,merge.256074_256077	16.294,0.4605,0.279,1.8264,1.3012	0.0e+00,6.3e-01,7.6e-01,1.6e-01,2.7e-01
Atp2a1	0.840895	lmin(0.82) lmin+1se(0.82)	lmin(0.58) lmin+1se(0.58)	merge.227435	0.4404	0.64
Atp2b4	1	lmin(0.22) lmin+1se(0.22)	lmin(0.24) lmin+1se(0.24)	merge.11050	0.0608	0.94
Atp4a	0.0133646	lmin(0.15) lmin+1se(0.62)	lmin(0.62) lmin+1se(0.62)	merge.217984_217992	5.6613	0.0035
Atp5d	0.00606615	lmin(0.1) lmin+1se(0.31)	lmin(0.71) lmin+1se(0.71)	merge.26615_26617	6.604	0.0014
Atp5g1	0.00156544	lmin(0.088) lmin+1se(0.79)	lmin(0.81) lmin+1se(0.65)	merge.45026,merge.45009_45014_45030	8.0486,6.8876	3e-04,1e-03
Atp5g2	0.30335	lmin(1.9) lmin+1se(1.9)	lmin(0.66) lmin+1se(0.66)	merge.97053	1.8626	0.16
Atp5h	0.548969	lmin(0.061) lmin+1se(0.74)	lmin(0.75) lmin+1se(0.53)	merge.49071_49073_49089	1.0709	0.34
Atp5k	0	lmin(0.0011) lmin+1se(0.14)	lmin(0.89) lmin+1se(0.89)	merge.192832,merge.192828_192833	16.7143,5.7838	0.0e+00,3.1e-03
Atp5l	0.00371308	lmin(0.099) lmin+1se(0.64)	lmin(0.68) lmin+1se(0.68)	merge.250031	7.181	0.0008
Atp5sl	0	lmin(0.023) lmin+1se(0.27)	lmin(0.82) lmin+1se(0.78)	merge.217001_217008	13.5657	0
Atp6ap1	0.459618	lmin(0.48) lmin+1se(0.48)	lmin(0.091) lmin+1se(0.091)	merge.261548	1.3115	0.27
Atp6ap2	0.0833786	lmin(0.12) lmin+1se(0.71)	lmin(0.73) lmin+1se(-0.32)	merge.260810	3.4824	0.031
Atp6v0b	0.158839	lmin(0.7) lmin+1se(0.7)	lmin(0.27) lmin+1se(0.27)	merge.175608	2.6856	0.068
Atp6v0c	0	lmin(0.0011) lmin+1se(0.022)	lmin(0.88) lmin+1se(0.92)	merge.109049_109050_109075,merge.109047,merge.109051,merge.109054	32.8323,1.4344,7.2874,0.011	0.0e+00,2.4e-01,7.0e-04,9.9e-01
Atp6v0d2	0.241912	lmin(0.079) lmin+1se(5.2)	lmin(0.42) lmin+1se(0.38)	merge.168943_168946	2.1525	0.12
Atp6v0e	0.0620597	lmin(0.39) lmin+1se(0.59)	lmin(0.33) lmin+1se(0.33)	merge.109741_109744_109747	3.8396	0.021
Atp6v0e2	0.549713	lmin(0.57) lmin+1se(0.57)	lmin(0.56) lmin+1se(0.56)	merge.205415	1.0688	0.34
Atp6v1a	0	lmin(1e-04) lmin+1se(0.024)	lmin(0.96) lmin+1se(0.95)	merge.103029_103041,merge.103035,merge.103031,merge.103018_103039,merge.103030	37.3878,9.3911,1.0596,5.2544,4.2172	0.0e+00,1.0e-04,3.5e-01,5.2e-03,1.5e-02
Atp6v1b2	0.00531799	lmin(0.73) lmin+1se(1)	lmin(0.76) lmin+1se(0.76)	merge.236610_236615_236628	6.7662	0.0012
Atp6v1c1	0	lmin(0.1) lmin+1se(0.75)	lmin(0.65) lmin+1se(0.65)	merge.88136_88152	15.4626	0
Atp6v1d	0.91689	lmin(0.11) lmin+1se(0.11)	lmin(0.16) lmin+1se(0.16)	merge.56755	0.2996	0.74
Atp6v1e1	0	lmin(0.025) lmin+1se(0.63)	lmin(0.61) lmin+1se(0.65)	merge.212221	21.3123	0
Atp6v1f	0.312452	lmin(0.12) lmin+1se(0.38)	lmin(0.71) lmin+1se(0.72)	merge.203661	1.8222	0.16
Atp6v1g1	0.631473	lmin(0.57) lmin+1se(0.57)	lmin(0.41) lmin+1se(0.41)	merge.172438	0.8679	0.42
Atp6v1h	0.398045	lmin(0.077) lmin+1se(0.3)	lmin(0.56) lmin+1se(0.56)	merge.96	1.5027	0.22
Atp7b	0.783407	lmin(0.4) lmin+1se(0.4)	lmin(0.5) lmin+1se(0.5)	merge.233224	0.5505	0.58
Atp8b1	0	lmin(0.087) lmin+1se(0.94)	lmin(0.77) lmin+1se(0.72)	merge.124359,merge.124360	0.322,10.1988	7.2e-01,0.0e+00
Atp9a	0.115492	lmin(0.18) lmin+1se(0.8)	lmin(0.84) lmin+1se(0.75)	merge.154483	3.0853	0.046
Atp9b	0	lmin(0.053) lmin+1se(0.21)	lmin(0.79) lmin+1se(0.84)	merge.126581_126586_126587_126617,merge.126593	12.7139,3.5153	0.0e+00,3.0e-02
Atpaf1	0.00108435	lmin(0.18) lmin+1se(0.34)	lmin(0.81) lmin+1se(0.64)	merge.175244_175253,merge.175241	8.4599,0.5441	2.0e-04,5.8e-01
Atraid	1	lmin(0.24) lmin+1se(0.24)	lmin(0.31) lmin+1se(0.31)	merge.186892	0.1399	0.87
Atrn	0.000579593	lmin(0.044) lmin+1se(0.66)	lmin(0.59) lmin+1se(0.41)	merge.148733_148743,merge.148733_148743	8.9071,0	1.0e-04,1.0e+00
Atxn1	0.0223607	lmin(0.34) lmin+1se(0.88)	lmin(0.83) lmin+1se(0.87)	merge.66872,merge.66850	5.059,0.0729	6.4e-03,9.3e-01
Atxn1l	0	lmin(0.058) lmin+1se(0.3)	lmin(0.93) lmin+1se(0.94)	merge.242059_242065	14.9795	0
Atxn2	0.106165	lmin(0.22) lmin+1se(0.63)	lmin(0.81) lmin+1se(0.66)	merge.196443_196447	3.1895	0.041
Atxn2l	0.0609632	lmin(0.06) lmin+1se(0.62)	lmin(0.78) lmin+1se(0.76)	merge.227440_227443_227456	3.8648	0.021
Atxn3	0.0740171	lmin(0.081) lmin+1se(0.46)	lmin(0.31) lmin+1se(0.31)	merge.59545_59546_59549	3.627	0.027
Atxn7l1	0	lmin(0.15) lmin+1se(0.34)	lmin(0.73) lmin+1se(0.75)	merge.53734	158.848	0
Aunip	0	lmin(1e-04) lmin+1se(0.071)	lmin(0.95) lmin+1se(0.85)	merge.179301_179305,merge.179273	9.6518,48.2323	1.0e-04,0.0e+00
Aup1	0.000579593	lmin(0.051) lmin+1se(0.46)	lmin(0.62) lmin+1se(0.6)	merge.207446	9.4881	0.0001
Aurka	0.0423162	lmin(0.0011) lmin+1se(1)	lmin(0.75) lmin+1se(0.71)	merge.155293	4.3067	0.013
Aurkb	0.0677147	lmin(0.91) lmin+1se(0.91)	lmin(0.22) lmin+1se(0.22)	merge.40218	3.7333	0.024
Auts2	0.675266	lmin(1.2) lmin+1se(1.2)	lmin(0.45) lmin+1se(0.45)	merge.198478	0.7736	0.46
Avl9	0.415809	lmin(0.05) lmin+1se(0.4)	lmin(0.75) lmin+1se(0.68)	merge.206625	1.4456	0.24
Avpi1	0	lmin(0.022) lmin+1se(0.25)	lmin(0.88) lmin+1se(0.94)	merge.132110,merge.132111	11.7135,0.661	0.0e+00,5.2e-01
Azin1	0.0123975	lmin(0.013) lmin+1se(0.28)	lmin(0.79) lmin+1se(0.76)	merge.88106_88114,merge.88109_88110_88117	5.737,1.0067	3.2e-03,3.7e-01
B230217C12Rik	0.0415096	lmin(0.19) lmin+1se(0.54)	lmin(0.84) lmin+1se(0.7)	merge.45456_45467_45478	4.3277	0.013
B2m	0	lmin(0.0011) lmin+1se(0.18)	lmin(0.84) lmin+1se(0.76)	merge.147543_147545_147552,merge.147544_147558	80.6515,2.1141	0.0e+00,1.2e-01
B3galnt1	0.0396933	lmin(0.089) lmin+1se(0.68)	lmin(0.58) lmin+1se(0.58)	merge.161215	4.3787	0.013
B3galt4	0.170479	lmin(0.27) lmin+1se(0.42)	lmin(0.68) lmin+1se(0.68)	merge.111761	2.595	0.075
B3galt6	0.249561	lmin(1e-04) lmin+1se(0.2)	lmin(0.48) lmin+1se(0.48)	merge.184942	2.113	0.12
B3glct	0.195832	lmin(0.5) lmin+1se(0.5)	lmin(0.61) lmin+1se(0.61)	merge.202403	2.4183	0.089
B3gnt2	0	lmin(0.1) lmin+1se(0.41)	lmin(0.95) lmin+1se(0.92)	merge.34150,merge.34152,merge.34156	16.7319,0.4653,8.9918	0.0e+00,6.3e-01,1.0e-04
B3gnt5	0.000579593	lmin(1e-04) lmin+1se(1.3)	lmin(0.77) lmin+1se(0.75)	merge.99733	9.894	0.0001
B3gnt7	0.599541	lmin(0.65) lmin+1se(1.3)	lmin(0.94) lmin+1se(0.93)	merge.6668,merge.6663	0.9451,0.6229	3.9e-01,5.4e-01
B3gnt8	1	lmin(0.86) lmin+1se(0.86)	lmin(0.64) lmin+1se(0.64)	merge.216984	0.1519	0.86
B3gnt9	0.0175369	lmin(0.0041) lmin+1se(0.031)	lmin(0.96) lmin+1se(0.92)	merge.241158,merge.241146_241156_241179,merge.241133_241166,merge.241154	3.5385,5.3471,0.7291,2.9984	2.9e-02,4.8e-03,4.8e-01,5.0e-02
B4galnt1	0	lmin(0.046) lmin+1se(0.97)	lmin(0.76) lmin+1se(0.48)	merge.31503_31530	11.6927	0
B4galnt3	0.179185	lmin(0.091) lmin+1se(0.38)	lmin(0.98) lmin+1se(0.98)	merge.212125,merge.212080_212083,merge.212130_212135,merge.212131,merge.212129,merge.212131	0.3626,1.2613,2.5348,0.6044,0.1067,0	7.0e-01,2.8e-01,7.9e-02,5.5e-01,9.0e-01,1.0e+00
B4galt2	0	lmin(0.0011) lmin+1se(0.23)	lmin(0.52) lmin+1se(0.53)	merge.175608	18.5111	0
B4galt4	0	lmin(0.078) lmin+1se(0.22)	lmin(0.9) lmin+1se(0.9)	merge.102749_102750,merge.102744_102745	22.3232,3.2918	0.0e+00,3.7e-02
B4galt7	0.00531799	lmin(0.29) lmin+1se(0.56)	lmin(0.76) lmin+1se(0.76)	merge.68772	6.6981	0.0012
B930041F14Rik	0	lmin(0.1) lmin+1se(0.24)	lmin(0.9) lmin+1se(0.89)	merge.184874_184888,merge.184867	18.6907,1.7519	0.0e+00,1.7e-01
B9d1	0.611784	lmin(0.54) lmin+1se(0.54)	lmin(0.22) lmin+1se(0.22)	merge.38947	0.9132	0.4
BC003331	0.0215252	lmin(0.0041) lmin+1se(0.5)	lmin(0.78) lmin+1se(0.78)	merge.12313	5.1022	0.0061
BC005537	0.575164	lmin(0.29) lmin+1se(0.29)	lmin(0.37) lmin+1se(0.37)	merge.64336	1.005	0.37
BC005624	0	lmin(0.043) lmin+1se(0.088)	lmin(0.98) lmin+1se(0.98)	merge.138851,merge.138857,merge.138858	17.7713,1.3768,10.1369	0.0e+00,2.5e-01,0.0e+00
BC017643	0.000579593	lmin(0.063) lmin+1se(0.43)	lmin(0.88) lmin+1se(0.88)	merge.50931	9.3235	0.0001
BC021614	0.00156544	lmin(0.045) lmin+1se(1.7)	lmin(0.73) lmin+1se(0.7)	merge.127568	8.0225	0.0003
BC021891	0.790617	lmin(0.58) lmin+1se(0.58)	lmin(0.5) lmin+1se(0.5)	merge.246079	0.5351	0.59
BC023829	0.108675	lmin(0.058) lmin+1se(0.45)	lmin(0.58) lmin+1se(0.58)	merge.261409	3.1576	0.043
BC026585	0.85434	lmin(0.74) lmin+1se(0.74)	lmin(0.59) lmin+1se(0.59)	merge.13418	0.4142	0.66
BC029214	0.849535	lmin(0.064) lmin+1se(0.3)	lmin(0.81) lmin+1se(0.25)	merge.137125	0.4231	0.66
BC030336	0.371763	lmin(0.061) lmin+1se(0.29)	lmin(0.93) lmin+1se(0.93)	merge.226565_226602,merge.226570	1.595,0.9436	2.0e-01,3.9e-01
BC051142	1	lmin(0.84) lmin+1se(0.84)	lmin(0.35) lmin+1se(0.35)	merge.111861	0.0613	0.94
BC052040	0	lmin(0.0011) lmin+1se(0.48)	lmin(0.93) lmin+1se(0.84)	merge.146526_146557	15.8096	0
BC055324	0.33999	lmin(0.8) lmin+1se(0.8)	lmin(0.1) lmin+1se(0.1)	merge.13939	1.7147	0.18
Bach2	0.094603	lmin(0.012) lmin+1se(0.54)	lmin(0.95) lmin+1se(0.42)	merge.169243	3.3333	0.036
Bad	0.00289533	lmin(0.11) lmin+1se(0.34)	lmin(0.84) lmin+1se(0.84)	merge.128284	7.4362	0.0006
Bag2	0	lmin(0.13) lmin+1se(0.42)	lmin(0.84) lmin+1se(0.81)	merge.1411	11.8318	0
Bag4	0.18937	lmin(0.073) lmin+1se(0.44)	lmin(0.65) lmin+1se(0.65)	merge.233899	2.4616	0.085
Bahcc1	1	lmin(0.38) lmin+1se(0.38)	lmin(0.32) lmin+1se(0.32)	merge.50648_50680	0.0458	0.96
Bahd1	0.725485	lmin(0.24) lmin+1se(0.24)	lmin(0.1) lmin+1se(0.1)	merge.146914_146923	0.666	0.51
Baiap2	0.269081	lmin(0.097) lmin+1se(0.45)	lmin(0.78) lmin+1se(0.21)	merge.50588	2.0165	0.13
Baiap3	1	lmin(0.073) lmin+1se(0.073)	lmin(0.33) lmin+1se(0.33)	merge.109339_109359	0.1131	0.89
Bambi	0.0149846	lmin(0.14) lmin+1se(0.64)	lmin(0.83) lmin+1se(0.77)	merge.118535	5.511	0.004
Banf1	0.00568988	lmin(0.39) lmin+1se(0.58)	lmin(0.66) lmin+1se(0.66)	merge.127876	6.6745	0.0013
Bard1	0.812801	lmin(0.012) lmin+1se(0.45)	lmin(0.59) lmin+1se(0.27)	merge.5025	0.4957	0.61
Batf3	0.000579593	lmin(0.19) lmin+1se(0.47)	lmin(0.93) lmin+1se(0.92)	merge.17814_17816_17819_17827,merge.17792_17824	9.1904,1.1687	1.0e-04,3.1e-01
Baz1a	0.213273	lmin(0.085) lmin+1se(0.2)	lmin(0.88) lmin+1se(0.95)	merge.54848,merge.54833_54860_54863	0.7331,2.3121	4.8e-01,9.9e-02
Baz2a	0	lmin(0.08) lmin+1se(0.43)	lmin(0.81) lmin+1se(0.81)	merge.31705	12.5846	0
Baz2b	0.00201519	lmin(0.085) lmin+1se(0.28)	lmin(0.87) lmin+1se(0.92)	merge.141801,merge.141798,merge.141769_141812,merge.141798	7.8559,0.0262,0.4099,0	4.0e-04,9.7e-01,6.6e-01,1.0e+00
Bbs1	1	lmin(0.33) lmin+1se(0.33)	lmin(0.26) lmin+1se(0.26)	merge.127764	0.1173	0.89
Bbs12	0	lmin(0.0011) lmin+1se(0.015)	lmin(0.67) lmin+1se(0.67)	merge.159197,merge.159198,merge.159199	1.4919,0.1096,10.524	2.2e-01,9.0e-01,0.0e+00
Bcap29	1	lmin(0.25) lmin+1se(0.25)	lmin(0.37) lmin+1se(0.37)	merge.53530	0.0722	0.93
Bcar3	0.330389	lmin(0.013) lmin+1se(0.86)	lmin(1) lmin+1se(0.19)	merge.165794	1.7504	0.17
Bccip	0.966955	lmin(0.24) lmin+1se(0.24)	lmin(0.25) lmin+1se(0.25)	merge.228791	0.215	0.81
Bckdhb	0.131949	lmin(0.13) lmin+1se(0.35)	lmin(0.62) lmin+1se(0.62)	merge.255500	2.9166	0.054
Bcl10	0	lmin(0.11) lmin+1se(0.29)	lmin(0.87) lmin+1se(0.87)	merge.167258_167266	24.6896	0
Bcl11a	1	lmin(0.59) lmin+1se(0.59)	lmin(0.27) lmin+1se(0.27)	merge.34295	0.0358	0.96
Bcl2l11	0.822762	lmin(0.25) lmin+1se(0.25)	lmin(0.65) lmin+1se(0.65)	merge.148207	0.4763	0.62
Bcl2l12	1	lmin(0.16) lmin+1se(0.16)	lmin(0.53) lmin+1se(0.53)	merge.219500	0.1106	0.9
Bcl3	0.635126	lmin(1.2) lmin+1se(1.2)	lmin(0.33) lmin+1se(0.33)	merge.216485_216487,merge.216485_216487	0.86,0	4.2e-01,1.0e+00
Bcl6	1	lmin(0.26) lmin+1se(0.26)	lmin(0.37) lmin+1se(0.37)	merge.100512	0.1017	0.9
Bcl6b	0.53977	lmin(1.2) lmin+1se(1.2)	lmin(0.5) lmin+1se(0.5)	merge.40504	1.0929	0.34
Bcl7a	1	lmin(0.35) lmin+1se(0.35)	lmin(0.41) lmin+1se(0.41)	merge.196892_196909_196931_196934	0.0773	0.93
Bcl7c	0.427847	lmin(0.45) lmin+1se(0.45)	lmin(0.52) lmin+1se(0.52)	merge.227737	1.4091	0.24
Bcl9	0.744553	lmin(0.5) lmin+1se(0.5)	lmin(0.33) lmin+1se(0.33)	merge.163594	0.6287	0.53
Bclaf1	0	lmin(0.029) lmin+1se(0.26)	lmin(0.68) lmin+1se(0.68)	merge.20136	11.5451	0
Bco1	0.540351	lmin(1.6) lmin+1se(1.7)	lmin(0.52) lmin+1se(0.52)	merge.243167_243230	1.0915	0.34
Bcorl1	1	lmin(0.28) lmin+1se(0.28)	lmin(0.27) lmin+1se(0.27)	merge.261147_261148_261165	0.0447	0.96
Bcr	0.734369	lmin(0.23) lmin+1se(0.58)	lmin(0.73) lmin+1se(0.75)	merge.25417	0.6477	0.52
Bdh2	0.877102	lmin(0.52) lmin+1se(0.52)	lmin(0.6) lmin+1se(0.6)	merge.166546	0.375	0.69
Bdkrb2	0.800093	lmin(0.69) lmin+1se(0.69)	lmin(0.33) lmin+1se(0.33)	merge.60327_60345	0.5181	0.6
Bdnf	0	lmin(0.098) lmin+1se(0.63)	lmin(0.93) lmin+1se(0.88)	merge.146214	18.2821	0
Begain	0.0582771	lmin(1e-04) lmin+1se(1.1)	lmin(0.37) lmin+1se(0.37)	merge.61169	3.9161	0.02
Bend4	0.000579593	lmin(0.11) lmin+1se(0.25)	lmin(0.96) lmin+1se(0.92)	merge.190001,merge.190005,merge.190003	9.0223,4.3489,0.7051	1.0e-04,1.3e-02,4.9e-01
Bend6	0.893316	lmin(0.49) lmin+1se(0.49)	lmin(0.19) lmin+1se(0.19)	merge.1431	0.3447	0.71
Bend7	0.0113864	lmin(0.017) lmin+1se(0.088)	lmin(0.87) lmin+1se(0.87)	merge.135264,merge.135257_135260_135297	5.8338,4.5607	2.9e-03,1.1e-02
Bex1	0.571755	lmin(0.4) lmin+1se(0.4)	lmin(0.25) lmin+1se(0.25)	merge.262218_262219	1.0136	0.36
Bex2	0.02594	lmin(1.3) lmin+1se(1.3)	lmin(0.19) lmin+1se(0.19)	merge.262200	4.8749	0.0076
Bgn	0.433768	lmin(0.21) lmin+1se(1)	lmin(0.53) lmin+1se(0.53)	merge.261461	1.3918	0.25
Bhlha15	0.504159	lmin(0.21) lmin+1se(0.66)	lmin(0.82) lmin+1se(0.71)	merge.201259	1.1852	0.31
Bhlhb9	0.0660521	lmin(0.0011) lmin+1se(0.44)	lmin(0.27) lmin+1se(0.27)	merge.262192	3.7638	0.023
Bhlhe40	0.00108435	lmin(0.14) lmin+1se(0.31)	lmin(0.84) lmin+1se(0.87)	merge.210592,merge.210605_210606,merge.210589_210603	8.5216,2.8731,0.2784	2.0e-04,5.7e-02,7.6e-01
Bhlhe41	0	lmin(0.51) lmin+1se(0.91)	lmin(0.9) lmin+1se(0.89)	merge.214858_214874_214890	9.9212	0
Bhmt2	0.00412474	lmin(0.0011) lmin+1se(1.3)	lmin(0.83) lmin+1se(0.89)	merge.71980,merge.71981	7.0328,1.8889	9.0e-04,1.5e-01
Bid	0.509863	lmin(0.56) lmin+1se(0.56)	lmin(0.47) lmin+1se(0.47)	merge.212251	1.1691	0.31
Bik	0.00933191	lmin(0.18) lmin+1se(0.39)	lmin(0.79) lmin+1se(0.79)	merge.93200,merge.93177_93214	4.2457,6.0777	1.4e-02,2.3e-03
Bin1	0.0120621	lmin(0.11) lmin+1se(0.19)	lmin(0.94) lmin+1se(0.94)	merge.120873,merge.120889	3.3454,5.7646	3.5e-02,3.1e-03
Birc5	0.0700887	lmin(0.85) lmin+1se(1.2)	lmin(0.75) lmin+1se(0.75)	merge.49835	3.6936	0.025
Blm	0.00108435	lmin(0.0051) lmin+1se(0.72)	lmin(0.89) lmin+1se(0.26)	merge.222462_222470_222478_222479	8.4239	0.0002
Blnk	0.403737	lmin(2.5) lmin+1se(2.5)	lmin(0.59) lmin+1se(0.59)	merge.131838	1.4823	0.23
Bloc1s1	0.0765851	lmin(0.42) lmin+1se(0.42)	lmin(0.65) lmin+1se(0.65)	merge.31899	3.5862	0.028
Bloc1s2	0.0423162	lmin(0.065) lmin+1se(0.57)	lmin(0.53) lmin+1se(0.53)	merge.132483	4.3029	0.013
Bloc1s5	0.428179	lmin(0.27) lmin+1se(0.35)	lmin(0.62) lmin+1se(0.62)	merge.65826	1.4077	0.24
Blvra	0.00753097	lmin(0.46) lmin+1se(1.1)	lmin(0.13) lmin+1se(0.13)	merge.147984	6.2935	0.0018
Blvrb	0	lmin(0.0011) lmin+1se(0.0011)	lmin(0.92) lmin+1se(0.92)	merge.217186,merge.217193,merge.217189_217198_217201_217221,merge.217191,merge.217188,merge.217175_217209_217220	145.1222,0.3607,1.0543,21.9121,5.1325,22.0153	0.0e+00,7.0e-01,3.5e-01,0.0e+00,5.9e-03,0.0e+00
Bmf	0.521404	lmin(0.018) lmin+1se(0.34)	lmin(0.71) lmin+1se(0.49)	merge.146837	1.138	0.32
Bmp1	0	lmin(0.0021) lmin+1se(0.0051)	lmin(0.9) lmin+1se(0.9)	merge.82239,merge.82248_82250_82261,merge.82219_82243,merge.82241,merge.82233,merge.82234	8.0962,2.4993,34.938,1.0948,0.0562,0.0338	3.0e-04,8.2e-02,0.0e+00,3.3e-01,9.5e-01,9.7e-01
Bmp2	0	lmin(0.14) lmin+1se(0.7)	lmin(0.85) lmin+1se(0.85)	merge.149174	17.6118	0
Bmp4	0.0194011	lmin(1.2) lmin+1se(2)	lmin(0.9) lmin+1se(0.9)	merge.78742	5.2269	0.0054
Bmp8a	0.00568988	lmin(0.31) lmin+1se(0.65)	lmin(0.84) lmin+1se(0.84)	merge.176447	6.6452	0.0013
Bmp8b	0.0813126	lmin(0.44) lmin+1se(1.4)	lmin(0.64) lmin+1se(0.64)	merge.176380	3.5147	0.03
Bmper	0	lmin(0.11) lmin+1se(1.1)	lmin(0.79) lmin+1se(0.79)	merge.247944	13.3624	0
Bmpr1a	0.144005	lmin(0.25) lmin+1se(0.38)	lmin(0.67) lmin+1se(0.67)	merge.78242	2.8062	0.06
Bmpr1b	0	lmin(0.011) lmin+1se(2.3)	lmin(0.9) lmin+1se(0.7)	merge.166979	36.176	0
Bmpr2	0.142289	lmin(0.0011) lmin+1se(0.5)	lmin(0.58) lmin+1se(0.55)	merge.4243_4261_4269	2.8239	0.059
Bmt2	0.00156544	lmin(0.021) lmin+1se(0.6)	lmin(0.81) lmin+1se(0.48)	merge.203096	8.0244	0.0003
Bmyc	0.84639	lmin(0.37) lmin+1se(0.37)	lmin(0.55) lmin+1se(0.55)	merge.137196	0.4302	0.65
Bnc1	0.00330546	lmin(0.024) lmin+1se(0.47)	lmin(0.96) lmin+1se(0.9)	merge.222789,merge.222786,merge.222788	4.1223,4.2567,7.2473	1.6e-02,1.4e-02,7.0e-04
Bnip3	0.367981	lmin(0.52) lmin+1se(1.1)	lmin(0.56) lmin+1se(0.56)	merge.229455	1.6103	0.2
Bnip3l	0.292762	lmin(0.035) lmin+1se(0.35)	lmin(0.75) lmin+1se(0.39)	merge.81765_81780	1.9078	0.15
Bnipl	0.0049291	lmin(0.42) lmin+1se(0.81)	lmin(0.89) lmin+1se(0.85)	merge.163202,merge.163208	6.8076,3.0723	1.1e-03,4.6e-02
Bok	0.0206476	lmin(0.83) lmin+1se(1.1)	lmin(0.49) lmin+1se(0.49)	merge.8488	5.1445	0.0058
Bola1	0.180554	lmin(0.33) lmin+1se(0.5)	lmin(0.55) lmin+1se(0.55)	merge.163365_163373_163382	2.5228	0.08
Boll	0.894367	lmin(0.4) lmin+1se(0.4)	lmin(0.41) lmin+1se(0.41)	merge.3813	0.3424	0.71
Bop1	0.18071	lmin(0.041) lmin+1se(0.48)	lmin(0.71) lmin+1se(0.49)	merge.91353	2.5222	0.08
Bora	0.928501	lmin(0.4) lmin+1se(0.4)	lmin(0.58) lmin+1se(0.58)	merge.83841	0.277	0.76
Brca1	0.0714159	lmin(0.065) lmin+1se(0.11)	lmin(0.81) lmin+1se(0.81)	merge.46286,merge.46263_46268_46274_46288,merge.46293	3.6699,1.7003,0.8569	2.5e-02,1.8e-01,4.2e-01
Brca2	0.601103	lmin(0.47) lmin+1se(0.47)	lmin(0.37) lmin+1se(0.37)	merge.202530	0.9394	0.39
Brd3	0.96185	lmin(0.32) lmin+1se(0.32)	lmin(0.0061) lmin+1se(0.0061)	merge.137688_137690_137709	0.223	0.8
Bre	0.0580134	lmin(0.2) lmin+1se(0.46)	lmin(0.64) lmin+1se(0.64)	merge.187013	3.9238	0.02
Bri3	0.652284	lmin(0.43) lmin+1se(0.43)	lmin(0.25) lmin+1se(0.25)	merge.201284_201295	0.8197	0.44
Brinp1	0.786113	lmin(0.55) lmin+1se(0.55)	lmin(0.19) lmin+1se(0.19)	merge.172572	0.5456	0.58
Brip1	0	lmin(0.0011) lmin+1se(0.23)	lmin(0.87) lmin+1se(0.87)	merge.43592	14.1073	0
Brix1	0.0394509	lmin(0.24) lmin+1se(0.49)	lmin(0.65) lmin+1se(0.65)	merge.86089	4.3927	0.012
Brms1l	0	lmin(0.083) lmin+1se(0.46)	lmin(0.81) lmin+1se(0.81)	merge.54957	10.0857	0
Brox	0	lmin(1e-04) lmin+1se(0.0051)	lmin(0.95) lmin+1se(0.95)	merge.16647_16664,merge.16640_16651_16661,merge.16641,merge.16639,merge.16630_16658	49.6933,9.4902,1.0236,0.5877,1.6024	0.0e+00,1.0e-04,3.6e-01,5.6e-01,2.0e-01
Brsk1	0	lmin(0.035) lmin+1se(0.34)	lmin(0.89) lmin+1se(0.77)	merge.215491,merge.215499,merge.215495,merge.215490_215504	17.3142,5.0586,0.8491,1.2336	0.0e+00,6.4e-03,4.3e-01,2.9e-01
Bsg	0.904579	lmin(0.22) lmin+1se(0.22)	lmin(0.4) lmin+1se(0.4)	merge.26500	0.3238	0.72
Bspry	0.492886	lmin(0.25) lmin+1se(1.2)	lmin(0.76) lmin+1se(0.56)	merge.172127	1.2157	0.3
Btaf1	0.762361	lmin(0.15) lmin+1se(0.41)	lmin(0.79) lmin+1se(0.78)	merge.131340	0.5914	0.55
Btbd1	0.973286	lmin(0.14) lmin+1se(0.14)	lmin(0.33) lmin+1se(0.33)	merge.222758	0.2025	0.82
Btbd10	0.17531	lmin(0.0011) lmin+1se(0.33)	lmin(0.77) lmin+1se(0.77)	merge.225805	2.5599	0.077
Btbd11	0	lmin(0.23) lmin+1se(0.43)	lmin(0.85) lmin+1se(0.85)	merge.27679_27701_27706_27725	58.9486	0
Btbd17	0.0110346	lmin(0.0011) lmin+1se(0.0051)	lmin(1) lmin+1se(1)	merge.48889,merge.48887,merge.48849_48866,merge.48894,merge.48883,merge.48884,merge.48892,merge.48883,merge.48876,merge.48880	5.8624,0.3238,0.2717,0.0134,0.0668,0.0326,0.2773,0,0.0174,0.0026	2.8e-03,7.2e-01,7.6e-01,9.9e-01,9.4e-01,9.7e-01,7.6e-01,1.0e+00,9.8e-01,1.0e+00
Btbd18	0	lmin(0.19) lmin+1se(0.49)	lmin(0.9) lmin+1se(0.68)	merge.144078	12.5154	0
Btbd8	0.0511446	lmin(0.0011) lmin+1se(0.22)	lmin(0.77) lmin+1se(0.73)	merge.192731,merge.192728	4.0743,2.1619	1.7e-02,1.2e-01
Btf3	0.905513	lmin(0.42) lmin+1se(0.42)	lmin(0.82) lmin+1se(0.82)	merge.72773_72782	0.3216	0.72
Btf3l4	0.403737	lmin(0.2) lmin+1se(0.85)	lmin(0.81) lmin+1se(0.7)	merge.174878	1.4825	0.23
Btg1	0.456688	lmin(0.068) lmin+1se(0.29)	lmin(0.94) lmin+1se(0.87)	merge.29017,merge.29024_29025,merge.29022	1.066,0.41,1.3207	3.4e-01,6.6e-01,2.7e-01
Btg2	0.0331451	lmin(0.011) lmin+1se(0.035)	lmin(0.88) lmin+1se(0.95)	merge.11148_11150,merge.11147,merge.11144,merge.11145,merge.11146	4.5909,0.0029,0.6072,0.3591,0.1587	1.0e-02,1.0e+00,5.4e-01,7.0e-01,8.5e-01
Btg3	0.346346	lmin(0.55) lmin+1se(0.55)	lmin(0.41) lmin+1se(0.41)	merge.104464	1.6891	0.18
Btk	0.576427	lmin(1.6) lmin+1se(1.6)	lmin(0.49) lmin+1se(0.49)	merge.262162	1.0021	0.37
Bub1	0.792491	lmin(0.47) lmin+1se(0.74)	lmin(0.81) lmin+1se(0.78)	merge.148174	0.5314	0.59
Bub1b	0.0580134	lmin(0.96) lmin+1se(1.3)	lmin(0.64) lmin+1se(0.64)	merge.146874_146881	3.924	0.02
Bud13	0.756824	lmin(0.13) lmin+1se(0.29)	lmin(0.7) lmin+1se(0.75)	merge.250357_250362	0.6022	0.55
Bud31	0	lmin(0.024) lmin+1se(0.13)	lmin(0.94) lmin+1se(0.9)	merge.201498_201527_201528_201535,merge.201505	18.3529,3.8281	0.0e+00,2.2e-02
Bves	0.0450623	lmin(0.074) lmin+1se(1.2)	lmin(0.77) lmin+1se(0.77)	merge.22607	4.2286	0.015
Bysl	0.240099	lmin(0.38) lmin+1se(0.38)	lmin(0.48) lmin+1se(0.48)	merge.113390	2.1629	0.12
Bzw1	0.00791249	lmin(0.066) lmin+1se(0.2)	lmin(0.77) lmin+1se(0.78)	merge.4037_4049	6.2718	0.0019
C030039L03Rik	0.909407	lmin(0.42) lmin+1se(0.42)	lmin(0.18) lmin+1se(0.18)	merge.217266,merge.217266	0.3134,0	7.3e-01,1.0e+00
C130050O18Rik	0	lmin(0.0011) lmin+1se(0.0051)	lmin(0.9) lmin+1se(0.88)	merge.200060_200066,merge.200067,merge.200068,merge.200064	58.1495,6.3576,6.9165,0.6909	0.0e+00,1.7e-03,1.0e-03,5.0e-01
C130074G19Rik	0.11071	lmin(0.42) lmin+1se(1)	lmin(0.58) lmin+1se(0.58)	merge.16850	3.1377	0.043
C1d	0.00717429	lmin(0.068) lmin+1se(0.41)	lmin(0.66) lmin+1se(0.66)	merge.33530	6.395	0.0017
C1galt1	0	lmin(0.1) lmin+1se(0.33)	lmin(0.82) lmin+1se(0.82)	merge.202972	13.9862	0
C1galt1c1	0	lmin(0.077) lmin+1se(0.57)	lmin(0.77) lmin+1se(0.77)	merge.261069	10.7254	0
C1qa	0.142622	lmin(3) lmin+1se(3)	lmin(0.54) lmin+1se(0.54)	merge.180019	2.8204	0.06
C1qb	0.47541	lmin(2.9) lmin+1se(2.9)	lmin(0.25) lmin+1se(0.25)	merge.180019	1.2692	0.28
C1qbp	1	lmin(0.15) lmin+1se(0.15)	lmin(0.62) lmin+1se(0.62)	merge.40698	0.0589	0.94
C1qc	0.205471	lmin(2.8) lmin+1se(2.8)	lmin(0.25) lmin+1se(0.25)	merge.180019	2.3569	0.095
C1ql1	0.00156544	lmin(1.6) lmin+1se(2.6)	lmin(0.55) lmin+1se(0.55)	merge.46671	8.0235	0.0003
C1qtnf1	0.00108435	lmin(0.23) lmin+1se(0.34)	lmin(0.9) lmin+1se(0.87)	merge.50031,merge.50028	6.3563,8.5374	1.7e-03,2.0e-04
C1qtnf4	0.762875	lmin(0.84) lmin+1se(0.84)	lmin(0.32) lmin+1se(0.32)	merge.144363_144372_144374	0.5905	0.55
C1s1	1	lmin(0.37) lmin+1se(0.37)	lmin(0.0061) lmin+1se(0.0061)	merge.212654	0.1382	0.87
C2cd2	0.0223607	lmin(0.14) lmin+1se(0.6)	lmin(0.77) lmin+1se(0.81)	merge.106760	5.0469	0.0064
C2cd2l	0.00108435	lmin(0.51) lmin+1se(0.66)	lmin(0.92) lmin+1se(0.92)	merge.249888_249889	8.3049	0.0002
C3	0.658829	lmin(1.3) lmin+1se(1.3)	lmin(0.34) lmin+1se(0.34)	merge.114647_114648_114683	0.8063	0.45
C330007P06Rik	1	lmin(0.072) lmin+1se(0.072)	lmin(-0.16) lmin+1se(-0.16)	merge.261027	0.1458	0.86
C330018D20Rik	0.424951	lmin(0.11) lmin+1se(0.38)	lmin(0.32) lmin+1se(0.32)	merge.123411	1.4179	0.24
C330021F23Rik	0	lmin(0.012) lmin+1se(0.029)	lmin(0.99) lmin+1se(0.99)	merge.231166,merge.231139_231178_231186_231194,merge.231160_231162,merge.231146_231181,merge.231167,merge.231139_231178_231186_231194	77.9711,20.239,5.3412,1.0526,0.0116,0	0.0e+00,0.0e+00,4.8e-03,3.5e-01,9.9e-01,1.0e+00
C3ar1	0	lmin(0.0011) lmin+1se(0.36)	lmin(0.6) lmin+1se(0.6)	merge.212566_212568,merge.212567_212572_212581,merge.212560	28.9506,0.5136,2.1111	0.0e+00,6.0e-01,1.2e-01
C530008M17Rik	0.0904096	lmin(0.51) lmin+1se(1.4)	lmin(0.71) lmin+1se(0.71)	merge.190762	3.3885	0.034
C77370	0.0120621	lmin(0.022) lmin+1se(1)	lmin(0.68) lmin+1se(0.68)	merge.262003	5.7781	0.0031
C8g	0.605715	lmin(0.074) lmin+1se(0.29)	lmin(0.49) lmin+1se(0.44)	merge.137133	0.9282	0.4
Cab39	0.571755	lmin(0.18) lmin+1se(0.44)	lmin(0.67) lmin+1se(0.32)	merge.6557_6558	1.0137	0.36
Cab39l	0.925255	lmin(0.2) lmin+1se(0.2)	lmin(0.31) lmin+1se(0.31)	merge.80286	0.2846	0.75
Cables1	1	lmin(0.0091) lmin+1se(0.041)	lmin(0.99) lmin+1se(0.99)	merge.119326_119327,merge.119337,merge.119335,merge.119358,merge.119337,merge.119359,merge.119345,merge.119337	0,0,0,0,0,0,0,0	1e+00,1e+00,1e+00,1e+00,1e+00,1e+00,1e+00,1e+00
Cables2	0.972889	lmin(0.23) lmin+1se(0.23)	lmin(0.33) lmin+1se(0.33)	merge.156542	0.2037	0.82
Cabp4	0.158468	lmin(0.02) lmin+1se(0.049)	lmin(0.73) lmin+1se(0.73)	merge.127585_127610_127618,merge.127588,merge.127579_127609_127617	2.6882,0.9434,0.4808	6.8e-02,3.9e-01,6.2e-01
Cabp7	0.106165	lmin(0.088) lmin+1se(1.3)	lmin(0.88) lmin+1se(0.84)	merge.32385,merge.32345_32350	3.0753,3.1896	4.6e-02,4.1e-02
Cacfd1	0.0584673	lmin(0.2) lmin+1se(0.36)	lmin(0.54) lmin+1se(0.54)	merge.137508_137509	3.9121	0.02
Cachd1	0.00753097	lmin(1) lmin+1se(1.8)	lmin(0.7) lmin+1se(0.7)	merge.173792,merge.173792	6.3068,0	1.8e-03,1.0e+00
Cacna1a	0.477018	lmin(0.15) lmin+1se(0.63)	lmin(0.93) lmin+1se(0.94)	merge.238678,merge.238676_238702	1.2642,0.7589	2.8e-01,4.7e-01
Cacna1b	0.095624	lmin(0.092) lmin+1se(0.35)	lmin(0.7) lmin+1se(0.61)	merge.136927	3.3194	0.036
Cacna1c	1	lmin(1.7) lmin+1se(1.7)	lmin(0.61) lmin+1se(0.61)	merge.211900_211901	0.019	0.98
Cacna1d	1	lmin(1.6) lmin+1se(1.6)	lmin(0.58) lmin+1se(0.58)	merge.77375	0.0689	0.93
Cacna1s	0.909987	lmin(0.72) lmin+1se(0.72)	lmin(-0.055) lmin+1se(-0.055)	merge.11690_11691	0.3125	0.73
Cacna2d2	0	lmin(0.0011) lmin+1se(0.44)	lmin(1) lmin+1se(0.93)	merge.257576,merge.257567,merge.257604_257608,merge.257548,merge.257567,merge.257567	11.0663,1.046,8.806,0.2537,0,0.0971	0.0e+00,3.5e-01,1.0e-04,7.8e-01,1.0e+00,9.1e-01
Cacnb2	0.638717	lmin(0.83) lmin+1se(0.83)	lmin(0.68) lmin+1se(0.68)	merge.136236	0.8485	0.43
Cacng4	0.628337	lmin(1.6) lmin+1se(1.6)	lmin(0.62) lmin+1se(0.62)	merge.47744	0.8748	0.42
Cacng6	0.809118	lmin(1.3) lmin+1se(1.3)	lmin(0.37) lmin+1se(0.37)	merge.215323	0.5019	0.61
Cacng7	0.0162845	lmin(0.054) lmin+1se(0.11)	lmin(0.93) lmin+1se(0.87)	merge.215303,merge.215281_215311,merge.215302,merge.215306	5.4256,1.6136,5.3075,0.2839	4.4e-03,2.0e-01,5.0e-03,7.5e-01
Cacng8	0.191009	lmin(0.81) lmin+1se(0.81)	lmin(0.7) lmin+1se(0.7)	merge.215320	2.4504	0.086
Cacybp	0.00453144	lmin(0.036) lmin+1se(0.069)	lmin(0.94) lmin+1se(0.94)	merge.13591_13602_13603,merge.13589_13609,merge.13587	2.1595,1.8894,6.9004	1.2e-01,1.5e-01,1.0e-03
Cad	0.0178353	lmin(0.62) lmin+1se(0.97)	lmin(0.73) lmin+1se(0.73)	merge.186895_186905	5.3107	0.0049
Cadm3	0.991059	lmin(0.91) lmin+1se(0.91)	lmin(0.49) lmin+1se(0.49)	merge.15187	0.1705	0.84
Cadm4	0.061223	lmin(0.67) lmin+1se(1.3)	lmin(0.72) lmin+1se(0.72)	merge.216631_216635_216639	3.8579	0.021
Cadps	0.612821	lmin(0.023) lmin+1se(0.28)	lmin(0.83) lmin+1se(0.81)	merge.75402,merge.75381,merge.75403	0.3922,0.9107,0.6674	6.8e-01,4.0e-01,5.1e-01
Cadps2	0.322748	lmin(1e-04) lmin+1se(0.85)	lmin(0.41) lmin+1se(0.41)	merge.203369	1.7823	0.17
Cage1	0.676467	lmin(0.68) lmin+1se(0.68)	lmin(0.59) lmin+1se(0.59)	merge.65676_65685_65693	0.7705	0.46
Calb2	0.79066	lmin(1e-04) lmin+1se(1.7)	lmin(0.55) lmin+1se(0.54)	merge.242155	0.5347	0.59
Calca	0.734036	lmin(0.6) lmin+1se(0.6)	lmin(0.36) lmin+1se(0.36)	merge.225921	0.6482	0.52
Calcoco1	0.000579593	lmin(0.17) lmin+1se(0.46)	lmin(0.81) lmin+1se(0.81)	merge.97065	9.8261	0.0001
Calcoco2	0.21596	lmin(0.086) lmin+1se(1.2)	lmin(0.39) lmin+1se(0.37)	merge.45033,merge.45030	2.296,0.3767	1.0e-01,6.9e-01
Calml3	0.908481	lmin(1.5) lmin+1se(1.5)	lmin(0.35) lmin+1se(0.35)	merge.62758_62766	0.3155	0.73
Calml4	0.634415	lmin(1.3) lmin+1se(1.3)	lmin(0.27) lmin+1se(0.27)	merge.253089	0.8619	0.42
Caly	0	lmin(1e-04) lmin+1se(0.1)	lmin(0.99) lmin+1se(0.99)	merge.229760_229801,merge.229797,merge.229778_229802_229805,merge.229791	56.6135,3.1195,13.6891,2.219	0.0e+00,4.4e-02,0.0e+00,1.1e-01
Camk1	0	lmin(0.0091) lmin+1se(0.027)	lmin(0.77) lmin+1se(0.81)	merge.210869,merge.210858_210872_210906,merge.210871_210876_210877,merge.210830_210855_210863_210884	9.3978,15.4132,2.1248,0.6154	1.0e-04,0.0e+00,1.2e-01,5.4e-01
Camk1d	0.0146476	lmin(0.14) lmin+1se(0.85)	lmin(0.9) lmin+1se(0.87)	merge.135455,merge.135376_135395_135427,merge.135455	5.5442,0.7985,0	3.9e-03,4.5e-01,1.0e+00
Camk2a	0	lmin(0.44) lmin+1se(0.84)	lmin(0.9) lmin+1se(0.9)	merge.123708_123785	14.6293	0
Camk2b	0	lmin(0.41) lmin+1se(0.77)	lmin(0.73) lmin+1se(0.72)	merge.32722,merge.32730	10.2411,0.8059	0.0e+00,4.5e-01
Camk2d	0.507693	lmin(0.063) lmin+1se(0.17)	lmin(0.9) lmin+1se(0.9)	merge.165940_165941_165949,merge.165944_165957,merge.165948,merge.165939,merge.165936,merge.165955	1.1751,0.5632,0.2793,0.152,0.941,0.2268	3.1e-01,5.7e-01,7.6e-01,8.6e-01,3.9e-01,8.0e-01
Camk2n1	0.0229496	lmin(0.071) lmin+1se(0.73)	lmin(0.83) lmin+1se(0.33)	merge.180523	5.0214	0.0066
Camk2n2	0.58607	lmin(0.036) lmin+1se(0.37)	lmin(0.76) lmin+1se(0.62)	merge.99892	0.9801	0.38
Camta1	0.00201519	lmin(0.018) lmin+1se(0.071)	lmin(0.99) lmin+1se(0.98)	merge.183390,merge.183611,merge.183536,merge.183620,merge.183621	7.9472,0.6412,0.0943,0.0827,0.023	4.0e-04,5.3e-01,9.1e-01,9.2e-01,9.8e-01
Cant1	0	lmin(0.0071) lmin+1se(0.011)	lmin(0.91) lmin+1se(0.86)	merge.50029,merge.50010_50012_50027,merge.50028,merge.50031,merge.50036	48.3775,0.8851,8.3013,2.701,2.0896	0.0e+00,4.1e-01,2.0e-04,6.7e-02,1.2e-01
Cap1	0.101289	lmin(0.14) lmin+1se(0.36)	lmin(0.87) lmin+1se(0.76)	merge.176319_176324_176329,merge.176317_176318,merge.176327	1.3037,0.1387,3.2474	2.7e-01,8.7e-01,3.9e-02
Capg	0.759249	lmin(0.88) lmin+1se(0.88)	lmin(0.53) lmin+1se(0.53)	merge.207171	0.5975	0.55
Capn12	0.00791249	lmin(0.057) lmin+1se(0.38)	lmin(0.87) lmin+1se(0.78)	merge.217530	6.2416	0.0019
Capn5	0	lmin(0.11) lmin+1se(0.29)	lmin(0.76) lmin+1se(0.76)	merge.223773	10.9284	0
Caprin2	0.20565	lmin(0.27) lmin+1se(0.4)	lmin(0.5) lmin+1se(0.5)	merge.215215_215222	2.356	0.095
Caps2	0.0212688	lmin(0.34) lmin+1se(1.1)	lmin(0.58) lmin+1se(0.52)	merge.29817	5.1104	0.006
Capza1	0	lmin(0.49) lmin+1se(1)	lmin(0.81) lmin+1se(0.81)	merge.164612_164623	11.1666	0
Capza2	0.00245644	lmin(1e-04) lmin+1se(0.26)	lmin(0.92) lmin+1se(0.58)	merge.203208,merge.203206	7.6095,2.1389	5.0e-04,1.2e-01
Car11	0.00201519	lmin(0.4) lmin+1se(0.95)	lmin(0.73) lmin+1se(0.73)	merge.219734	7.9062	0.0004
Car12	0.0689306	lmin(0.13) lmin+1se(0.54)	lmin(0.94) lmin+1se(0.9)	merge.253874_253898_253900,merge.253882	3.7129,3.4245	2.4e-02,3.3e-02
Car15	0.961808	lmin(0.25) lmin+1se(0.25)	lmin(-0.16) lmin+1se(-0.16)	merge.99397	0.2232	0.8
Car2	0.378121	lmin(1.3) lmin+1se(1.3)	lmin(0.55) lmin+1se(0.55)	merge.157599	1.5711	0.21
Car3	0.0656588	lmin(2.6) lmin+1se(2.6)	lmin(0.77) lmin+1se(0.77)	merge.157593	3.7702	0.023
Car4	0	lmin(2.1) lmin+1se(4)	lmin(0.37) lmin+1se(0.37)	merge.43405	14.6583	0
Car8	0	lmin(0.21) lmin+1se(0.67)	lmin(0.9) lmin+1se(0.9)	merge.168325	27.6244	0
Car9	0.0609632	lmin(0.29) lmin+1se(1.4)	lmin(0.87) lmin+1se(0.84)	merge.170021_170034	3.8646	0.021
Card6	0	lmin(0.063) lmin+1se(0.24)	lmin(0.9) lmin+1se(0.9)	merge.85580,merge.85583,merge.85581	14.6642,0.6289,6.0163	0.0e+00,5.3e-01,2.4e-03
Card9	0	lmin(1e-04) lmin+1se(0.0021)	lmin(0.9) lmin+1se(0.9)	merge.137398,merge.137408,merge.137400,merge.137411_137420_137432,merge.137400	39.8098,29.663,0.1,0.997,0	0.0e+00,0.0e+00,9.0e-01,3.7e-01,1.0e+00
Carhsp1	0.196817	lmin(0.35) lmin+1se(0.35)	lmin(0.42) lmin+1se(0.42)	merge.97901_97908	2.4114	0.09
Carm1	0	lmin(1e-04) lmin+1se(0.099)	lmin(0.85) lmin+1se(0.88)	merge.247578_247604_247605,merge.247614	35.4813,5.2646	0.0e+00,5.2e-03
Carnmt1	0.321411	lmin(1.4) lmin+1se(1.4)	lmin(0.45) lmin+1se(0.45)	merge.129551_129568	1.7879	0.17
Cars	0.92289	lmin(0.15) lmin+1se(0.15)	lmin(0.35) lmin+1se(0.35)	merge.230525	0.2898	0.75
Cars2	0.904579	lmin(0.3) lmin+1se(0.3)	lmin(0.49) lmin+1se(0.49)	merge.231859_231885,merge.231859_231885	0.3238,0	7.2e-01,1.0e+00
Casc4	0	lmin(0.0011) lmin+1se(0.19)	lmin(0.77) lmin+1se(0.77)	merge.147501	29.7817	0
Casc5	0	lmin(0.016) lmin+1se(0.27)	lmin(0.98) lmin+1se(0.88)	merge.146956,merge.146955	14.7876,6.9082	0.0e+00,1.0e-03
Casd1	0	lmin(0.018) lmin+1se(0.15)	lmin(0.85) lmin+1se(0.89)	merge.202722,merge.202719	13.0322,3.3483	0.0e+00,3.5e-02
Caskin1	0.168493	lmin(0.026) lmin+1se(0.26)	lmin(0.7) lmin+1se(0.71)	merge.109138,merge.109140	0.1258,2.6101	8.8e-01,7.3e-02
Casp1	0.000579593	lmin(1e-04) lmin+1se(3.5)	lmin(0.68) lmin+1se(0.68)	merge.246636	9.2703	0.0001
Casp4	0	lmin(0.1) lmin+1se(2)	lmin(0.77) lmin+1se(0.77)	merge.246636	10.7546	0
Casp6	1	lmin(0.16) lmin+1se(0.16)	lmin(0.091) lmin+1se(0.091)	merge.166157	0.0751	0.93
Casp7	0.960534	lmin(1e-04) lmin+1se(0.38)	lmin(0.39) lmin+1se(0.41)	merge.134249	0.2256	0.8
Casp8	0	lmin(0.026) lmin+1se(0.18)	lmin(0.89) lmin+1se(0.89)	merge.4062_4068_4074_4076,merge.4078,merge.4082,merge.4081	29.538,0.4789,2.4821,0.2917	0.0e+00,6.2e-01,8.4e-02,7.5e-01
Casp8ap2	0	lmin(0.0041) lmin+1se(0.28)	lmin(0.62) lmin+1se(0.62)	merge.169277	15.9283	0
Casp9	0.96286	lmin(0.21) lmin+1se(0.21)	lmin(0.18) lmin+1se(0.18)	merge.181743_181746	0.2212	0.8
Casq1	0.00108435	lmin(0.0011) lmin+1se(0.54)	lmin(0.87) lmin+1se(0.84)	merge.15022_15040,merge.15044	2.176,8.3083	1.1e-01,2.0e-04
Casq2	0.762684	lmin(0.08) lmin+1se(0.8)	lmin(0.85) lmin+1se(0.48)	merge.164239	0.5909	0.55
Cast	0.000579593	lmin(0.052) lmin+1se(0.31)	lmin(0.52) lmin+1se(0.52)	merge.71021	9.1012	0.0001
Casz1	0.993524	lmin(1.3) lmin+1se(1.3)	lmin(0.72) lmin+1se(0.72)	merge.182677,merge.182677	0.1657,0	8.5e-01,1.0e+00
Cat	0.0146476	lmin(0.2) lmin+1se(0.43)	lmin(0.7) lmin+1se(0.7)	merge.145669	5.5512	0.0039
Catsper2	0.959804	lmin(0.39) lmin+1se(0.39)	lmin(0.19) lmin+1se(0.19)	merge.147423_147425	0.2271	0.8
Catsperg1	0.791374	lmin(0.58) lmin+1se(0.58)	lmin(0.49) lmin+1se(0.49)	merge.217637_217671	0.5333	0.59
Cav1	0.655757	lmin(0.61) lmin+1se(0.61)	lmin(0.45) lmin+1se(0.45)	merge.203180	0.8124	0.44
Cav2	0.0560776	lmin(0.26) lmin+1se(1.4)	lmin(0.48) lmin+1se(0.48)	merge.203177	3.9635	0.019
Cav3	0.257514	lmin(0.54) lmin+1se(1.8)	lmin(0.55) lmin+1se(0.55)	merge.210701	2.0724	0.13
Cbarp	0.00330546	lmin(0.039) lmin+1se(0.36)	lmin(0.75) lmin+1se(0.61)	merge.26615_26617	7.2741	0.0007
Cbfb	0.0218055	lmin(0.0051) lmin+1se(0.011)	lmin(0.98) lmin+1se(0.98)	merge.241139_241165_241167,merge.241146_241156,merge.241138,merge.241135,merge.241144,merge.241138	5.085,1.2264,0.0724,0.5506,0.8014,0	6.2e-03,2.9e-01,9.3e-01,5.8e-01,4.5e-01,1.0e+00
Cbln1	0.320609	lmin(0.12) lmin+1se(0.96)	lmin(0.47) lmin+1se(0.47)	merge.239236	1.791	0.17
Cbr3	1	lmin(0.2) lmin+1se(1)	lmin(0.83) lmin+1se(0.58)	merge.105891	0.1109	0.9
Cbr4	0.0172255	lmin(0.11) lmin+1se(0.32)	lmin(0.58) lmin+1se(0.58)	merge.236208	5.3642	0.0047
Cbwd1	0.879902	lmin(0.3) lmin+1se(0.3)	lmin(0.19) lmin+1se(0.19)	merge.130142	0.3701	0.69
Cbx1	0.0120621	lmin(0.4) lmin+1se(0.73)	lmin(0.73) lmin+1se(0.73)	merge.45178_45179	5.7903	0.0031
Cbx3	0.909352	lmin(0.94) lmin+1se(0.94)	lmin(0.76) lmin+1se(0.76)	merge.205836	0.3139	0.73
Cbx4	0.987615	lmin(0.43) lmin+1se(0.43)	lmin(0.16) lmin+1se(0.16)	merge.50286	0.1794	0.84
Ccar1	1	lmin(0.078) lmin+1se(0.078)	lmin(0.22) lmin+1se(0.22)	merge.24327	0.1034	0.9
Ccbl1	0	lmin(0.099) lmin+1se(0.26)	lmin(0.77) lmin+1se(0.77)	merge.138578_138593_138606	12.3552	0
Ccbl2	0.0740171	lmin(0.19) lmin+1se(0.65)	lmin(0.81) lmin+1se(0.79)	merge.167029	3.6264	0.027
Ccdc102a	0.805454	lmin(0.44) lmin+1se(0.44)	lmin(-0.19) lmin+1se(-0.19)	merge.240582,merge.240582	0.5077,0	6e-01,1e+00
Ccdc107	0.647592	lmin(0.099) lmin+1se(0.32)	lmin(0.81) lmin+1se(0.6)	merge.170021_170034	0.8302	0.44
Ccdc109b	0.116755	lmin(0.3) lmin+1se(2.5)	lmin(0.93) lmin+1se(0.59)	merge.166166	3.0713	0.046
Ccdc112	0.102822	lmin(0.057) lmin+1se(0.32)	lmin(0.68) lmin+1se(0.68)	merge.122583	3.227	0.04
Ccdc113	0.0325896	lmin(0.53) lmin+1se(1.8)	lmin(0.85) lmin+1se(0.79)	merge.240779	4.6107	0.0099
Ccdc114	0.000579593	lmin(0.0081) lmin+1se(0.39)	lmin(0.98) lmin+1se(0.73)	merge.219806,merge.219805	3.6738,8.9645	2.5e-02,1.0e-04
Ccdc115	0.0833786	lmin(0.018) lmin+1se(0.13)	lmin(0.87) lmin+1se(0.87)	merge.1556,merge.1562	0.2109,3.4845	8.1e-01,3.1e-02
Ccdc116	0.0415096	lmin(0.025) lmin+1se(0.083)	lmin(0.78) lmin+1se(0.72)	merge.99254_99271_99277,merge.99261_99262,merge.99246_99249_99250_99269	1.6986,0.8247,4.3249	1.8e-01,4.4e-01,1.3e-02
Ccdc120	0.974734	lmin(0.38) lmin+1se(0.79)	lmin(0.81) lmin+1se(0.73)	merge.260598_260610	0.1996	0.82
Ccdc122	0.0226762	lmin(0.053) lmin+1se(0.24)	lmin(0.62) lmin+1se(0.62)	merge.83084_83086,merge.83085	5.0284,0.3097	6.5e-03,7.3e-01
Ccdc126	0.742013	lmin(0.42) lmin+1se(0.42)	lmin(0.43) lmin+1se(0.43)	merge.205558_205567	0.6342	0.53
Ccdc134	0.00289533	lmin(0.0021) lmin+1se(0.081)	lmin(0.95) lmin+1se(0.98)	merge.92853,merge.92856,merge.92834_92852_92857	2.7859,7.406,1.631	6.2e-02,6.0e-04,2.0e-01
Ccdc136	0.857903	lmin(0.18) lmin+1se(0.57)	lmin(0.43) lmin+1se(0.53)	merge.203638,merge.203629_203674	0.2322,0.4077	7.9e-01,6.7e-01
Ccdc138	0.554682	lmin(0.091) lmin+1se(0.36)	lmin(0.32) lmin+1se(0.32)	merge.23126	1.054	0.35
Ccdc14	0.632638	lmin(0.061) lmin+1se(0.31)	lmin(0.77) lmin+1se(0.58)	merge.102080	0.8651	0.42
Ccdc149	0.183273	lmin(0.66) lmin+1se(1.2)	lmin(0.79) lmin+1se(0.84)	merge.189042	2.503	0.082
Ccdc15	0.153289	lmin(1e-04) lmin+1se(0.59)	lmin(0.56) lmin+1se(0.36)	merge.248975	2.7302	0.065
Ccdc151	0.0540857	lmin(0.043) lmin+1se(0.34)	lmin(0.78) lmin+1se(0.61)	merge.247724_247776_247778	4.0053	0.018
Ccdc160	0.0838048	lmin(2.1) lmin+1se(2.1)	lmin(0.15) lmin+1se(0.15)	merge.261262	3.4755	0.031
Ccdc17	0	lmin(0.078) lmin+1se(0.28)	lmin(0.89) lmin+1se(0.88)	merge.175339_175340_175347,merge.175350_175351_175352,merge.175341	18.1893,0.1314,3.9549	0.0e+00,8.8e-01,1.9e-02
Ccdc18	0.000579593	lmin(0.12) lmin+1se(0.8)	lmin(0.71) lmin+1se(0.71)	merge.192805	9.48	0.0001
Ccdc24	0.00245644	lmin(1e-04) lmin+1se(2.8)	lmin(0.5) lmin+1se(0.54)	merge.175608	7.6149	0.0005
Ccdc3	0	lmin(0.16) lmin+1se(0.84)	lmin(0.9) lmin+1se(0.9)	merge.135364,merge.135370	24.6488,6.8997	0e+00,1e-03
Ccdc30	0.000579593	lmin(0.16) lmin+1se(0.78)	lmin(0.79) lmin+1se(0.72)	merge.175942	9.3615	0.0001
Ccdc34	0.552772	lmin(0.34) lmin+1se(0.34)	lmin(-0.19) lmin+1se(-0.19)	merge.146258	1.0601	0.35
Ccdc36	0.281258	lmin(1.1) lmin+1se(1.5)	lmin(0.78) lmin+1se(0.78)	merge.257841	1.963	0.14
Ccdc38	0.7019	lmin(0.25) lmin+1se(0.68)	lmin(0.59) lmin+1se(0.48)	merge.28458	0.7145	0.49
Ccdc42	0.967376	lmin(1.2) lmin+1se(1.2)	lmin(0.62) lmin+1se(0.62)	merge.40093	0.2143	0.81
Ccdc53	0.0212688	lmin(0.022) lmin+1se(0.33)	lmin(0.76) lmin+1se(0.76)	merge.28002	5.1083	0.006
Ccdc58	0.0693948	lmin(0.42) lmin+1se(0.63)	lmin(0.58) lmin+1se(0.58)	merge.102397	3.7045	0.025
Ccdc61	0.97056	lmin(0.44) lmin+1se(0.44)	lmin(0.32) lmin+1se(0.32)	merge.216198	0.2077	0.81
Ccdc68	0.00108435	lmin(0.0011) lmin+1se(2)	lmin(0.92) lmin+1se(0.92)	merge.125174	8.3904	0.0002
Ccdc71l	0.111535	lmin(0.036) lmin+1se(0.46)	lmin(0.71) lmin+1se(0.71)	merge.53639	3.1278	0.044
Ccdc73	0.819489	lmin(0.22) lmin+1se(0.22)	lmin(0.27) lmin+1se(0.27)	merge.145939	0.4836	0.62
Ccdc80	0.105978	lmin(0.061) lmin+1se(0.73)	lmin(0.9) lmin+1se(0.93)	merge.103177_103182,merge.103178	3.1908,1.5561	4.1e-02,2.1e-01
Ccdc82	0.106376	lmin(0.019) lmin+1se(0.15)	lmin(0.75) lmin+1se(0.79)	merge.246864,merge.246862,merge.246868_246870,merge.246863	3.1868,2.3048,0.3178,1.1442	4.1e-02,1.0e-01,7.3e-01,3.2e-01
Ccdc85a	0	lmin(0.036) lmin+1se(0.47)	lmin(0.73) lmin+1se(0.73)	merge.34488	19.2262	0
Ccdc88a	0.436889	lmin(0.48) lmin+1se(0.48)	lmin(0.38) lmin+1se(0.38)	merge.34523_34527_34532	1.3818	0.25
Ccdc88b	0	lmin(0.0091) lmin+1se(0.019)	lmin(0.99) lmin+1se(0.99)	merge.128275,merge.128265,merge.128263_128268,merge.128273	125.6038,90.7394,119.5242,1.2396	0.0e+00,0.0e+00,0.0e+00,2.9e-01
Ccdc89	0.188202	lmin(0.045) lmin+1se(0.35)	lmin(0.65) lmin+1se(0.62)	merge.223330	2.4704	0.085
Ccdc92	0.496385	lmin(0.43) lmin+1se(1.6)	lmin(0.78) lmin+1se(0.59)	merge.197298	1.2068	0.3
Ccdc93	0	lmin(0.04) lmin+1se(0.13)	lmin(0.93) lmin+1se(0.88)	merge.9694,merge.9702,merge.9693,merge.9707,merge.9696,merge.9702	15.8892,0.9722,0.1454,0.0071,0.1721,0	0.0e+00,3.8e-01,8.6e-01,9.9e-01,8.4e-01,1.0e+00
Cchcr1	0.119184	lmin(0.088) lmin+1se(0.5)	lmin(0.88) lmin+1se(0.92)	merge.112067_112070_112082,merge.112077	3.0452,1.068	4.8e-02,3.4e-01
Cck	0.775059	lmin(1.4) lmin+1se(1.4)	lmin(0.29) lmin+1se(0.29)	merge.260044	0.5665	0.57
Ccl25	0.678873	lmin(0.01) lmin+1se(0.35)	lmin(0.6) lmin+1se(0.6)	merge.231259	0.7639	0.47
Ccl27a	0.378116	lmin(0.0011) lmin+1se(0.6)	lmin(0.55) lmin+1se(0.5)	merge.169930	1.5715	0.21
Ccl3	0.000579593	lmin(1.6) lmin+1se(2.4)	lmin(0.76) lmin+1se(0.69)	merge.43105	9.3038	0.0001
Ccl6	0.292269	lmin(0.23) lmin+1se(0.71)	lmin(0.51) lmin+1se(0.52)	merge.43082_43094_43100_43107_43109,merge.43095,merge.43092	0.2814,1.9099,0.0529	7.5e-01,1.5e-01,9.5e-01
Ccm2l	0.161526	lmin(2.4) lmin+1se(2.4)	lmin(0.92) lmin+1se(0.92)	merge.150885	2.663	0.07
Ccna1	0	lmin(0.2) lmin+1se(1.6)	lmin(0.88) lmin+1se(0.85)	merge.160308_160316	10.904	0
Ccna2	0.425222	lmin(0.0011) lmin+1se(0.77)	lmin(0.71) lmin+1se(0.69)	merge.159138	1.4168	0.24
Ccnb1	1	lmin(0.59) lmin+1se(0.59)	lmin(0.75) lmin+1se(0.75)	merge.73197_73211	0.0036	1
Ccnb1ip1	0	lmin(0.27) lmin+1se(0.77)	lmin(0.81) lmin+1se(0.81)	merge.79230	12.468	0
Ccnb2	0.165145	lmin(0.85) lmin+1se(0.85)	lmin(0.14) lmin+1se(0.14)	merge.254395	2.6346	0.072
Ccnc	0.00827579	lmin(0.06) lmin+1se(0.48)	lmin(0.64) lmin+1se(0.68)	merge.168993_168997	6.2377	0.002
Ccnd1	0	lmin(0.0011) lmin+1se(0.0041)	lmin(0.97) lmin+1se(0.97)	merge.230912_230928_230932_230933,merge.230943,merge.230937,merge.230943	16.3796,0.0199,0.2185,0	0.0e+00,9.8e-01,8.0e-01,1.0e+00
Ccnd3	0	lmin(0.1) lmin+1se(0.77)	lmin(0.92) lmin+1se(0.53)	merge.113373	12.3896	0
Ccne1	0	lmin(0.22) lmin+1se(0.66)	lmin(0.88) lmin+1se(0.88)	merge.218958	20.1145	0
Ccnf	0.23981	lmin(0.76) lmin+1se(0.97)	lmin(0.56) lmin+1se(0.56)	merge.109065	2.1649	0.11
Ccng1	0.00568988	lmin(0.022) lmin+1se(0.28)	lmin(0.68) lmin+1se(0.76)	merge.35795	6.6586	0.0013
Ccng2	0.0897511	lmin(0.33) lmin+1se(0.62)	lmin(0.73) lmin+1se(0.73)	merge.191452	3.397	0.034
Ccni	0.132731	lmin(0.0011) lmin+1se(0.52)	lmin(0.72) lmin+1se(0.61)	merge.191448_191453	2.9096	0.054
Ccnj	0.00371308	lmin(0.092) lmin+1se(0.42)	lmin(0.96) lmin+1se(0.9)	merge.131815	7.1341	0.0008
Ccnk	0.0107055	lmin(0.34) lmin+1se(0.64)	lmin(0.73) lmin+1se(0.73)	merge.60897	5.9179	0.0027
Ccno	0	lmin(0.07) lmin+1se(0.31)	lmin(0.94) lmin+1se(0.94)	merge.74427,merge.74430,merge.74434	2.6911,13.9872,2.7337	6.8e-02,0.0e+00,6.5e-02
Ccny	0.162491	lmin(0.011) lmin+1se(0.32)	lmin(0.89) lmin+1se(0.85)	merge.119082_119092_119093,merge.119090	1.1815,2.6562	3.1e-01,7.0e-02
Ccnyl1	0.122194	lmin(0.0031) lmin+1se(0.36)	lmin(0.45) lmin+1se(0.45)	merge.4769	3.0128	0.049
Ccp110	0	lmin(0.0051) lmin+1se(0.71)	lmin(0.81) lmin+1se(0.56)	merge.226383	19.4608	0
Ccpg1	0.00289533	lmin(0.033) lmin+1se(0.095)	lmin(0.76) lmin+1se(0.76)	merge.254772_254779_254791_254816,merge.254775,merge.254790_254800	0.1207,7.3792,0.359	8.9e-01,6.0e-04,7.0e-01
Ccpg1os	0.000579593	lmin(0.017) lmin+1se(0.045)	lmin(0.79) lmin+1se(0.66)	merge.254790_254800,merge.254772_254779_254791,merge.254781	8.924,1.5655,1.3022	1.0e-04,2.1e-01,2.7e-01
Ccr1	0	lmin(0.34) lmin+1se(0.83)	lmin(0.58) lmin+1se(0.59)	merge.260503_260519_260523,merge.260496_260509_260520,merge.260500_260502	14.1781,0.85,0.3323	0.0e+00,4.3e-01,7.2e-01
Ccr2	0	lmin(0.91) lmin+1se(1.7)	lmin(0.77) lmin+1se(0.77)	merge.260519_260523	31.1908	0
Ccr3	0.00412474	lmin(2.4) lmin+1se(3.4)	lmin(0.56) lmin+1se(0.56)	merge.260510_260525_260529	7.0239	0.0009
Ccr7	0.675905	lmin(1.1) lmin+1se(1.1)	lmin(0.43) lmin+1se(0.43)	merge.45802	0.7715	0.46
Ccsap	0.728912	lmin(0.33) lmin+1se(0.33)	lmin(0.52) lmin+1se(0.52)	merge.245308_245312_245352_245381	0.6576	0.52
Cct3	0.0156534	lmin(0.11) lmin+1se(0.42)	lmin(0.87) lmin+1se(0.76)	merge.162379_162398	5.4723	0.0042
Cct6a	0	lmin(0.053) lmin+1se(0.2)	lmin(0.87) lmin+1se(0.87)	merge.198156_198161,merge.198137_198169_198170_198177	10.3596,2.5018	0.0e+00,8.2e-02
Ccz1	1	lmin(0.15) lmin+1se(0.15)	lmin(0.48) lmin+1se(0.48)	merge.201223	0.0312	0.97
Cd109	0	lmin(0.0011) lmin+1se(0.067)	lmin(0.66) lmin+1se(0.56)	merge.255310,merge.255311,merge.255313	10.8495,0.8202,0.8587	0.0e+00,4.4e-01,4.2e-01
Cd160	0.00156544	lmin(0.0091) lmin+1se(0.28)	lmin(0.89) lmin+1se(0.84)	merge.163516,merge.163513,merge.163519	0.2103,8.2569,2.3409	8.1e-01,3.0e-04,9.6e-02
Cd1d1	0.00108435	lmin(0.023) lmin+1se(0.45)	lmin(0.78) lmin+1se(0.78)	merge.162079	8.5348	0.0002
Cd200	0.012709	lmin(0.0011) lmin+1se(1.6)	lmin(0.7) lmin+1se(0.7)	merge.103205	5.7148	0.0033
Cd248	0.391256	lmin(2.2) lmin+1se(2.3)	lmin(0.13) lmin+1se(0.13)	merge.127806	1.5246	0.22
Cd24a	0.0388994	lmin(0.12) lmin+1se(0.56)	lmin(0.87) lmin+1se(0.75)	merge.22331	4.407	0.012
Cd300lb	0	lmin(0.2) lmin+1se(1.3)	lmin(0.66) lmin+1se(0.72)	merge.48911_48922,merge.48915_48919,merge.48921_48924_48925_48936,merge.48901_48930	33.5878,4.868,0.0193,0.9125	0.0e+00,7.7e-03,9.8e-01,4.0e-01
Cd300lg	0.731898	lmin(1.1) lmin+1se(1.1)	lmin(0.42) lmin+1se(0.42)	merge.46421	0.6517	0.52
Cd34	0	lmin(0.23) lmin+1se(1.3)	lmin(0.81) lmin+1se(0.81)	merge.18417_18418	10.268	0
Cd36	0.00108435	lmin(0.41) lmin+1se(2.1)	lmin(0.67) lmin+1se(0.67)	merge.185398	8.462	0.0002
Cd38	0.458759	lmin(0.21) lmin+1se(1)	lmin(0.71) lmin+1se(0.64)	merge.188807_188810	1.3143	0.27
Cd40	0.205471	lmin(0.27) lmin+1se(0.47)	lmin(0.85) lmin+1se(0.79)	merge.153288,merge.153286	2.2947,2.3577	1.0e-01,9.5e-02
Cd47	0.00606615	lmin(0.29) lmin+1se(0.74)	lmin(0.76) lmin+1se(0.7)	merge.103385_103409,merge.103384_103412	6.604,1.0741	1.4e-03,3.4e-01
Cd53	0	lmin(0.76) lmin+1se(1.8)	lmin(0.75) lmin+1se(0.75)	merge.164807	17.1743	0
Cd59a	0.0218055	lmin(0.14) lmin+1se(0.69)	lmin(0.64) lmin+1se(0.64)	merge.145799	5.0862	0.0062
Cd59b	0.549299	lmin(0.42) lmin+1se(0.42)	lmin(0.22) lmin+1se(0.22)	merge.145792	1.07	0.34
Cd63	0	lmin(1e-04) lmin+1se(0.02)	lmin(0.98) lmin+1se(0.98)	merge.31898,merge.31900,merge.31890_31896_31901,merge.31895,merge.31899	31.8653,0.5582,26.2176,0.8615,3.5762	0.0e+00,5.7e-01,0.0e+00,4.2e-01,2.8e-02
Cd74	0	lmin(0.017) lmin+1se(0.17)	lmin(0.95) lmin+1se(0.95)	merge.123698,merge.123683_123725,merge.123697	49.209,1.0251,2.9743	0.0e+00,3.6e-01,5.1e-02
Cd79b	1	lmin(0.22) lmin+1se(0.22)	lmin(0.055) lmin+1se(0.055)	merge.47356	0.0039	1
Cd80	0	lmin(0.069) lmin+1se(0.095)	lmin(0.98) lmin+1se(0.98)	merge.102694,merge.102692,merge.102683_102719,merge.102696,merge.102695	41.4124,0.1774,0.358,0.8165,1.4013	0.0e+00,8.4e-01,7.0e-01,4.4e-01,2.5e-01
Cd81	0	lmin(0.15) lmin+1se(0.38)	lmin(0.79) lmin+1se(0.79)	merge.230395	13.1703	0
Cd82	0.512793	lmin(0.9) lmin+1se(0.9)	lmin(0.54) lmin+1se(0.54)	merge.144976_145006	1.1614	0.31
Cd83	0	lmin(0.049) lmin+1se(0.35)	lmin(0.81) lmin+1se(0.75)	merge.66434_66437,merge.66436	28.586,0.4758	0.0e+00,6.2e-01
Cd84	0.0133646	lmin(0.51) lmin+1se(3.4)	lmin(0.33) lmin+1se(0.33)	merge.14972	5.6676	0.0035
Cd86	0	lmin(0.72) lmin+1se(1.5)	lmin(0.87) lmin+1se(0.87)	merge.102435,merge.102434	13.4656,2.3874	0.0e+00,9.2e-02
Cd9	0.000579593	lmin(0.61) lmin+1se(1.3)	lmin(0.89) lmin+1se(0.85)	merge.212893	9.0126	0.0001
Cd93	0	lmin(0.74) lmin+1se(1.1)	lmin(0.94) lmin+1se(0.94)	merge.150265_150269_150281,merge.150271_150274_150282,merge.150271_150274_150282,merge.150271_150274_150282	29.5154,0.1765,0,0.1725	0.0e+00,8.4e-01,1.0e+00,8.4e-01
Cd99l2	0.500791	lmin(0.24) lmin+1se(0.58)	lmin(0.58) lmin+1se(0.35)	merge.261424	1.1947	0.3
Cda	0.97056	lmin(1.4) lmin+1se(1.4)	lmin(0.055) lmin+1se(0.055)	merge.180488	0.2077	0.81
Cdc14b	0.0064468	lmin(0.034) lmin+1se(0.083)	lmin(0.73) lmin+1se(0.72)	merge.70190,merge.70193_70197_70198_70208,merge.70169_70170,merge.70193_70197_70198_70208	6.5311,0.234,1.057,0	1.5e-03,7.9e-01,3.5e-01,1.0e+00
Cdc20	0.0681986	lmin(1.1) lmin+1se(1.6)	lmin(0.49) lmin+1se(0.49)	merge.175762_175763	3.7245	0.024
Cdc25c	0	lmin(0.0011) lmin+1se(1.4)	lmin(0.78) lmin+1se(0.55)	merge.121204	139.555	0
Cdc27	0.00717429	lmin(0.16) lmin+1se(0.57)	lmin(0.7) lmin+1se(0.66)	merge.47074	6.4063	0.0017
Cdc42	0.00371308	lmin(0.0011) lmin+1se(0.58)	lmin(0.77) lmin+1se(0.66)	merge.180170_180171_180177_180179	7.0895	0.0008
Cdc42bpg	0.386334	lmin(0.012) lmin+1se(0.02)	lmin(0.82) lmin+1se(0.82)	merge.128134_128135,merge.128138,merge.128152_128161,merge.128138,merge.128145_128157	1.5408,0.1485,0.1552,0,1.1809	2.1e-01,8.6e-01,8.6e-01,1.0e+00,3.1e-01
Cdc42ep1	0.00156544	lmin(0.33) lmin+1se(1.7)	lmin(0.77) lmin+1se(0.76)	merge.91940_91941_91955	8.0457	0.0003
Cdc42ep3	0.908786	lmin(0.44) lmin+1se(0.44)	lmin(0.21) lmin+1se(0.21)	merge.116601	0.315	0.73
Cdc42ep4	0.678483	lmin(0.038) lmin+1se(0.47)	lmin(0.64) lmin+1se(0.59)	merge.48569	0.7648	0.47
Cdc42ep5	0.000579593	lmin(0.023) lmin+1se(0.066)	lmin(0.93) lmin+1se(0.93)	merge.215410,merge.215384_215392_215412,merge.215407,merge.215409	2.838,9.153,0.1239,0.0268	5.9e-02,1.0e-04,8.8e-01,9.7e-01
Cdc42se1	0	lmin(1e-04) lmin+1se(0.079)	lmin(0.88) lmin+1se(0.87)	merge.163205_163214_163215	29.2043	0
Cdc42se2	0.0140182	lmin(0.021) lmin+1se(0.39)	lmin(0.99) lmin+1se(0.26)	merge.37552_37585	5.5907	0.0037
Cdc45	0.163755	lmin(0.9) lmin+1se(0.9)	lmin(-0.15) lmin+1se(-0.15)	merge.99689	2.6458	0.071
Cdc5l	0.00201519	lmin(0.046) lmin+1se(0.1)	lmin(0.88) lmin+1se(0.82)	merge.112793,merge.112785,merge.112791	7.7593,1.2142,5.706	4.0e-04,3.0e-01,3.3e-03
Cdc6	0.00289533	lmin(0.013) lmin+1se(0.032)	lmin(0.93) lmin+1se(0.94)	merge.45739_45740,merge.45737,merge.45734,merge.45717_45749,merge.45738	7.3405,0.3282,2.1738,0.01,0.2827	6.0e-04,7.2e-01,1.1e-01,9.9e-01,7.5e-01
Cdc7	0.316059	lmin(0.26) lmin+1se(0.38)	lmin(0.82) lmin+1se(0.76)	merge.192659	1.8079	0.16
Cdca2	0.000579593	lmin(0.0011) lmin+1se(0.04)	lmin(0.93) lmin+1se(0.93)	merge.81877,merge.81878,merge.81881,merge.81885	8.9024,6.0233,2.9964,5.0234	1.0e-04,2.4e-03,5.0e-02,6.6e-03
Cdca4	0.637825	lmin(0.44) lmin+1se(0.44)	lmin(0.61) lmin+1se(0.61)	merge.62166_62219	0.8528	0.43
Cdca7	0.174187	lmin(0.78) lmin+1se(1)	lmin(0.68) lmin+1se(0.68)	merge.143005	2.5679	0.077
Cdca7l	0.0776548	lmin(0.061) lmin+1se(0.19)	lmin(0.78) lmin+1se(0.82)	merge.62614,merge.62609	3.5689,2.3292	2.8e-02,9.7e-02
Cdca8	0.908329	lmin(0.22) lmin+1se(0.22)	lmin(-0.12) lmin+1se(-0.12)	merge.176785	0.3158	0.73
Cdh2	0.0110346	lmin(0.31) lmin+1se(0.88)	lmin(0.65) lmin+1se(0.65)	merge.119920	5.8681	0.0028
Cdh20	0.0356972	lmin(0.58) lmin+1se(1.4)	lmin(0.85) lmin+1se(0.71)	merge.8739,merge.8751_8752	4.5084,0.2642	1.1e-02,7.7e-01
Cdh24	0.540846	lmin(1.2) lmin+1se(1.4)	lmin(0.31) lmin+1se(0.31)	merge.79563	1.0905	0.34
Cdh4	0.088863	lmin(0.33) lmin+1se(0.83)	lmin(0.92) lmin+1se(0.92)	merge.156385,merge.156345	0.0463,3.4086	9.5e-01,3.3e-02
Cdh5	0	lmin(0.18) lmin+1se(1.5)	lmin(0.95) lmin+1se(0.83)	merge.240987	12.7202	0
Cdh6	0.0232419	lmin(0.038) lmin+1se(1.3)	lmin(0.89) lmin+1se(0.65)	merge.86508	5.01	0.0067
Cdhr1	0.0110346	lmin(0.63) lmin+1se(2.2)	lmin(0.79) lmin+1se(0.79)	merge.78434	5.8703	0.0028
Cdk1	0.599837	lmin(0.32) lmin+1se(0.53)	lmin(0.94) lmin+1se(0.87)	merge.24900	0.944	0.39
Cdk11b	0	lmin(0.0011) lmin+1se(0.0011)	lmin(0.96) lmin+1se(0.96)	merge.184852,merge.184833_184849_184874,merge.184859,merge.184854,merge.184858,merge.184852	37.0745,0.201,2.1049,0.5281,3.0161,0	0.0e+00,8.2e-01,1.2e-01,5.9e-01,4.9e-02,1.0e+00
Cdk12	0.358299	lmin(0.021) lmin+1se(0.36)	lmin(0.77) lmin+1se(0.67)	merge.45569	1.6446	0.19
Cdk14	0.373616	lmin(0.26) lmin+1se(0.59)	lmin(0.62) lmin+1se(0.64)	merge.185161	1.5883	0.2
Cdk19	0	lmin(0.0011) lmin+1se(0.038)	lmin(0.95) lmin+1se(0.79)	merge.21692,merge.21700,merge.21699,merge.21696,merge.21696	65.2671,4.7907,1.8794,2.3675,0	0.0e+00,8.3e-03,1.5e-01,9.4e-02,1.0e+00
Cdk20	0.155515	lmin(0.55) lmin+1se(0.55)	lmin(0.055) lmin+1se(0.055)	merge.70208_70213_70217	2.7124	0.066
Cdk2ap1	0.437868	lmin(1.3) lmin+1se(1.3)	lmin(0.38) lmin+1se(0.38)	merge.197151	1.3794	0.25
Cdk4	0.336572	lmin(0.61) lmin+1se(0.61)	lmin(0.66) lmin+1se(0.66)	merge.31430_31453	1.7275	0.18
Cdkl1	0	lmin(0.034) lmin+1se(0.069)	lmin(1) lmin+1se(1)	merge.55419_55429,merge.55417,merge.55432,merge.55421	81.8848,8.9394,6.7737,0.0737	0.0e+00,1.0e-04,1.1e-03,9.3e-01
Cdkl2	0.0530591	lmin(0.12) lmin+1se(0.59)	lmin(0.77) lmin+1se(0.71)	merge.191223	4.0298	0.018
Cdkl5	0	lmin(0.047) lmin+1se(0.19)	lmin(0.87) lmin+1se(0.87)	merge.262569	32.5045	0
Cdkn1a	0.718884	lmin(0.49) lmin+1se(0.49)	lmin(0.12) lmin+1se(0.12)	merge.110520_110521	0.68	0.51
Cdkn1b	0.0545966	lmin(0.11) lmin+1se(0.39)	lmin(0.52) lmin+1se(0.52)	merge.213736	3.9975	0.018
Cdkn1c	0.481762	lmin(0.43) lmin+1se(0.73)	lmin(0.6) lmin+1se(0.6)	merge.230496	1.2506	0.29
Cdkn2a	0	lmin(1e-04) lmin+1se(0.5)	lmin(0.84) lmin+1se(0.68)	merge.173274	11.8943	0
Cdkn2b	0.323547	lmin(0.043) lmin+1se(0.98)	lmin(0.45) lmin+1se(0.45)	merge.173278	1.7789	0.17
Cdkn2d	0.595946	lmin(0.33) lmin+1se(0.33)	lmin(0.55) lmin+1se(0.55)	merge.247520_247534	0.9538	0.39
Cdkn3	0.591717	lmin(0.37) lmin+1se(0.37)	lmin(0.27) lmin+1se(0.27)	merge.78797	0.964	0.38
Cdo1	0	lmin(0.17) lmin+1se(0.53)	lmin(0.87) lmin+1se(0.87)	merge.122661	19.802	0
Cdon	0.916156	lmin(0.17) lmin+1se(0.17)	lmin(0.067) lmin+1se(0.067)	merge.248865	0.3013	0.74
Cds1	0.0107055	lmin(0.044) lmin+1se(0.21)	lmin(0.96) lmin+1se(0.96)	merge.191990,merge.192012,merge.191996,merge.192008	3.3125,1.8627,5.9077,1.3194	3.6e-02,1.6e-01,2.7e-03,2.7e-01
Cdsn	0.133781	lmin(0.77) lmin+1se(1.9)	lmin(0.75) lmin+1se(0.58)	merge.112067_112070_112082	2.9005	0.055
Cdx2	0	lmin(0.15) lmin+1se(1)	lmin(0.88) lmin+1se(0.88)	merge.201810	34.2907	0
Cdyl2	0.00531799	lmin(0.4) lmin+1se(0.71)	lmin(0.73) lmin+1se(0.73)	merge.243053_243079,merge.243053_243079	6.696,0	1.2e-03,1.0e+00
Ceacam20	0.329268	lmin(1.6) lmin+1se(1.6)	lmin(0.47) lmin+1se(0.47)	merge.216531	1.7554	0.17
Cebpa	0	lmin(0.033) lmin+1se(0.29)	lmin(0.77) lmin+1se(0.62)	merge.218408,merge.218406	20.1929,1.5276	0.0e+00,2.2e-01
Cebpd	0.149696	lmin(0.0011) lmin+1se(0.51)	lmin(0.15) lmin+1se(0.15)	merge.99119	2.7594	0.063
Cebpzos	0.758683	lmin(0.21) lmin+1se(0.21)	lmin(0.55) lmin+1se(0.55)	merge.116563	0.5989	0.55
Cecr2	0	lmin(0.024) lmin+1se(1.2)	lmin(0.92) lmin+1se(0.64)	merge.212184_212227_212232	29.5377	0
Cecr6	0.568567	lmin(0.36) lmin+1se(1.5)	lmin(0.39) lmin+1se(0.49)	merge.212166	1.0218	0.36
Cela1	0.190005	lmin(0.47) lmin+1se(2)	lmin(0.92) lmin+1se(0.84)	merge.96528_96530	2.4566	0.086
Celf2	0	lmin(0.14) lmin+1se(0.29)	lmin(0.88) lmin+1se(0.89)	merge.135680,merge.135650_135657_135677,merge.135641,merge.135672,merge.135650_135657_135677	26.2573,0.4512,0.6258,1.08,0	0.0e+00,6.4e-01,5.3e-01,3.4e-01,1.0e+00
Celsr1	0	lmin(0.086) lmin+1se(0.62)	lmin(0.96) lmin+1se(0.68)	merge.93994,merge.94031,merge.94021,merge.94021	12.1521,7.1687,1.1136,0	0.0e+00,8.0e-04,3.3e-01,1.0e+00
Celsr2	0.548639	lmin(0.83) lmin+1se(0.83)	lmin(0.31) lmin+1se(0.31)	merge.165101	1.0717	0.34
Celsr3	0.862228	lmin(0.61) lmin+1se(0.61)	lmin(0.56) lmin+1se(0.56)	merge.257917_257932	0.3998	0.67
Cemip	0.0197179	lmin(0.66) lmin+1se(1.9)	lmin(0.89) lmin+1se(0.89)	merge.223013_223015	5.2039	0.0055
Cenpa	0.0241677	lmin(0.01) lmin+1se(0.66)	lmin(0.9) lmin+1se(0.28)	merge.186788	4.9626	0.007
Cenpe	0.00933191	lmin(0.78) lmin+1se(0.92)	lmin(-0.19) lmin+1se(-0.19)	merge.166535	6.0754	0.0023
Cenpf	0.500248	lmin(0.59) lmin+1se(0.81)	lmin(0.81) lmin+1se(0.81)	merge.17461	1.1964	0.3
Cenph	0	lmin(1e-04) lmin+1se(0.052)	lmin(0.68) lmin+1se(0.76)	merge.73206,merge.73197_73199_73211	28.4692,25.9439	0.0e+00,0.0e+00
Cenpi	0.0640049	lmin(0.014) lmin+1se(0.61)	lmin(0.58) lmin+1se(0.58)	merge.262152	3.8051	0.022
Cenpk	0.822762	lmin(0.0011) lmin+1se(0.17)	lmin(0.31) lmin+1se(0.31)	merge.73555	0.4755	0.62
Cenpl	0.043014	lmin(0.088) lmin+1se(0.32)	lmin(0.62) lmin+1se(0.62)	merge.13672_13678	4.2815	0.014
Cenpm	0	lmin(0.068) lmin+1se(0.55)	lmin(0.64) lmin+1se(0.61)	merge.92887	16.988	0
Cenpo	0.113456	lmin(0.093) lmin+1se(0.32)	lmin(0.49) lmin+1se(0.49)	merge.51307	3.1071	0.045
Cenpp	0.453578	lmin(0.55) lmin+1se(0.55)	lmin(0.61) lmin+1se(0.61)	merge.67536	1.3298	0.26
Cenpq	0.0488651	lmin(0.016) lmin+1se(0.61)	lmin(0.55) lmin+1se(0.55)	merge.112401	4.1303	0.016
Cenpt	0.390839	lmin(0.076) lmin+1se(0.35)	lmin(0.87) lmin+1se(0.61)	merge.241332	1.5271	0.22
Cenpu	0.578628	lmin(0.0051) lmin+1se(0.34)	lmin(0.84) lmin+1se(0.41)	merge.235401	0.9978	0.37
Cenpv	0.0300249	lmin(0.25) lmin+1se(0.67)	lmin(0.9) lmin+1se(0.49)	merge.39157_39165_39167	4.7078	0.009
Cep112	0.0354023	lmin(0.5) lmin+1se(0.74)	lmin(0.41) lmin+1se(0.41)	merge.47889	4.5148	0.011
Cep120	0	lmin(0.0041) lmin+1se(0.41)	lmin(0.68) lmin+1se(0.49)	merge.123043	14.2849	0
Cep126	0.193778	lmin(0.76) lmin+1se(0.95)	lmin(0.59) lmin+1se(0.59)	merge.246768	2.4319	0.088
Cep131	0.00201519	lmin(0.0061) lmin+1se(0.016)	lmin(0.79) lmin+1se(0.81)	merge.50592_50646,merge.50628,merge.50649_50658,merge.50623_50629	4.5732,1.6599,7.8355,4.7949	1.0e-02,1.9e-01,4.0e-04,8.3e-03
Cep152	0.300929	lmin(0.032) lmin+1se(0.11)	lmin(0.65) lmin+1se(0.7)	merge.147818_147819,merge.147803,merge.147777_147813	1.8727,0.1256,1.1938	1.5e-01,8.8e-01,3.0e-01
Cep170	0.121905	lmin(0.031) lmin+1se(0.11)	lmin(0.98) lmin+1se(0.89)	merge.15375,merge.15372	3.0169,2.2892	4.9e-02,1.0e-01
Cep192	0.628337	lmin(0.28) lmin+1se(0.28)	lmin(0.24) lmin+1se(0.24)	merge.124882_124894	0.8751	0.42
Cep290	0	lmin(1e-04) lmin+1se(0.25)	lmin(0.83) lmin+1se(0.83)	merge.29278	10.7376	0
Cep295	0.746302	lmin(0.3) lmin+1se(0.3)	lmin(0.43) lmin+1se(0.43)	merge.247151	0.6254	0.54
Cep350	0	lmin(0.087) lmin+1se(0.24)	lmin(0.79) lmin+1se(0.79)	merge.13141_13149_13152	21.0061	0
Cep55	0.000579593	lmin(0.0011) lmin+1se(0.045)	lmin(0.83) lmin+1se(0.83)	merge.131533,merge.131512_131525_131526	7.0293,9.3036	9e-04,1e-04
Cep57l1	0	lmin(0.0011) lmin+1se(0.0021)	lmin(0.98) lmin+1se(0.99)	merge.21957,merge.21947,merge.21971_21972,merge.21954,merge.21942,merge.21943	16.4228,20.8291,38.0707,4.4551,6.568,55.4393	0.0e+00,0.0e+00,0.0e+00,1.2e-02,1.4e-03,0.0e+00
Cep70	0	lmin(0.092) lmin+1se(0.28)	lmin(0.77) lmin+1se(0.77)	merge.256478	25.3724	0
Cep72	0.580908	lmin(0.0061) lmin+1se(0.19)	lmin(0.43) lmin+1se(0.43)	merge.70960	0.9922	0.37
Cep76	0.365843	lmin(0.0011) lmin+1se(0.41)	lmin(0.81) lmin+1se(0.61)	merge.124871	1.6187	0.2
Cep78	0.667238	lmin(0.4) lmin+1se(0.4)	lmin(0.12) lmin+1se(0.12)	merge.129311_129312	0.7893	0.45
Cep85	0.220217	lmin(0.37) lmin+1se(0.37)	lmin(0.19) lmin+1se(0.19)	merge.179161	2.2716	0.1
Cep85l	0.0468021	lmin(0.28) lmin+1se(0.51)	lmin(0.93) lmin+1se(0.93)	merge.22876,merge.22874_22894	4.1791,3.0956	1.5e-02,4.5e-02
Cept1	0.000579593	lmin(0.15) lmin+1se(0.61)	lmin(0.92) lmin+1se(0.93)	merge.164801	9.5771	0.0001
Cer1	0.142289	lmin(1.7) lmin+1se(3.4)	lmin(0.68) lmin+1se(0.68)	merge.172831	2.8234	0.059
Cercam	0	lmin(0.0071) lmin+1se(0.019)	lmin(0.9) lmin+1se(0.87)	merge.138522,merge.138514,merge.138513,merge.138492_138502_138542_138549	11.5062,2.8202,4.0815,1.7149	0.0e+00,6.0e-02,1.7e-02,1.8e-01
Cerk	0	lmin(0.16) lmin+1se(1.5)	lmin(0.85) lmin+1se(0.61)	merge.94093_94097_94127	13.7261	0
Cers2	0.36028	lmin(0.11) lmin+1se(0.39)	lmin(0.67) lmin+1se(0.65)	merge.163221	1.6369	0.19
Cers4	0.715364	lmin(0.37) lmin+1se(0.37)	lmin(0.25) lmin+1se(0.25)	merge.231273	0.6868	0.5
Cers6	0	lmin(0.027) lmin+1se(0.91)	lmin(0.95) lmin+1se(0.72)	merge.142353_142388_142406	34.8939	0
Cfap126	0.00827579	lmin(1.1) lmin+1se(2.1)	lmin(0.81) lmin+1se(0.81)	merge.14820	6.2022	0.002
Cfap157	0.511493	lmin(0.022) lmin+1se(0.38)	lmin(0.94) lmin+1se(0.49)	merge.139390_139396_139404_139448	1.1649	0.31
Cfap74	1	lmin(0.068) lmin+1se(0.068)	lmin(0.19) lmin+1se(0.19)	merge.184800	0.0228	0.98
Cfc1	0	lmin(0.22) lmin+1se(0.91)	lmin(0.72) lmin+1se(0.67)	merge.1588	10.945	0
Cfdp1	0	lmin(0.15) lmin+1se(0.29)	lmin(0.95) lmin+1se(0.95)	merge.242524_242589	22.3202	0
Cfh	0	lmin(0.0011) lmin+1se(0.8)	lmin(0.64) lmin+1se(0.61)	merge.12112	10.3541	0
Cflar	0.188919	lmin(0.013) lmin+1se(0.019)	lmin(0.89) lmin+1se(0.89)	merge.4060_4076,merge.4062_4068_4074,merge.4069,merge.4065	0.7013,0.4518,0.6582,2.4651	5.0e-01,6.4e-01,5.2e-01,8.5e-02
Cgnl1	1	lmin(0.021) lmin+1se(0.62)	lmin(0.98) lmin+1se(0.85)	merge.254601,merge.254569	0,0	1e+00,1e+00
Cgref1	0	lmin(1e-04) lmin+1se(0.016)	lmin(0.94) lmin+1se(0.94)	merge.186866,merge.186873,merge.186867,merge.186870	10.9921,11.0588,0.0719,0.8434	0.0e+00,0.0e+00,9.3e-01,4.3e-01
Cgrrf1	0.00827579	lmin(0.061) lmin+1se(0.38)	lmin(0.39) lmin+1se(0.39)	merge.78812	6.2174	0.002
Chac1	0.97689	lmin(0.065) lmin+1se(0.72)	lmin(0.79) lmin+1se(0.1)	merge.147034	0.1965	0.82
Chac2	0.199034	lmin(0.38) lmin+1se(0.38)	lmin(0.78) lmin+1se(0.78)	merge.34692	2.397	0.091
Chaf1b	0.847789	lmin(0.56) lmin+1se(0.61)	lmin(0.47) lmin+1se(0.47)	merge.105954	0.4262	0.65
Chchd10	0.0415096	lmin(0.18) lmin+1se(0.35)	lmin(0.62) lmin+1se(0.6)	merge.25640,merge.25605_25612_25621_25632,merge.25611_25617_25636,merge.25640	4.3293,0.6211,0.7553,0	1.3e-02,5.4e-01,4.7e-01,1.0e+00
Chchd2	0.0136793	lmin(0.046) lmin+1se(0.37)	lmin(0.81) lmin+1se(0.65)	merge.198174	5.6224	0.0036
Chchd4	0.209682	lmin(0.052) lmin+1se(0.46)	lmin(0.78) lmin+1se(0.7)	merge.209240	2.333	0.097
Chd1	0.0788456	lmin(0.066) lmin+1se(0.29)	lmin(0.79) lmin+1se(0.64)	merge.108643	3.5491	0.029
Chd3	0.256831	lmin(0.13) lmin+1se(0.21)	lmin(0.71) lmin+1se(0.68)	merge.40307,merge.40312	1.3911,2.0753	2.5e-01,1.3e-01
Chd7	0.458966	lmin(0.61) lmin+1se(0.61)	lmin(0.66) lmin+1se(0.66)	merge.168370	1.3134	0.27
Chd9	0.265102	lmin(0.17) lmin+1se(0.57)	lmin(0.9) lmin+1se(0.83)	merge.239854_239855_239867_239873,merge.239889,merge.239842,merge.239889	2.0349,0.0395,0.5395,0	1.3e-01,9.6e-01,5.8e-01,1.0e+00
Chdh	0.694701	lmin(0.38) lmin+1se(0.38)	lmin(0.091) lmin+1se(0.091)	merge.77311	0.7305	0.48
Chek1	0.00108435	lmin(0.0011) lmin+1se(0.99)	lmin(0.72) lmin+1se(0.72)	merge.248887	8.791	0.0002
Cherp	0.145585	lmin(1e-04) lmin+1se(0.52)	lmin(1) lmin+1se(0.89)	merge.237425,merge.237416,merge.237425	2.6705,2.7934,0	6.9e-02,6.1e-02,1.0e+00
Chga	0.28495	lmin(2.8) lmin+1se(2.8)	lmin(0.72) lmin+1se(0.72)	merge.59696	1.9451	0.14
Chic1	0.549901	lmin(0.16) lmin+1se(0.16)	lmin(0.75) lmin+1se(0.75)	merge.261967	1.0678	0.34
Chkb	0.817709	lmin(0.23) lmin+1se(0.23)	lmin(0.55) lmin+1se(0.55)	merge.94749	0.4865	0.61
Chml	0	lmin(0.0011) lmin+1se(0.23)	lmin(0.88) lmin+1se(0.88)	merge.15288	31.2964	0
Chmp1b	0	lmin(0.03) lmin+1se(0.49)	lmin(0.65) lmin+1se(0.055)	merge.124763	23.0205	0
Chmp2a	0.987906	lmin(0.2) lmin+1se(0.2)	lmin(0.16) lmin+1se(0.16)	merge.215800	0.1785	0.84
Chmp2b	0.0758814	lmin(0.0011) lmin+1se(0.3)	lmin(0.79) lmin+1se(0.79)	merge.104088	3.5961	0.027
Chmp3	0.000579593	lmin(0.01) lmin+1se(0.35)	lmin(0.47) lmin+1se(0.27)	merge.207031	9.8306	0.0001
Chmp4b	0.123148	lmin(0.36) lmin+1se(0.36)	lmin(0.42) lmin+1se(0.42)	merge.151262	3.0027	0.05
Chmp4c	0	lmin(0.19) lmin+1se(0.39)	lmin(0.98) lmin+1se(0.99)	merge.157485,merge.157481	48.577,4.7286	0.0e+00,8.8e-03
Chn2	0	lmin(0.065) lmin+1se(0.28)	lmin(0.98) lmin+1se(0.81)	merge.206244_206251,merge.206259	37.3569,1.3143	0.0e+00,2.7e-01
Chordc1	0.239441	lmin(0.018) lmin+1se(0.22)	lmin(0.45) lmin+1se(0.45)	merge.247245	2.1671	0.11
Chp1	0.86578	lmin(0.23) lmin+1se(0.23)	lmin(0.32) lmin+1se(0.32)	merge.147071	0.3942	0.67
Chpf2	0.726	lmin(0.32) lmin+1se(0.63)	lmin(0.77) lmin+1se(0.62)	merge.185928_185964	0.6645	0.51
Chpt1	0.431116	lmin(0.0011) lmin+1se(0.51)	lmin(0.68) lmin+1se(0.31)	merge.28049	1.4001	0.25
Chrd	0	lmin(0.18) lmin+1se(0.99)	lmin(0.83) lmin+1se(0.7)	merge.99924,merge.99925	26.9478,1.3239	0.0e+00,2.7e-01
Chrm4	0	lmin(0.14) lmin+1se(0.43)	lmin(0.88) lmin+1se(0.88)	merge.144595	12.9743	0
Chrna3	0.415758	lmin(1.5) lmin+1se(1.5)	lmin(0.3) lmin+1se(0.3)	merge.251437	1.4461	0.24
Chrna4	0	lmin(0.0011) lmin+1se(0.78)	lmin(0.62) lmin+1se(0.66)	merge.156766	21.4003	0
Chrna7	0.0831457	lmin(0.064) lmin+1se(0.79)	lmin(0.55) lmin+1se(0.55)	merge.220587	3.4881	0.031
Chrnb1	0.455101	lmin(0.012) lmin+1se(0.49)	lmin(0.98) lmin+1se(0.32)	merge.40400,merge.40400	1.3253,0	2.7e-01,1.0e+00
Chrnb4	0.12346	lmin(0.24) lmin+1se(1.9)	lmin(0.37) lmin+1se(0.37)	merge.251437	2.9984	0.05
Chrng	0.134688	lmin(1.1) lmin+1se(1.5)	lmin(0.58) lmin+1se(0.58)	merge.6847	2.8912	0.056
Chst1	1	lmin(0.39) lmin+1se(0.39)	lmin(0.24) lmin+1se(0.24)	merge.144768	0.0045	1
Chst10	0.221215	lmin(0.47) lmin+1se(1)	lmin(0.61) lmin+1se(0.61)	merge.2542	2.2665	0.1
Chst11	0.383244	lmin(0.18) lmin+1se(0.54)	lmin(0.96) lmin+1se(0.98)	merge.27210,merge.27188,merge.27161_27162,merge.27188	1.5531,0.2216,0.4756,0	2.1e-01,8.0e-01,6.2e-01,1.0e+00
Chst14	0.0368009	lmin(0.18) lmin+1se(0.6)	lmin(0.59) lmin+1se(0.59)	merge.146935	4.4726	0.011
Chst2	0.00753097	lmin(0.016) lmin+1se(0.98)	lmin(0.66) lmin+1se(0.66)	merge.255953	6.3089	0.0018
Chst3	0.032306	lmin(0.55) lmin+1se(1.6)	lmin(0.58) lmin+1se(0.6)	merge.23525	4.6254	0.0098
Chst7	0.537923	lmin(0.31) lmin+1se(1.1)	lmin(0.64) lmin+1se(0.64)	merge.260921	1.098	0.33
Chsy1	0.142441	lmin(0.028) lmin+1se(0.08)	lmin(0.96) lmin+1se(0.94)	merge.221003,merge.221002,merge.221000,merge.221006,merge.221007_221009_221022_221026	1.4642,0.3788,2.5803,2.4857,2.821	2.3e-01,6.8e-01,7.6e-02,8.3e-02,5.9e-02
Chsy3	0.0462874	lmin(1e-04) lmin+1se(1.1)	lmin(0.49) lmin+1se(0.49)	merge.123588	4.1961	0.015
Ciart	0	lmin(0.35) lmin+1se(0.79)	lmin(0.94) lmin+1se(0.92)	merge.163318_163321	13.0011	0
Cib1	0.0918251	lmin(0.0011) lmin+1se(0.07)	lmin(0.83) lmin+1se(0.84)	merge.222374,merge.222375,merge.222378_222388	1.9268,3.3698,2.884	1.5e-01,3.4e-02,5.6e-02
Cib2	0.829006	lmin(0.57) lmin+1se(0.57)	lmin(0.1) lmin+1se(0.1)	merge.251338_251339	0.4639	0.63
Cic	0.109785	lmin(0.063) lmin+1se(0.3)	lmin(0.78) lmin+1se(0.79)	merge.216901,merge.216894_216899_216902_216916	3.1472,0.2717	4.3e-02,7.6e-01
Cidea	0	lmin(0.54) lmin+1se(1.6)	lmin(0.88) lmin+1se(0.79)	merge.124800	11.4069	0
Ciita	0.762731	lmin(0.69) lmin+1se(0.69)	lmin(0.41) lmin+1se(0.41)	merge.98200	0.5909	0.55
Cir1	0	lmin(0.068) lmin+1se(0.71)	lmin(0.73) lmin+1se(0.73)	merge.143124	12.8661	0
Cirbp	0.329624	lmin(0.15) lmin+1se(0.34)	lmin(0.82) lmin+1se(0.82)	merge.26615_26617_26647	1.7537	0.17
Cirh1a	0.38952	lmin(0.19) lmin+1se(0.57)	lmin(0.76) lmin+1se(0.82)	merge.241602_241603,merge.241602_241603	1.5313,0	2.2e-01,1.0e+00
Cisd1	0.956304	lmin(0.12) lmin+1se(0.12)	lmin(0.2) lmin+1se(0.2)	merge.25222_25245	0.2334	0.79
Cisd3	0	lmin(0.16) lmin+1se(0.31)	lmin(0.95) lmin+1se(0.89)	merge.45428_45470,merge.45456_45469,merge.45437,merge.45456_45469	19.3843,0.1524,0.1237,0	0.0e+00,8.6e-01,8.8e-01,1.0e+00
Cish	0.386029	lmin(0.11) lmin+1se(0.58)	lmin(0.85) lmin+1se(0.59)	merge.257511_257526	1.5433	0.21
Cit	1	lmin(0.0011) lmin+1se(0.98)	lmin(1) lmin+1se(0.16)	merge.194744	0	1
Cited1	0.00681138	lmin(0.0011) lmin+1se(1.6)	lmin(0.2) lmin+1se(0.2)	merge.261944	6.421	0.0016
Cited2	1	lmin(0.26) lmin+1se(0.26)	lmin(0.43) lmin+1se(0.43)	merge.19743	0.0578	0.94
Cited4	0.310234	lmin(1.2) lmin+1se(1.2)	lmin(0.48) lmin+1se(0.48)	merge.176208	1.8317	0.16
Ciz1	0.0113864	lmin(0.16) lmin+1se(0.36)	lmin(0.69) lmin+1se(0.69)	merge.139292	5.8338	0.0029
Ckap2	0.236856	lmin(0.0011) lmin+1se(0.63)	lmin(0.82) lmin+1se(0.68)	merge.233245	2.18	0.11
Ckap2l	0.12176	lmin(1) lmin+1se(1)	lmin(0.19) lmin+1se(0.19)	merge.148457_148459_148461_148464	3.0172	0.049
Ckb	0.894212	lmin(0.88) lmin+1se(0.88)	lmin(0.31) lmin+1se(0.31)	merge.61823	0.3426	0.71
Cklf	0	lmin(0.04) lmin+1se(0.14)	lmin(0.88) lmin+1se(0.88)	merge.241017_241020_241028_241034	76.3707	0
Ckmt1	0.082737	lmin(0.24) lmin+1se(0.57)	lmin(0.93) lmin+1se(0.85)	merge.147400,merge.147406,merge.147384_147402	2.1873,0.575,3.4938	1.1e-01,5.6e-01,3.0e-02
Cks2	0.790534	lmin(0.69) lmin+1se(0.69)	lmin(0.42) lmin+1se(0.42)	merge.67751	0.5357	0.59
Clca3a1	0.944211	lmin(0.083) lmin+1se(1)	lmin(0.43) lmin+1se(0.43)	merge.167143_167145	0.2516	0.78
Clcc1	0	lmin(0.017) lmin+1se(0.19)	lmin(0.96) lmin+1se(0.95)	merge.165153_165154_165155,merge.165123_165124,merge.165144_165145	10.1724,0.6593,0.966	0.0e+00,5.2e-01,3.8e-01
Clcf1	0.000579593	lmin(0.0021) lmin+1se(0.57)	lmin(0.99) lmin+1se(0.56)	merge.127608	9.8831	0.0001
Clcn3	0	lmin(0.13) lmin+1se(0.34)	lmin(0.85) lmin+1se(0.85)	merge.236130	10.0366	0
Clcn4	0	lmin(0.23) lmin+1se(0.62)	lmin(0.89) lmin+1se(0.89)	merge.215735	13.5293	0
Clcn5	0	lmin(0.014) lmin+1se(0.36)	lmin(0.9) lmin+1se(0.82)	merge.260570	14.1654	0
Cldn11	0.986561	lmin(1) lmin+1se(1)	lmin(0.67) lmin+1se(0.67)	merge.158598	0.1808	0.83
Cldn3	0.00531799	lmin(0.67) lmin+1se(2.6)	lmin(0.68) lmin+1se(0.68)	merge.198944_198950_198962	6.7309	0.0012
Cldn5	0.0107055	lmin(1) lmin+1se(2.9)	lmin(0.56) lmin+1se(0.56)	merge.99680	5.9172	0.0027
Cldn6	0.0702854	lmin(0.31) lmin+1se(3.4)	lmin(0.92) lmin+1se(0.84)	merge.108939	3.6891	0.025
Cldn9	0	lmin(0.01) lmin+1se(0.56)	lmin(0.98) lmin+1se(0.96)	merge.108939,merge.108938,merge.108917_108929	18.9948,1.6959,1.3369	0.0e+00,1.8e-01,2.6e-01
Clec16a	0.656542	lmin(0.026) lmin+1se(0.089)	lmin(0.93) lmin+1se(0.93)	merge.98230,merge.98260_98273,merge.98249,merge.98228,merge.98292,merge.98260_98273	0.8109,0.012,0.4218,0.188,0.0025,0	4.4e-01,9.9e-01,6.6e-01,8.3e-01,1.0e+00,1.0e+00
Clec2d	0	lmin(0.17) lmin+1se(1)	lmin(0.49) lmin+1se(0.49)	merge.213482	11.7627	0
Clec2l	1	lmin(0.02) lmin+1se(0.02)	lmin(-0.1) lmin+1se(-0.1)	merge.204837	0.0022	1
Clec4a1	0.601103	lmin(2) lmin+1se(2)	lmin(0.03) lmin+1se(0.03)	merge.212567_212572_212581	0.9397	0.39
Clec4d	0	lmin(0.056) lmin+1se(0.62)	lmin(0.81) lmin+1se(0.81)	merge.212588_212593,merge.212596_212597	68.2768,2.9389	0.0e+00,5.3e-02
Clec4n	0	lmin(0.041) lmin+1se(0.76)	lmin(0.94) lmin+1se(0.94)	merge.212596_212597,merge.212588_212593	30.0254,1.4965	0.0e+00,2.2e-01
Clec5a	0.000579593	lmin(0.37) lmin+1se(1.7)	lmin(0.75) lmin+1se(0.68)	merge.205141_205142	9.6253	0.0001
Clgn	0.0985638	lmin(0.18) lmin+1se(0.41)	lmin(0.78) lmin+1se(0.67)	merge.238414_238431,merge.238419	3.1929,3.282	4.1e-02,3.8e-02
Clic1	0.00108435	lmin(0.1) lmin+1se(0.24)	lmin(0.92) lmin+1se(0.92)	merge.111971_111975_112007,merge.111969_111987	8.5105,5.9928	2.0e-04,2.5e-03
Clic5	0	lmin(0.26) lmin+1se(0.75)	lmin(0.9) lmin+1se(0.94)	merge.112628,merge.112626	10.2606,0.5477	0.0e+00,5.8e-01
Clic6	0	lmin(0.014) lmin+1se(0.016)	lmin(0.96) lmin+1se(0.96)	merge.105629,merge.105625,merge.105623_105624,merge.105630,merge.105603_105605_105607_105643_105658	25.3916,10.1225,0.9057,2.0279,4.8812	0.0e+00,0.0e+00,4.0e-01,1.3e-01,7.6e-03
Clip1	0.378736	lmin(0.44) lmin+1se(0.59)	lmin(0.68) lmin+1se(0.68)	merge.197000	1.569	0.21
Clip2	0.285605	lmin(0.083) lmin+1se(0.11)	lmin(0.94) lmin+1se(0.94)	merge.198777,merge.198793,merge.198769,merge.198785,merge.198789_198795_198802_198829,merge.198793	1.9413,0.5714,1.174,0.0753,0.675,0	1.4e-01,5.6e-01,3.1e-01,9.3e-01,5.1e-01,1.0e+00
Clip3	0.00289533	lmin(0.21) lmin+1se(0.87)	lmin(0.89) lmin+1se(0.87)	merge.217873,merge.217842_217871_217884	7.4186,1.5525	6.0e-04,2.1e-01
Clip4	0.151304	lmin(0.51) lmin+1se(0.97)	lmin(0.66) lmin+1se(0.66)	merge.115909	2.7454	0.064
Clmn	0	lmin(0.013) lmin+1se(0.11)	lmin(1) lmin+1se(0.95)	merge.60124_60136,merge.60129,merge.60139,merge.60142,merge.60113,merge.60125,merge.60131	67.8519,1.9169,2.7486,9.9308,2.4387,0.9089,0.9495	0.0e+00,1.5e-01,6.4e-02,0.0e+00,8.7e-02,4.0e-01,3.9e-01	Yes
Clmp	0.927432	lmin(0.38) lmin+1se(0.53)	lmin(0.75) lmin+1se(0.36)	merge.249167	0.2803	0.76
Cln5	0.180434	lmin(0.048) lmin+1se(0.62)	lmin(0.78) lmin+1se(0.31)	merge.84164	2.5249	0.08
Cln6	0.428133	lmin(0.38) lmin+1se(0.44)	lmin(0.83) lmin+1se(0.83)	merge.253081	1.408	0.24
Cln8	0.000579593	lmin(0.27) lmin+1se(0.96)	lmin(0.88) lmin+1se(0.88)	merge.232848	9.674	0.0001
Clp1	0.155515	lmin(0.012) lmin+1se(0.18)	lmin(0.81) lmin+1se(0.73)	merge.144092	2.712	0.066
Clptm1l	0.781875	lmin(0.023) lmin+1se(0.19)	lmin(0.54) lmin+1se(0.54)	merge.70860	0.5548	0.57
Clspn	0.0496208	lmin(0.0011) lmin+1se(0.81)	lmin(0.82) lmin+1se(0.82)	merge.177249	4.1101	0.016
Clstn1	0.977976	lmin(0.41) lmin+1se(0.41)	lmin(0.58) lmin+1se(0.58)	merge.182892	0.1943	0.82
Clstn2	0.689143	lmin(0.72) lmin+1se(0.72)	lmin(0.3) lmin+1se(0.3)	merge.256297	0.7425	0.48
Clta	0.230966	lmin(0.0011) lmin+1se(0.0021)	lmin(1) lmin+1se(1)	merge.170153,merge.170130_170132,merge.170140_170142_170178,merge.170149,merge.170146,merge.170150,merge.170158,merge.170156	2.2133,0.3348,1.639,0.0305,0.9755,0.0115,0.0113,0.0076	1.1e-01,7.2e-01,1.9e-01,9.7e-01,3.8e-01,9.9e-01,9.9e-01,9.9e-01
Cltb	0.407305	lmin(0.15) lmin+1se(0.37)	lmin(0.85) lmin+1se(0.68)	merge.68495,merge.68494,merge.68493	1.4709,0.0346,1.0992	2.3e-01,9.7e-01,3.3e-01
Cltc	0.31569	lmin(0.12) lmin+1se(0.49)	lmin(0.92) lmin+1se(0.88)	merge.43679,merge.43680	1.81,1.7611	1.6e-01,1.7e-01
Clu	1	lmin(0.18) lmin+1se(0.18)	lmin(0.067) lmin+1se(0.067)	merge.81564	0.1002	0.9
Cluh	0.912822	lmin(0.16) lmin+1se(0.16)	lmin(0.33) lmin+1se(0.33)	merge.41220_41248	0.307	0.74
Clybl	0.875091	lmin(0.43) lmin+1se(0.43)	lmin(0.42) lmin+1se(0.42)	merge.85349	0.3794	0.68
Cmah	0.989933	lmin(0.4) lmin+1se(0.4)	lmin(0.0061) lmin+1se(0.0061)	merge.64276	0.173	0.84
Cmip	0.439993	lmin(0.057) lmin+1se(0.26)	lmin(0.94) lmin+1se(0.87)	merge.243283,merge.243289,merge.243319,merge.243313,merge.243319	1.3719,0.5731,0.1701,0.5972,0	2.5e-01,5.6e-01,8.4e-01,5.5e-01,1.0e+00
Cmklr1	0	lmin(0.055) lmin+1se(1.2)	lmin(0.22) lmin+1se(0.28)	merge.193977_193989	13.0961	0
Cmpk1	0.012709	lmin(0.27) lmin+1se(0.38)	lmin(0.38) lmin+1se(0.38)	merge.175192	5.7091	0.0033
Cmtm3	0.478927	lmin(0.035) lmin+1se(0.1)	lmin(0.78) lmin+1se(0.75)	merge.241022_241029,merge.241020_241028_241034_241050,merge.241031,merge.241036	0.2718,0.2883,0.0816,1.2589	7.6e-01,7.5e-01,9.2e-01,2.8e-01
Cmtm4	0.44859	lmin(0.064) lmin+1se(0.19)	lmin(0.88) lmin+1se(0.81)	merge.241046,merge.241037	0.7381,1.3455	4.8e-01,2.6e-01
Cmtm8	0.58451	lmin(0.53) lmin+1se(0.53)	lmin(0.53) lmin+1se(0.53)	merge.258722	0.9842	0.37
Cmtr2	0	lmin(0.033) lmin+1se(0.34)	lmin(0.73) lmin+1se(0.73)	merge.242160	12.426	0
Cnbd2	0.000579593	lmin(0.19) lmin+1se(0.35)	lmin(0.84) lmin+1se(0.78)	merge.151621,merge.151628_151648_151651	9.5308,0.2768	1.0e-04,7.6e-01
Cndp2	0.187642	lmin(0.64) lmin+1se(0.64)	lmin(0.15) lmin+1se(0.15)	merge.127209	2.4745	0.084
Cnksr1	0.0354023	lmin(0.13) lmin+1se(2.3)	lmin(0.94) lmin+1se(0.65)	merge.179178	4.5169	0.011
Cnksr2	0	lmin(0.091) lmin+1se(1.5)	lmin(0.78) lmin+1se(0.78)	merge.262514	9.914	0
Cnn2	1	lmin(0.6) lmin+1se(0.6)	lmin(0.28) lmin+1se(0.28)	merge.26588_26597,merge.26588_26597	0.1304,0	8.8e-01,1.0e+00
Cnnm1	0.354877	lmin(0.76) lmin+1se(0.76)	lmin(0.48) lmin+1se(0.48)	merge.132319	1.6563	0.19
Cnot3	0.188841	lmin(0.2) lmin+1se(0.91)	lmin(0.9) lmin+1se(0.71)	merge.215342_215343	2.466	0.085
Cnot6l	0	lmin(0.04) lmin+1se(0.17)	lmin(0.95) lmin+1se(0.96)	merge.191470_191475,merge.191468_191473	2.1915,11.2927	1.1e-01,0.0e+00
Cnppd1	0.0292161	lmin(0.046) lmin+1se(0.12)	lmin(0.77) lmin+1se(0.58)	merge.5733_5743,merge.5724,merge.5719_5738	1.0212,0.0242,4.7461	3.6e-01,9.8e-01,8.7e-03
Cnpy1	0	lmin(1e-04) lmin+1se(0.87)	lmin(0.82) lmin+1se(0.82)	merge.186456	41.0596	0
Cnrip1	0.286754	lmin(0.11) lmin+1se(1.2)	lmin(0.94) lmin+1se(0.93)	merge.33506_33513,merge.33518	1.9369,0.619	1.4e-01,5.4e-01
Cntfr	0	lmin(0.018) lmin+1se(0.053)	lmin(0.94) lmin+1se(0.94)	merge.169907,merge.169921_169931,merge.169913,merge.169920,merge.169918,merge.169917	15.9102,0.1222,3.3195,6.7886,0.0252,0.0399	0.0e+00,8.9e-01,3.6e-02,1.1e-03,9.8e-01,9.6e-01
Cntln	1	lmin(0.11) lmin+1se(0.11)	lmin(0.12) lmin+1se(0.12)	merge.173031	0.0918	0.91
Cntn1	1	lmin(0.061) lmin+1se(0.061)	lmin(0.1) lmin+1se(0.1)	merge.94925	0.0276	0.97
Cntnap2	0.607437	lmin(0.91) lmin+1se(0.91)	lmin(0.47) lmin+1se(0.47)	merge.205267	0.9236	0.4
Coa4	1	lmin(0.25) lmin+1se(0.25)	lmin(-0.38) lmin+1se(-0.38)	merge.224398	0.027	0.97
Coa5	0	lmin(0.0011) lmin+1se(0.05)	lmin(0.85) lmin+1se(0.85)	merge.2187_2240_2242_2244,merge.2226	15.8764,4.1925	0.0e+00,1.5e-02
Coch	0.0625134	lmin(0.01) lmin+1se(1)	lmin(0.72) lmin+1se(0.72)	merge.54469	3.8306	0.022
Col13a1	0	lmin(1.1) lmin+1se(3.5)	lmin(0.79) lmin+1se(0.79)	merge.24070	31.8853	0
Col14a1	0.960492	lmin(0.88) lmin+1se(0.88)	lmin(0.25) lmin+1se(0.25)	merge.88953_88954	0.2257	0.8
Col18a1	0.00245644	lmin(0.67) lmin+1se(0.92)	lmin(0.81) lmin+1se(0.78)	merge.25952	7.6776	0.0005
Col1a2	0	lmin(0.0011) lmin+1se(0.31)	lmin(0.77) lmin+1se(0.77)	merge.202703,merge.202705	24.3793,2.1201	0.0e+00,1.2e-01
Col20a1	0.0107055	lmin(0.21) lmin+1se(0.71)	lmin(0.75) lmin+1se(0.75)	merge.156719_156734	5.9044	0.0027
Col22a1	0.0967928	lmin(0.73) lmin+1se(0.96)	lmin(0.58) lmin+1se(0.58)	merge.90361	3.3023	0.037
Col23a1	0.502725	lmin(0.21) lmin+1se(0.75)	lmin(0.96) lmin+1se(0.95)	merge.36831,merge.36782,merge.36888_36889,merge.36861,merge.36797,merge.36797	1.1894,1.0448,0.0798,0.6197,0.1865,0	3.0e-01,3.5e-01,9.2e-01,5.4e-01,8.3e-01,1.0e+00
Col3a1	0.982185	lmin(0.5) lmin+1se(0.5)	lmin(0.1) lmin+1se(0.1)	merge.3228	0.1871	0.83
Col4a1	0.0149846	lmin(0.16) lmin+1se(0.68)	lmin(0.98) lmin+1se(0.78)	merge.231757,merge.231767,merge.231732_231744_231765_231769_231774_231790_231791_231793,merge.231767	5.5227,0.4387,0.068,0	4.0e-03,6.4e-01,9.3e-01,1.0e+00
Col4a2	1	lmin(1e-04) lmin+1se(0.67)	lmin(1) lmin+1se(0.92)	merge.231784,merge.231788	0,0	1e+00,1e+00
Col4a3bp	0.0218055	lmin(0.11) lmin+1se(0.41)	lmin(0.7) lmin+1se(0.7)	merge.72462	5.0818	0.0062
Col4a5	0	lmin(0.14) lmin+1se(0.59)	lmin(0.88) lmin+1se(0.88)	merge.262301	23.1398	0
Col4a6	0.204174	lmin(0.36) lmin+1se(1.3)	lmin(0.87) lmin+1se(0.84)	merge.262301	2.3673	0.094
Col5a2	0.000579593	lmin(0.33) lmin+1se(1.2)	lmin(0.6) lmin+1se(0.6)	merge.3235	8.838	0.0001
Col6a1	0.950685	lmin(0.92) lmin+1se(0.92)	lmin(0.5) lmin+1se(0.5)	merge.25846	0.2412	0.79
Col6a2	0.0448605	lmin(0.62) lmin+1se(1.9)	lmin(0.75) lmin+1se(0.75)	merge.25816	4.2356	0.015
Col6a3	1	lmin(0.64) lmin+1se(0.64)	lmin(0.66) lmin+1se(0.66)	merge.7679	0.0391	0.96
Col7a1	0.00245644	lmin(0.045) lmin+1se(0.2)	lmin(0.84) lmin+1se(0.84)	merge.257932_257965_257972_257983,merge.257943,merge.257945	7.6682,1.0657,0.4944	5.0e-04,3.4e-01,6.1e-01
Col8a1	0.455653	lmin(2.1) lmin+1se(2.1)	lmin(0.52) lmin+1se(0.52)	merge.103854	1.3239	0.27
Col8a2	0	lmin(0.0011) lmin+1se(0.88)	lmin(0.98) lmin+1se(0.56)	merge.177217	89.2468	0
Col9a2	0.00201519	lmin(0.25) lmin+1se(1)	lmin(0.82) lmin+1se(0.82)	merge.176280_176292	7.8259	0.0004
Col9a3	0	lmin(0.22) lmin+1se(0.54)	lmin(0.88) lmin+1se(0.79)	merge.156644	13.2854	0
Colec12	1	lmin(1e-04) lmin+1se(1.6)	lmin(1) lmin+1se(0.84)	merge.119126	0	1
Commd3	0.905485	lmin(0.22) lmin+1se(0.22)	lmin(0.067) lmin+1se(0.067)	merge.136455	0.3219	0.72
Commd6	0	lmin(0.048) lmin+1se(0.46)	lmin(0.83) lmin+1se(0.83)	merge.84055	16.7582	0
Commd7	0	lmin(0.0021) lmin+1se(0.022)	lmin(0.84) lmin+1se(0.84)	merge.151031_151033,merge.151044,merge.151038,merge.151036,merge.151041,merge.151038	17.8721,3.4559,0.0192,0.1152,1.2676,0	0.0e+00,3.2e-02,9.8e-01,8.9e-01,2.8e-01,1.0e+00
Commd8	0.275003	lmin(0.076) lmin+1se(0.43)	lmin(0.78) lmin+1se(0.71)	merge.190073	1.9914	0.14
Comtd1	1	lmin(0.17) lmin+1se(0.17)	lmin(-0.21) lmin+1se(-0.21)	merge.76233	0.0877	0.92
Copa	0.589017	lmin(0.18) lmin+1se(0.18)	lmin(0.52) lmin+1se(0.52)	merge.15016_15028	0.9714	0.38
Cope	1	lmin(0.19) lmin+1se(0.19)	lmin(0.33) lmin+1se(0.33)	merge.236873	0.0814	0.92
Copg1	0.108675	lmin(0.0011) lmin+1se(0.18)	lmin(0.95) lmin+1se(0.38)	merge.208423	3.1591	0.043
Copz2	0.0847518	lmin(0.025) lmin+1se(0.11)	lmin(0.98) lmin+1se(0.99)	merge.45180,merge.45198_45208_45218,merge.45183,merge.45186	0.6053,3.1692,1.8271,3.4657	5.5e-01,4.2e-02,1.6e-01,3.1e-02
Coq10b	0.638204	lmin(0.39) lmin+1se(0.39)	lmin(0.43) lmin+1se(0.43)	merge.3782_3789	0.8514	0.43
Coq3	0.181815	lmin(0.081) lmin+1se(0.43)	lmin(0.62) lmin+1se(0.62)	merge.169008	2.5147	0.081
Corin	1	lmin(0.49) lmin+1se(0.49)	lmin(0.44) lmin+1se(0.44)	merge.190099	0.0764	0.93
Coro1a	0.989555	lmin(0.033) lmin+1se(1.3)	lmin(0.84) lmin+1se(0.0061)	merge.227483	0.1745	0.84
Coro1b	0.330117	lmin(0.33) lmin+1se(0.33)	lmin(0.22) lmin+1se(0.22)	merge.127585_127610_127618	1.7516	0.17
Coro2a	0.715231	lmin(1.9) lmin+1se(1.9)	lmin(0.2) lmin+1se(0.2)	merge.170745	0.6875	0.5
Coro2b	0	lmin(0.43) lmin+1se(1.4)	lmin(0.87) lmin+1se(0.89)	merge.252964	10.6251	0
Coro6	0.0306133	lmin(1e-04) lmin+1se(0.067)	lmin(0.92) lmin+1se(0.92)	merge.41902,merge.41884_41887_41892,merge.41896,merge.41894,merge.41897	4.6915,2.463,0.8197,3.5259,4.5645	9.2e-03,8.5e-02,4.4e-01,2.9e-02,1.0e-02
Cort	0.0223607	lmin(1.6) lmin+1se(2.3)	lmin(0.77) lmin+1se(0.77)	merge.182765_182766	5.0565	0.0064
Cotl1	0	lmin(0.0051) lmin+1se(0.0071)	lmin(0.93) lmin+1se(0.93)	merge.243847_243881_243889_243892_243893,merge.243858_243859_243861_243874_243901,merge.243891,merge.243849_243896	37.0604,53.7847,0.5685,0.0602	0.0e+00,0.0e+00,5.7e-01,9.4e-01
Cox18	1	lmin(0.16) lmin+1se(0.16)	lmin(0.33) lmin+1se(0.33)	merge.191099	0.0913	0.91
Cox19	0	lmin(0.0031) lmin+1se(0.091)	lmin(0.95) lmin+1se(0.96)	merge.200032_200060_200066,merge.200054	23.5851,11.2047	0.0e+00,0.0e+00
Cox4i1	0.667029	lmin(0.14) lmin+1se(0.32)	lmin(0.78) lmin+1se(0.78)	merge.244225_244226_244243_244244_244245,merge.244208,merge.244225_244226_244243_244244_244245,merge.244225_244226_244243_244244_244245	0.3893,0.7896,0,0.0621	6.8e-01,4.5e-01,1.0e+00,9.4e-01
Cox5b	0.00453144	lmin(0.013) lmin+1se(0.52)	lmin(0.76) lmin+1se(0.66)	merge.2021_2025	6.9116	0.001
Cox6a2	0.649539	lmin(1.8) lmin+1se(1.8)	lmin(0.26) lmin+1se(0.26)	merge.227872	0.8261	0.44
Cox6b2	0.72826	lmin(0.87) lmin+1se(0.87)	lmin(0.32) lmin+1se(0.32)	merge.215495_215506_215521_215523	0.6593	0.52
Cox6c	0.0262276	lmin(1e-04) lmin+1se(0.37)	lmin(0.48) lmin+1se(0.48)	merge.87594	4.8616	0.0077
Cox7a2l	0.00201519	lmin(0.016) lmin+1se(0.083)	lmin(0.89) lmin+1se(0.88)	merge.117130,merge.117129,merge.117124,merge.117113_117114	7.7276,1.2226,0.9899,5.7367	4.0e-04,2.9e-01,3.7e-01,3.2e-03
Cox7c	0.161893	lmin(0.36) lmin+1se(1.2)	lmin(0.78) lmin+1se(0.54)	merge.71503	2.6609	0.07
Cox8a	0.231052	lmin(0.072) lmin+1se(0.3)	lmin(0.53) lmin+1se(0.64)	merge.128380_128383_128391	2.2124	0.11
Cox8b	0.159346	lmin(0.2) lmin+1se(2.1)	lmin(0.93) lmin+1se(0.64)	merge.229859_229894	2.6815	0.069
Cpa1	0.0548515	lmin(0.077) lmin+1se(0.37)	lmin(0.89) lmin+1se(0.9)	merge.203874,merge.203878,merge.203896_203900	3.5361,3.9889,2.4209	2.9e-02,1.8e-02,8.9e-02
Cpa2	0.152911	lmin(0.66) lmin+1se(0.66)	lmin(0.44) lmin+1se(0.44)	merge.203862	2.7335	0.065
Cpd	0	lmin(0.095) lmin+1se(0.19)	lmin(0.96) lmin+1se(0.96)	merge.41810_41815,merge.41812_41814	43.7797,2.8865	0.0e+00,5.6e-02
Cpe	0.835433	lmin(0.44) lmin+1se(0.44)	lmin(0.27) lmin+1se(0.27)	merge.236333	0.4503	0.64
Cpeb1	0.00827579	lmin(0.03) lmin+1se(1.2)	lmin(0.42) lmin+1se(0.42)	merge.222687	6.238	0.002
Cpeb2	0.456033	lmin(0.43) lmin+1se(0.77)	lmin(0.64) lmin+1se(0.64)	merge.188767	1.3229	0.27
Cpeb4	0	lmin(0.042) lmin+1se(0.29)	lmin(0.68) lmin+1se(0.77)	merge.34796_34797_34799_34808_34814,merge.34798_34807_34813_34819_34830,merge.34817_34818	10.3984,0.1664,2.6531	0.0e+00,8.5e-01,7.0e-02
Cped1	0	lmin(0.17) lmin+1se(0.97)	lmin(0.77) lmin+1se(0.79)	merge.203281_203286_203288_203309	25.9482	0
Cplx1	0.355823	lmin(0.49) lmin+1se(0.97)	lmin(0.61) lmin+1se(0.61)	merge.192847	1.6535	0.19
Cpm	0.0220973	lmin(0.0011) lmin+1se(0.05)	lmin(0.89) lmin+1se(0.88)	merge.30285,merge.30282,merge.30292,merge.30287	5.0729,0.1397,0.3346,4.3071	6.3e-03,8.7e-01,7.2e-01,1.3e-02
Cpn1	0.0493567	lmin(0.17) lmin+1se(1.7)	lmin(0.87) lmin+1se(0.83)	merge.132433_132459,merge.132429_132439_132472	4.115,0.9525	1.6e-02,3.9e-01
Cpne3	0	lmin(0.0031) lmin+1se(0.028)	lmin(0.95) lmin+1se(0.92)	merge.168922,merge.168918_168919,merge.168921	45.623,7.6505,4.9514	0.0e+00,5.0e-04,7.1e-03
Cpne5	0.112636	lmin(1.1) lmin+1se(1.6)	lmin(0.75) lmin+1se(0.75)	merge.110510_110541_110550_110558	3.1167	0.044
Cpne8	0.383244	lmin(0.33) lmin+1se(0.69)	lmin(0.53) lmin+1se(0.53)	merge.94842	1.5533	0.21
Cpox	0.63796	lmin(0.25) lmin+1se(0.25)	lmin(0.19) lmin+1se(0.19)	merge.103914	0.8525	0.43
Cpped1	0.043014	lmin(0.1) lmin+1se(0.25)	lmin(0.81) lmin+1se(0.81)	merge.98632	4.2821	0.014
Cpq	0.057307	lmin(1) lmin+1se(1.8)	lmin(0.76) lmin+1se(0.76)	merge.87403	3.9391	0.019
Cpsf2	0.225511	lmin(0.23) lmin+1se(0.32)	lmin(0.59) lmin+1se(0.59)	merge.59538_59544	2.2433	0.11
Cpsf3l	0.525317	lmin(0.037) lmin+1se(0.093)	lmin(0.84) lmin+1se(0.64)	merge.184913,merge.184921,merge.184917,merge.184899_184900_184903_184929	1.1291,0.561,0.1997,0.0784	3.2e-01,5.7e-01,8.2e-01,9.2e-01
Cpt1a	0.00371308	lmin(0.073) lmin+1se(0.73)	lmin(0.84) lmin+1se(0.56)	merge.127360,merge.127373_127383	7.1695,0.2999	8.0e-04,7.4e-01
Cpt1b	1	lmin(0.47) lmin+1se(0.47)	lmin(0.39) lmin+1se(0.39)	merge.94747	0.1375	0.87
Cpt1c	0.700782	lmin(0.19) lmin+1se(0.51)	lmin(0.9) lmin+1se(0.079)	merge.219491	0.7183	0.49
Cpxm1	0.18907	lmin(0.74) lmin+1se(0.74)	lmin(0.24) lmin+1se(0.24)	merge.148623	2.4638	0.085
Cpz	0.694701	lmin(0.25) lmin+1se(0.25)	lmin(0.055) lmin+1se(0.055)	merge.187787	0.7297	0.48
Cr1l	1	lmin(0.053) lmin+1se(0.053)	lmin(0.18) lmin+1se(0.18)	merge.18433	0.1339	0.87
Crabp1	0.386273	lmin(3.1) lmin+1se(3.1)	lmin(0.45) lmin+1se(0.45)	merge.251399	1.5413	0.21
Cracr2b	0.906431	lmin(0.44) lmin+1se(0.44)	lmin(0.37) lmin+1se(0.37)	merge.230011_230022	0.319	0.73
Crat	0	lmin(0.13) lmin+1se(0.25)	lmin(0.88) lmin+1se(0.88)	merge.138676_138677_138700	45.6694	0
Creb3	0.550145	lmin(0.57) lmin+1se(0.57)	lmin(0.81) lmin+1se(0.81)	merge.170052	1.0672	0.34
Creb3l1	0.00156544	lmin(0.0081) lmin+1se(0.036)	lmin(0.94) lmin+1se(0.95)	merge.144619,merge.144609,merge.144617,merge.144594_144631	5.0554,0.9828,0.4009,8.1173	6.4e-03,3.7e-01,6.7e-01,3.0e-04
Creb3l2	0	lmin(0.15) lmin+1se(0.29)	lmin(0.95) lmin+1se(0.93)	merge.204657,merge.204662,merge.204660	68.1671,0.5047,3.905	0e+00,6e-01,2e-02
Crebrf	0.235432	lmin(0.046) lmin+1se(0.72)	lmin(0.76) lmin+1se(0.56)	merge.109741_109744_109747	2.1875	0.11
Creg1	0	lmin(0.13) lmin+1se(0.27)	lmin(0.85) lmin+1se(0.85)	merge.14182,merge.14170_14180_14217,merge.14179_14183	11.0377,0.6543,0.0861	0.0e+00,5.2e-01,9.2e-01
Crh	0.908052	lmin(1.2) lmin+1se(1.2)	lmin(0.18) lmin+1se(0.18)	merge.157801	0.3162	0.73
Crhr2	0.239607	lmin(1.6) lmin+1se(1.6)	lmin(-0.18) lmin+1se(-0.18)	merge.206474	2.1665	0.11
Crim1	0.0818201	lmin(0.097) lmin+1se(0.2)	lmin(0.95) lmin+1se(0.95)	merge.116478_116481_116483,merge.116454,merge.116445	0.3055,3.5081,0.1862	7.4e-01,3.0e-02,8.3e-01
Crispld1	0	lmin(1e-04) lmin+1se(2.2)	lmin(0.68) lmin+1se(0.68)	merge.924	17.2867	0
Crispld2	0.302916	lmin(1.2) lmin+1se(1.2)	lmin(0.68) lmin+1se(0.68)	merge.243976	1.8643	0.15
Crlf1	0.0446102	lmin(0.79) lmin+1se(1.4)	lmin(0.88) lmin+1se(0.88)	merge.236959	4.2389	0.014
Crlf2	0.116377	lmin(0.076) lmin+1se(0.41)	lmin(0.62) lmin+1se(0.62)	merge.192890	3.0748	0.046
Crlf3	0	lmin(0.012) lmin+1se(0.05)	lmin(0.78) lmin+1se(0.81)	merge.42524,merge.42519,merge.42506_42531,merge.42517_42518_42525	10.5953,1.409,0.0176,1.1477	0.0e+00,2.4e-01,9.8e-01,3.2e-01
Crmp1	0.11071	lmin(0.046) lmin+1se(1.1)	lmin(0.55) lmin+1se(0.55)	merge.188374	3.1365	0.043
Crnkl1	0.129781	lmin(0.1) lmin+1se(0.24)	lmin(0.73) lmin+1se(0.76)	merge.150009_150016_150020_150022	2.9346	0.053
Crocc	0	lmin(0.14) lmin+1se(0.2)	lmin(0.7) lmin+1se(0.68)	merge.181421_181434_181436_181492,merge.181415_181473,merge.181466	29.5759,1.5211,0.2139	0.0e+00,2.2e-01,8.1e-01
Crocc2	0	lmin(0.23) lmin+1se(0.59)	lmin(0.9) lmin+1se(0.9)	merge.8377	56.8132	0
Crot	0.0206476	lmin(0.11) lmin+1se(0.2)	lmin(0.79) lmin+1se(0.79)	merge.185254,merge.185259	0.5443,5.1558	5.8e-01,5.8e-03
Crtam	0	lmin(0.38) lmin+1se(1.3)	lmin(0.82) lmin+1se(0.82)	merge.249206_249220	17.9211	0
Crtc1	0.486918	lmin(0.6) lmin+1se(0.6)	lmin(0.81) lmin+1se(0.81)	merge.236930,merge.236930	1.2337,0	2.9e-01,1.0e+00
Crtc2	0	lmin(0.12) lmin+1se(0.26)	lmin(0.93) lmin+1se(0.93)	merge.162851_162856	44.5777	0
Crxos	1	lmin(0.19) lmin+1se(0.19)	lmin(0.049) lmin+1se(0.049)	merge.215827	0.0207	0.98
Cry2	0	lmin(0.057) lmin+1se(0.27)	lmin(0.84) lmin+1se(0.82)	merge.144708	15.319	0
Crybb3	0.273781	lmin(2) lmin+1se(2)	lmin(0.042) lmin+1se(0.042)	merge.193763_193828	1.9963	0.14
Crybg3	0.987906	lmin(0.1) lmin+1se(0.1)	lmin(0.2) lmin+1se(0.2)	merge.103947	0.1785	0.84
Crym	0.0220973	lmin(0.2) lmin+1se(1.1)	lmin(0.75) lmin+1se(0.75)	merge.226556	5.0734	0.0063
Csad	0.00289533	lmin(0.081) lmin+1se(0.3)	lmin(0.76) lmin+1se(0.75)	merge.96943_96950	7.4784	0.0006
Csdc2	0	lmin(0.023) lmin+1se(0.082)	lmin(0.84) lmin+1se(0.85)	merge.92780_92801_92810_92834,merge.92808,merge.92807	1.4326,1.3311,10.0046	2.4e-01,2.6e-01,0.0e+00
Cse1l	0.327539	lmin(0.37) lmin+1se(0.37)	lmin(0.47) lmin+1se(0.47)	merge.153876_153939_153941	1.7632	0.17
Csf1	0	lmin(0.0081) lmin+1se(0.01)	lmin(0.93) lmin+1se(0.93)	merge.164920_164928_164944_164953,merge.164939_164956_164960,merge.164935,merge.164932,merge.164931_164949,merge.164945_164947	26.083,0.5185,0.0166,1.3324,0.159,3.3455	0.0e+00,6.0e-01,9.8e-01,2.6e-01,8.5e-01,3.5e-02
Csf2ra	0.0049291	lmin(0.086) lmin+1se(1.1)	lmin(0.61) lmin+1se(0.32)	merge.134983	6.7872	0.0011
Csf2rb	0.119729	lmin(0.16) lmin+1se(2.9)	lmin(0.77) lmin+1se(0.76)	merge.91751_91764_91769	3.0378	0.048
Csf3r	1	lmin(1.2) lmin+1se(1.2)	lmin(-0.13) lmin+1se(-0.13)	merge.177143_177145	0.1138	0.89
Csk	1	lmin(0.25) lmin+1se(0.25)	lmin(0.37) lmin+1se(0.37)	merge.251904_251928	0.1469	0.86
Csl	0.836218	lmin(0.94) lmin+1se(0.94)	lmin(0.42) lmin+1se(0.42)	merge.29239	0.4486	0.64
Csnk1e	0.713619	lmin(0.36) lmin+1se(0.36)	lmin(0.54) lmin+1se(0.54)	merge.92146	0.6905	0.5
Csrp2	0.0156534	lmin(1e-04) lmin+1se(0.071)	lmin(0.76) lmin+1se(0.76)	merge.29622,merge.29620,merge.29621	3.3971,5.4783,5.2988	3.4e-02,4.2e-03,5.0e-03
Csrp3	0.838793	lmin(1.6) lmin+1se(1.6)	lmin(0.58) lmin+1se(0.58)	merge.220157	0.444	0.64
Cst3	0.88438	lmin(0.6) lmin+1se(0.6)	lmin(0.71) lmin+1se(0.71)	merge.150315	0.36	0.7
Cstb	0	lmin(0.02) lmin+1se(0.83)	lmin(0.93) lmin+1se(0.94)	merge.26362_26367_26370	16.0247	0
Cstf3	0.766118	lmin(0.15) lmin+1se(0.15)	lmin(0.32) lmin+1se(0.32)	merge.145900	0.5834	0.56
Ctbs	0.728718	lmin(0.38) lmin+1se(0.38)	lmin(0.65) lmin+1se(0.65)	merge.167385	0.658	0.52
Ctcfl	0.136576	lmin(0.0011) lmin+1se(1.9)	lmin(0.69) lmin+1se(0.64)	merge.155542	2.8733	0.057
Ctdnep1	0.190711	lmin(0.08) lmin+1se(0.18)	lmin(0.7) lmin+1se(0.72)	merge.40438_40451_40455,merge.40450	2.4523,0.5067	8.6e-02,6.0e-01
Ctdsp1	0.0274221	lmin(0.21) lmin+1se(0.49)	lmin(0.76) lmin+1se(0.76)	merge.5573_5574	4.8183	0.0081
Ctdsp2	0.0354023	lmin(0.15) lmin+1se(0.57)	lmin(0.87) lmin+1se(0.75)	merge.31433	4.5175	0.011
Ctdspl	0.00717429	lmin(0.087) lmin+1se(0.45)	lmin(0.94) lmin+1se(0.83)	merge.259351	6.3945	0.0017
Ctf1	0.720738	lmin(0.49) lmin+1se(0.49)	lmin(0.27) lmin+1se(0.27)	merge.227717_227735_227742	0.6766	0.51
Ctgf	0	lmin(0.28) lmin+1se(0.7)	lmin(0.81) lmin+1se(0.66)	merge.20596,merge.20600	10.7759,1.1641	0.0e+00,3.1e-01
Cth	0.0166072	lmin(0.11) lmin+1se(0.81)	lmin(0.89) lmin+1se(0.79)	merge.168098	5.3974	0.0045
Cthrc1	0	lmin(1e-04) lmin+1se(0.47)	lmin(0.83) lmin+1se(0.84)	merge.88182,merge.88183	24.8976,0.3908	0.0e+00,6.8e-01
Ctif	1	lmin(0.16) lmin+1se(0.49)	lmin(0.79) lmin+1se(0.73)	merge.125673	0	1
Ctla2a	0	lmin(0.021) lmin+1se(0.66)	lmin(0.89) lmin+1se(0.89)	merge.69884	32.1355	0
Ctla2b	0.00330546	lmin(0.25) lmin+1se(2.6)	lmin(0.7) lmin+1se(0.7)	merge.69882	7.3258	0.0007
Ctnna3	0.503713	lmin(0.86) lmin+1se(2.2)	lmin(0.42) lmin+1se(0.35)	merge.24454_24455	1.1864	0.31
Ctnnal1	0.322748	lmin(0.23) lmin+1se(0.92)	lmin(0.68) lmin+1se(0.55)	merge.171563	1.7819	0.17
Ctnnb1	0	lmin(0.039) lmin+1se(0.13)	lmin(0.99) lmin+1se(0.98)	merge.259869,merge.259866,merge.259870,merge.259868	26.5744,1.9291,0.1962,0.8398	0.0e+00,1.5e-01,8.2e-01,4.3e-01
Ctnnd2	0.271071	lmin(0.024) lmin+1se(0.078)	lmin(0.84) lmin+1se(0.87)	merge.87182,merge.87200_87201,merge.87208	0.6196,2.0084,0.8865	5.4e-01,1.3e-01,4.1e-01
Ctns	0.109785	lmin(0.0011) lmin+1se(0.053)	lmin(0.82) lmin+1se(0.89)	merge.41079,merge.41082	0.7171,3.1458	4.9e-01,4.3e-02
Ctps	0.391018	lmin(0.45) lmin+1se(0.45)	lmin(0.38) lmin+1se(0.38)	merge.176195	1.5256	0.22
Ctps2	0.916837	lmin(0.21) lmin+1se(0.21)	lmin(0.5) lmin+1se(0.5)	merge.262611	0.2998	0.74
Ctsa	0.166133	lmin(0.51) lmin+1se(0.83)	lmin(0.65) lmin+1se(0.65)	merge.153211_153218	2.629	0.072
Ctsb	0	lmin(0.17) lmin+1se(1.9)	lmin(0.84) lmin+1se(0.9)	merge.80915_80928	31.3131	0
Ctsc	0	lmin(0.41) lmin+1se(0.85)	lmin(0.79) lmin+1se(0.79)	merge.223178_223182	13.6944	0
Ctsf	0.221734	lmin(0.27) lmin+1se(0.81)	lmin(0.87) lmin+1se(0.75)	merge.127724_127773	2.2635	0.1
Ctso	0	lmin(0.75) lmin+1se(2.1)	lmin(0.79) lmin+1se(0.79)	merge.161509	10.782	0
Ctxn1	0.0443475	lmin(0.037) lmin+1se(1)	lmin(0.93) lmin+1se(0.64)	merge.231242	4.2467	0.014
Cul4b	0	lmin(1e-04) lmin+1se(0.26)	lmin(0.81) lmin+1se(0.81)	merge.261061	16.598	0
Cul7	0.487113	lmin(0.026) lmin+1se(0.52)	lmin(0.85) lmin+1se(0.67)	merge.113130,merge.113131	0.2391,1.233	7.9e-01,2.9e-01
Cul9	0.034342	lmin(0.36) lmin+1se(0.86)	lmin(0.75) lmin+1se(0.75)	merge.113101	4.5588	0.011
Cutal	0.00753097	lmin(0.19) lmin+1se(0.49)	lmin(0.77) lmin+1se(0.77)	merge.139981	6.3455	0.0018
Cux1	0.476549	lmin(0.03) lmin+1se(0.12)	lmin(0.99) lmin+1se(0.96)	merge.199388,merge.199313_199314,merge.199362,merge.199421,merge.199313_199314	1.1657,0.3545,0.178,1.2657,0	3.1e-01,7.0e-01,8.4e-01,2.8e-01,1.0e+00
Cux2	0.282527	lmin(1.3) lmin+1se(1.3)	lmin(0.32) lmin+1se(0.32)	merge.196541,merge.196541	1.9566,0	1.4e-01,1.0e+00
Cwc22	0.978133	lmin(0.33) lmin+1se(0.33)	lmin(0.66) lmin+1se(0.66)	merge.143738	0.194	0.82
Cwf19l2	0.831964	lmin(0.091) lmin+1se(0.091)	lmin(0.12) lmin+1se(0.12)	merge.246603	0.4578	0.63
Cx3cl1	0.0328632	lmin(0.22) lmin+1se(0.7)	lmin(0.77) lmin+1se(0.77)	merge.240518_240537	4.6032	0.01
Cxadr	0.012709	lmin(0.4) lmin+1se(1.5)	lmin(0.44) lmin+1se(0.44)	merge.104447	5.7145	0.0033
Cxcl10	0.0300249	lmin(0.98) lmin+1se(2.2)	lmin(0.74) lmin+1se(0.74)	merge.191287	4.7104	0.009
Cxcl12	0.790617	lmin(0.86) lmin+1se(0.86)	lmin(0.21) lmin+1se(0.21)	merge.211612	0.5348	0.59
Cxcl14	0.856132	lmin(0.73) lmin+1se(0.73)	lmin(0.22) lmin+1se(0.22)	merge.68954_68958	0.4113	0.66
Cxcr2	0.0359518	lmin(0.77) lmin+1se(1.5)	lmin(0.65) lmin+1se(0.65)	merge.5484_5494	4.5004	0.011
Cxcr4	0.70038	lmin(1) lmin+1se(1)	lmin(0.43) lmin+1se(0.43)	merge.10168	0.719	0.49
Cxx1a	0.481297	lmin(0.37) lmin+1se(0.37)	lmin(0.41) lmin+1se(0.41)	merge.261296	1.2521	0.29
Cxx1b	1	lmin(0.096) lmin+1se(0.096)	lmin(0.15) lmin+1se(0.15)	merge.261297	0.0744	0.93
Cxxc1	0.674101	lmin(0.17) lmin+1se(0.17)	lmin(0.28) lmin+1se(0.28)	merge.125413	0.7761	0.46
Cxxc4	0.00681138	lmin(0.55) lmin+1se(1.1)	lmin(0.52) lmin+1se(0.55)	merge.166519	6.4618	0.0016
Cyb561	0.768964	lmin(0.42) lmin+1se(0.42)	lmin(0.38) lmin+1se(0.38)	merge.47269	0.5788	0.56
Cyb561a3	0	lmin(0.26) lmin+1se(0.72)	lmin(0.79) lmin+1se(0.79)	merge.128838_128840	29.2948	0
Cyb561d2	0.912217	lmin(0.25) lmin+1se(0.25)	lmin(0.66) lmin+1se(0.66)	merge.257610_257616_257629_257631,merge.257610_257616_257629_257631	0.3083,0	7.3e-01,1.0e+00
Cyb5a	0.043014	lmin(0.34) lmin+1se(0.61)	lmin(0.64) lmin+1se(0.64)	merge.127237	4.2825	0.014
Cyb5d1	0.000579593	lmin(0.0011) lmin+1se(0.0031)	lmin(0.96) lmin+1se(0.98)	merge.40310,merge.40316,merge.40312,merge.40315,merge.40316	8.0314,9.6638,7.1625,0.8613,0	3.0e-04,1.0e-04,8.0e-04,4.2e-01,1.0e+00
Cyb5r2	1	lmin(0.041) lmin+1se(0.041)	lmin(-0.18) lmin+1se(-0.18)	merge.225013	0.0216	0.98
Cycs	0.00330546	lmin(1e-04) lmin+1se(1)	lmin(0.75) lmin+1se(0.75)	merge.205706	7.2261	0.0007
Cyct	0	lmin(1e-04) lmin+1se(1.6)	lmin(0.73) lmin+1se(0.72)	merge.143555	10.2539	0
Cyfip1	0.122194	lmin(0.069) lmin+1se(0.26)	lmin(0.72) lmin+1se(0.76)	merge.220442_220445_220468	3.0116	0.049
Cyld	0.0462874	lmin(0.031) lmin+1se(0.37)	lmin(0.76) lmin+1se(0.77)	merge.239583_239589_239591_239593,merge.239587_239600	4.1921,2.2783	1.5e-02,1.0e-01
Cyp11a1	0.93935	lmin(1) lmin+1se(1)	lmin(0.33) lmin+1se(0.33)	merge.252022	0.2605	0.77
Cyp1a1	0.091066	lmin(0.2) lmin+1se(0.8)	lmin(0.73) lmin+1se(0.73)	merge.251941_251957	3.377	0.034
Cyp26b1	1	lmin(0.33) lmin+1se(0.33)	lmin(0.27) lmin+1se(0.27)	merge.207779	0.045	0.96
Cyp26c1	0.335194	lmin(0.25) lmin+1se(0.93)	lmin(0.68) lmin+1se(0.65)	merge.131478	1.7326	0.18
Cyp27a1	0	lmin(0.0011) lmin+1se(0.13)	lmin(0.84) lmin+1se(0.9)	merge.5629,merge.5627,merge.5626	0.3786,1.6445,11.5235	6.8e-01,1.9e-01,0.0e+00
Cyp2j6	0.964208	lmin(0.22) lmin+1se(0.22)	lmin(0.19) lmin+1se(0.19)	merge.173475	0.219	0.8
Cyp2s1	0.158298	lmin(0.09) lmin+1se(0.5)	lmin(0.76) lmin+1se(0.79)	merge.217036	2.6904	0.068
Cyp2u1	1	lmin(0.093) lmin+1se(0.093)	lmin(0.21) lmin+1se(0.21)	merge.166348	0.0113	0.99
Cyp39a1	0.635332	lmin(0.86) lmin+1se(0.86)	lmin(0.079) lmin+1se(0.079)	merge.112567	0.8592	0.42
Cyp46a1	0.000579593	lmin(0.097) lmin+1se(0.31)	lmin(0.98) lmin+1se(0.98)	merge.60931,merge.60917_60923,merge.60930,merge.60917_60923	8.812,3.2041,0.4432,0	1.0e-04,4.1e-02,6.4e-01,1.0e+00
Cyp4b1	0	lmin(0.41) lmin+1se(1.8)	lmin(0.93) lmin+1se(0.93)	merge.175232	23.4302	0
Cyp4f13	0.55252	lmin(0.21) lmin+1se(0.48)	lmin(0.52) lmin+1se(0.52)	merge.111619_111644_111649	1.061	0.35
Cyp4f15	0.806557	lmin(0.085) lmin+1se(1.3)	lmin(0.68) lmin+1se(0.37)	merge.111600	0.5059	0.6
Cyp4f16	0.849535	lmin(0.21) lmin+1se(0.21)	lmin(0.36) lmin+1se(0.36)	merge.111582	0.4232	0.66
Cyp4f17	0.865813	lmin(0.17) lmin+1se(0.17)	lmin(0.41) lmin+1se(0.41)	merge.111567	0.3941	0.67
Cyp4f18	0	lmin(0.3) lmin+1se(0.89)	lmin(0.83) lmin+1se(0.72)	merge.237300,merge.237295	11.6197,0.8165	0.0e+00,4.4e-01
Cyp4f39	0.263669	lmin(0.13) lmin+1se(1.7)	lmin(0.74) lmin+1se(0.52)	merge.111558	2.0424	0.13
Cyp4v3	0	lmin(0.21) lmin+1se(0.54)	lmin(0.96) lmin+1se(0.96)	merge.235249_235258	188.715	0
Cyp4x1	0.34991	lmin(0.97) lmin+1se(2.1)	lmin(0.72) lmin+1se(0.53)	merge.175216	1.6758	0.19
Cyp51	0.517621	lmin(0.36) lmin+1se(0.36)	lmin(0.49) lmin+1se(0.49)	merge.185102	1.1484	0.32
Cyp7b1	0.0197179	lmin(1e-04) lmin+1se(2.1)	lmin(0.89) lmin+1se(0.89)	merge.157695	5.1942	0.0055
Cysltr1	0	lmin(0.0011) lmin+1se(0.95)	lmin(0.87) lmin+1se(0.87)	merge.262049	12.8266	0
Cystm1	0.791374	lmin(0.62) lmin+1se(0.62)	lmin(0.49) lmin+1se(0.49)	merge.121563_121567	0.5333	0.59
Cytip	0.00156544	lmin(1e-04) lmin+1se(0.66)	lmin(0.52) lmin+1se(0.52)	merge.141451	8.0382	0.0003
D030056L22Rik	1	lmin(0.092) lmin+1se(0.092)	lmin(0.091) lmin+1se(0.091)	merge.129581	0.023	0.98
D10Jhu81e	0.534089	lmin(0.23) lmin+1se(0.23)	lmin(0.27) lmin+1se(0.27)	merge.26275	1.1077	0.33
D10Wsu102e	0.0149846	lmin(0.063) lmin+1se(0.25)	lmin(0.88) lmin+1se(0.9)	merge.27282	5.5117	0.004
D130040H23Rik	1	lmin(0.33) lmin+1se(0.68)	lmin(0.67) lmin+1se(0.66)	merge.236659_236660	0.1014	0.9
D17H6S56E-5	0.000579593	lmin(0.14) lmin+1se(0.6)	lmin(0.9) lmin+1se(0.9)	merge.111976_111979	9.0799	0.0001
D1Ertd622e	0.401103	lmin(0.8) lmin+1se(0.8)	lmin(0.41) lmin+1se(0.41)	merge.8604	1.4915	0.23
D230025D16Rik	0	lmin(1e-04) lmin+1se(0.31)	lmin(0.99) lmin+1se(0.67)	merge.241147	14.805	0
D430019H16Rik	0.286154	lmin(1.6) lmin+1se(2)	lmin(0.49) lmin+1se(0.49)	merge.60312	1.9391	0.14
D430041D05Rik	1	lmin(0.17) lmin+1se(0.63)	lmin(0.92) lmin+1se(0.83)	merge.145863,merge.145814,merge.145805,merge.145814	0,0,0,0	1e+00,1e+00,1e+00,1e+00
D430042O09Rik	1	lmin(0.0091) lmin+1se(0.49)	lmin(0.9) lmin+1se(0.65)	merge.227218_227245_227264	0	1
D630003M21Rik	0.00606615	lmin(0.49) lmin+1se(0.89)	lmin(0.7) lmin+1se(0.64)	merge.152156_152164_152165	6.6038	0.0014
D630023F18Rik	0.283236	lmin(1) lmin+1se(1)	lmin(0.47) lmin+1se(0.47)	merge.4843	1.953	0.14
D830031N03Rik	0	lmin(0.095) lmin+1se(0.5)	lmin(0.85) lmin+1se(0.93)	merge.176458	12.9357	0
Daam1	1	lmin(0.059) lmin+1se(0.14)	lmin(0.95) lmin+1se(0.95)	merge.55791_55822,merge.55793,merge.55794,merge.55797,merge.55820,merge.55797	0,0,0,0,0,0	1e+00,1e+00,1e+00,1e+00,1e+00,1e+00
Daam2	0.00371308	lmin(0.47) lmin+1se(1.1)	lmin(0.82) lmin+1se(0.82)	merge.113823	7.1745	0.0008
Dab1	0.140653	lmin(0.43) lmin+1se(1.2)	lmin(0.62) lmin+1se(0.62)	merge.174081	2.8382	0.059
Dab2ip	0.000579593	lmin(0.0011) lmin+1se(1.1)	lmin(1) lmin+1se(0.68)	merge.140160	8.9164	0.0001
Dact2	0.436214	lmin(0.1) lmin+1se(0.38)	lmin(0.67) lmin+1se(0.62)	merge.108380	1.3844	0.25
Dact3	0.572153	lmin(0.97) lmin+1se(1.2)	lmin(0.33) lmin+1se(0.33)	merge.216096,merge.216096	1.0125,0	3.6e-01,1.0e+00
Dap	0.52535	lmin(0.21) lmin+1se(0.52)	lmin(0.58) lmin+1se(0.58)	merge.87267_87269	1.1286	0.32
Dapk1	0.000579593	lmin(0.19) lmin+1se(0.32)	lmin(0.65) lmin+1se(0.65)	merge.69823	9.8464	0.0001
Dapk2	0.00753097	lmin(0.0011) lmin+1se(0.25)	lmin(0.99) lmin+1se(0.81)	merge.253812,merge.253807,merge.253811,merge.253811,merge.253811	6.3404,0.5998,0.8331,0,0.0119	1.8e-03,5.5e-01,4.3e-01,1.0e+00,9.9e-01
Dars2	0.304937	lmin(0.04) lmin+1se(0.24)	lmin(0.75) lmin+1se(0.49)	merge.13669	1.8551	0.16
Dazl	0.847079	lmin(1.4) lmin+1se(1.4)	lmin(0.41) lmin+1se(0.41)	merge.113990	0.4283	0.65
Dbf4	0	lmin(1e-04) lmin+1se(0.11)	lmin(0.78) lmin+1se(0.78)	merge.185231,merge.185230	2.9928,10.1095	5e-02,0e+00
Dbi	0	lmin(0.032) lmin+1se(0.1)	lmin(0.79) lmin+1se(0.82)	merge.9528,merge.9510_9514	10.4705,1.4619	0.0e+00,2.3e-01
Dbn1	0.308512	lmin(1.1) lmin+1se(1.8)	lmin(0.64) lmin+1se(0.72)	merge.68735	1.8386	0.16
Dbndd2	0.993524	lmin(0.13) lmin+1se(0.13)	lmin(0.3) lmin+1se(0.3)	merge.153134	0.1657	0.85
Dbp	0.54176	lmin(0.2) lmin+1se(0.51)	lmin(0.87) lmin+1se(0.73)	merge.219734	1.088	0.34
Dbr1	0	lmin(0.13) lmin+1se(0.31)	lmin(0.92) lmin+1se(0.92)	merge.256553	22.2101	0
Dcaf6	1	lmin(0.2) lmin+1se(0.2)	lmin(0.1) lmin+1se(0.1)	merge.14123	0.0077	0.99
Dcdc2c	0.0718381	lmin(1.3) lmin+1se(2.2)	lmin(0.59) lmin+1se(0.59)	merge.53136	3.6604	0.026
Dck	0.125849	lmin(0.076) lmin+1se(0.38)	lmin(0.78) lmin+1se(0.78)	merge.191031	2.9712	0.051
Dclk1	0.369743	lmin(0.83) lmin+1se(1.6)	lmin(0.7) lmin+1se(0.65)	merge.160349	1.6035	0.2
Dclk2	0.000579593	lmin(0.14) lmin+1se(0.23)	lmin(0.93) lmin+1se(0.9)	merge.162063,merge.162059,merge.162051,merge.162071,merge.162071,merge.162063	9.0167,0.0085,0.3136,0.194,0,0	1.0e-04,9.9e-01,7.3e-01,8.2e-01,1.0e+00,1.0e+00
Dclre1b	0.408413	lmin(0.35) lmin+1se(0.35)	lmin(-0.042) lmin+1se(-0.042)	merge.164490	1.4676	0.23
Dclre1c	0.378982	lmin(0.37) lmin+1se(0.37)	lmin(0.47) lmin+1se(0.47)	merge.135055_135075	1.5679	0.21
Dcstamp	0.37287	lmin(3.1) lmin+1se(3.1)	lmin(0.3) lmin+1se(0.3)	merge.88224	1.5912	0.2
Dctd	0.0337351	lmin(0.23) lmin+1se(0.77)	lmin(0.85) lmin+1se(0.85)	merge.235713	4.5756	0.01
Dctn6	0.763155	lmin(0.3) lmin+1se(0.3)	lmin(0.56) lmin+1se(0.56)	merge.234524	0.5896	0.55
Dcun1d3	0.961023	lmin(0.28) lmin+1se(0.28)	lmin(0.52) lmin+1se(0.52)	merge.226521_226527	0.2246	0.8
Dcxr	0.717672	lmin(0.015) lmin+1se(0.27)	lmin(0.89) lmin+1se(0.59)	merge.50778_50784_50825	0.6822	0.51
Ddah1	0.00453144	lmin(0.093) lmin+1se(0.97)	lmin(0.95) lmin+1se(0.79)	merge.167245	6.9363	0.001
Ddb2	0	lmin(0.0021) lmin+1se(0.022)	lmin(0.79) lmin+1se(0.78)	merge.144460_144494,merge.144471,merge.144434_144452,merge.144465	11.0873,0.036,1.1584,0.4188	0.0e+00,9.6e-01,3.1e-01,6.6e-01
Ddc	0.26743	lmin(0.42) lmin+1se(0.99)	lmin(0.72) lmin+1se(0.71)	merge.33336_33342	2.0243	0.13
Ddhd2	0	lmin(0.032) lmin+1se(0.22)	lmin(0.79) lmin+1se(0.79)	merge.233891_233904_233907	11.7109	0
Ddias	0.575164	lmin(0.19) lmin+1se(0.62)	lmin(0.7) lmin+1se(0.64)	merge.223390	1.005	0.37
Ddit4l	0.31379	lmin(0.47) lmin+1se(0.47)	lmin(0.5) lmin+1se(0.5)	merge.166715	1.8171	0.16
Ddn	0.73708	lmin(0.53) lmin+1se(0.53)	lmin(0.33) lmin+1se(0.33)	merge.95971_95999_96015	0.6428	0.53
Ddr1	0	lmin(0.061) lmin+1se(2.3)	lmin(0.65) lmin+1se(0.52)	merge.112123	21.4737	0
Ddrgk1	0.212921	lmin(0.049) lmin+1se(0.2)	lmin(0.71) lmin+1se(0.7)	merge.148690,merge.148691	0.3081,2.3137	7.3e-01,9.9e-02
Ddt	0.831964	lmin(0.41) lmin+1se(0.41)	lmin(0.53) lmin+1se(0.53)	merge.25588	0.4574	0.63
Ddx10	0.974218	lmin(0.17) lmin+1se(0.17)	lmin(0.26) lmin+1se(0.26)	merge.251223	0.2005	0.82
Ddx11	0.0103725	lmin(0.0061) lmin+1se(0.019)	lmin(0.73) lmin+1se(0.78)	merge.115217,merge.115222,merge.115230	5.9711,3.6696,0.1296	2.6e-03,2.5e-02,8.8e-01
Ddx18	0.851772	lmin(0.34) lmin+1se(0.34)	lmin(0.18) lmin+1se(0.18)	merge.9722	0.4191	0.66
Ddx21	0.574136	lmin(0.52) lmin+1se(0.52)	lmin(0.56) lmin+1se(0.56)	merge.24296	1.0075	0.37
Ddx25	1	lmin(0.91) lmin+1se(0.91)	lmin(0.091) lmin+1se(0.091)	merge.248878	0.0515	0.95
Ddx26b	0.409865	lmin(0.4) lmin+1se(0.4)	lmin(0.24) lmin+1se(0.24)	merge.261309	1.4625	0.23
Ddx27	0.163953	lmin(0.23) lmin+1se(0.42)	lmin(0.54) lmin+1se(0.54)	merge.153940	2.6445	0.071
Ddx28	0.00289533	lmin(0.039) lmin+1se(0.3)	lmin(0.78) lmin+1se(0.75)	merge.241359_241369_241377	7.4128	0.0006
Ddx31	0.209111	lmin(0.048) lmin+1se(0.29)	lmin(0.39) lmin+1se(0.39)	merge.138198	2.336	0.097
Ddx39	0	lmin(0.0021) lmin+1se(0.0021)	lmin(0.98) lmin+1se(0.98)	merge.238477,merge.238482,merge.238473_238476_238487,merge.238479,merge.238461_238480,merge.238462_238483_238486_238504	23.4135,13.9309,9.8721,6.6587,7.9734,0.5113	0.0e+00,0.0e+00,1.0e-04,1.3e-03,3.0e-04,6.0e-01
Ddx39b	0	lmin(0.056) lmin+1se(0.22)	lmin(0.94) lmin+1se(0.94)	merge.112034_112035,merge.112042,merge.112042	29.0147,0.8526,0	0.0e+00,4.3e-01,1.0e+00
Ddx3x	0.0110346	lmin(0.26) lmin+1se(0.42)	lmin(0.7) lmin+1se(0.7)	merge.260850	5.8858	0.0028
Ddx3y	0.894212	lmin(0.23) lmin+1se(0.23)	lmin(0.055) lmin+1se(0.055)	merge.262756	0.3427	0.71
Ddx4	0.00531799	lmin(0.02) lmin+1se(0.41)	lmin(0.85) lmin+1se(0.76)	merge.74363,merge.74365	3.4656,6.7192	3.1e-02,1.2e-03
Ddx43	0	lmin(0.07) lmin+1se(0.51)	lmin(0.94) lmin+1se(0.94)	merge.255272_255275,merge.255255_255259_255260	27.6089,9.1791	0.0e+00,1.0e-04
Ddx51	0	lmin(0.069) lmin+1se(0.16)	lmin(0.92) lmin+1se(0.92)	merge.193044	20.6661	0
Ddx58	0.602928	lmin(1.1) lmin+1se(1.1)	lmin(0.6) lmin+1se(0.6)	merge.169638	0.9351	0.39
Ddx60	0.098693	lmin(0.028) lmin+1se(0.61)	lmin(0.73) lmin+1se(0.53)	merge.236288,merge.236282,merge.236281	3.2789,0.5136,0.6983	3.8e-02,6.0e-01,5.0e-01
Deaf1	0.0368009	lmin(0.072) lmin+1se(0.2)	lmin(0.93) lmin+1se(0.81)	merge.229997,merge.230001_230027,merge.230011_230022	2.4253,4.4764,1.66	8.8e-02,1.1e-02,1.9e-01
Deb1	0.014332	lmin(0.23) lmin+1se(0.51)	lmin(0.68) lmin+1se(0.68)	merge.260104_260105	5.5679	0.0038
Decr1	0.68698	lmin(0.18) lmin+1se(0.18)	lmin(0.31) lmin+1se(0.31)	merge.168868	0.7473	0.47
Dedd2	0.00412474	lmin(0.093) lmin+1se(0.3)	lmin(0.73) lmin+1se(0.73)	merge.216894_216899_216902_216916	7.0596	0.0009
Degs2	0.154765	lmin(0.55) lmin+1se(0.55)	lmin(0.26) lmin+1se(0.26)	merge.61030_61031_61073_61075	2.7188	0.066
Dek	0.835508	lmin(0.28) lmin+1se(0.28)	lmin(0.16) lmin+1se(0.16)	merge.67099	0.4501	0.64
Dennd1a	0.963326	lmin(0.36) lmin+1se(0.36)	lmin(0.67) lmin+1se(0.67)	merge.140452	0.2202	0.8
Dennd1c	0.91355	lmin(1.1) lmin+1se(1.1)	lmin(0.1) lmin+1se(0.1)	merge.114618	0.3056	0.74
Dennd2d	0.0799558	lmin(0.27) lmin+1se(0.82)	lmin(0.78) lmin+1se(0.81)	merge.164796	3.5335	0.029
Dennd3	0.211805	lmin(0.68) lmin+1se(0.68)	lmin(0.35) lmin+1se(0.35)	merge.90621_90622_90623	2.3208	0.098
Dennd4a	0.0669786	lmin(0.019) lmin+1se(0.17)	lmin(0.78) lmin+1se(0.71)	merge.253529_253530_253531_253539,merge.253533,merge.253537	3.7456,3.1319,0.8325	2.4e-02,4.4e-02,4.3e-01
Dennd4b	0	lmin(0.0071) lmin+1se(0.069)	lmin(0.9) lmin+1se(0.89)	merge.162859,merge.162844_162852	23.0296,4.3966	0.0e+00,1.2e-02
Dennd4c	0.0934372	lmin(0.12) lmin+1se(0.44)	lmin(0.37) lmin+1se(0.44)	merge.173110_173115_173138	3.35	0.035
Dennd5b	0	lmin(0.033) lmin+1se(0.3)	lmin(0.98) lmin+1se(0.99)	merge.215228	71.957	0
Dennd6b	0.440641	lmin(0.31) lmin+1se(0.31)	lmin(0.62) lmin+1se(0.62)	merge.94693	1.3695	0.25
Denr	0.0810777	lmin(0.0021) lmin+1se(0.0051)	lmin(0.98) lmin+1se(0.94)	merge.197048,merge.197049_197057,merge.197060_197061,merge.197033_197046_197058,merge.197050,merge.197042_197045	0.025,3.4813,1.0402,0.146,0.2262,3.5173	9.8e-01,3.1e-02,3.5e-01,8.6e-01,8.0e-01,3.0e-02
Depdc1b	0.170769	lmin(1e-04) lmin+1se(0.68)	lmin(0.78) lmin+1se(0.091)	merge.73881_73892	2.5935	0.075
Depdc7	0.0169334	lmin(0.017) lmin+1se(0.23)	lmin(0.95) lmin+1se(0.95)	merge.145925,merge.145922,merge.145924	2.4813,3.6109,5.3775	8.4e-02,2.7e-02,4.6e-03
Derl1	0.143825	lmin(0.082) lmin+1se(0.33)	lmin(0.65) lmin+1se(0.54)	merge.89162_89168_89186	2.8083	0.06
Derl2	0.702416	lmin(0.22) lmin+1se(0.22)	lmin(0.71) lmin+1se(0.71)	merge.40700	0.7133	0.49
Derl3	0.000579593	lmin(0.08) lmin+1se(0.47)	lmin(0.93) lmin+1se(0.88)	merge.25611_25617_25636	9.8251	0.0001
Dexi	0.635755	lmin(0.25) lmin+1se(0.25)	lmin(0.21) lmin+1se(0.21)	merge.98228	0.858	0.42
Dffb	0.890159	lmin(0.15) lmin+1se(0.15)	lmin(0.16) lmin+1se(0.16)	merge.184309	0.3501	0.7
Dfna5	0.00289533	lmin(0.2) lmin+1se(0.53)	lmin(0.79) lmin+1se(0.79)	merge.205639	7.3623	0.0006
Dgcr8	0.394358	lmin(0.23) lmin+1se(0.23)	lmin(0.35) lmin+1se(0.35)	merge.99537	1.5142	0.22
Dgka	0.52535	lmin(0.059) lmin+1se(0.61)	lmin(0.81) lmin+1se(0.62)	merge.31862_31890,merge.31862_31890	1.1286,0	3.2e-01,1.0e+00
Dgke	0.059966	lmin(0.01) lmin+1se(0.7)	lmin(0.96) lmin+1se(0.39)	merge.44132_44181	3.8825	0.021
Dgkg	1	lmin(1.2) lmin+1se(1.2)	lmin(0.71) lmin+1se(0.71)	merge.100297,merge.100297	0.1199,0	8.9e-01,1.0e+00
Dgkh	0.619374	lmin(0.32) lmin+1se(0.32)	lmin(0.79) lmin+1se(0.79)	merge.83281	0.8957	0.41
Dhfr	0.259718	lmin(0.19) lmin+1se(0.51)	lmin(0.48) lmin+1se(0.48)	merge.71807	2.0616	0.13
Dhrs1	0	lmin(0.0021) lmin+1se(0.0061)	lmin(0.94) lmin+1se(0.94)	merge.79816,merge.79789_79794_79817_79838,merge.79799_79823_79830_79834,merge.79810_79825_79835,merge.79813	10.4322,1.6379,1.8194,12.2436,0.0655	0.0e+00,1.9e-01,1.6e-01,0.0e+00,9.4e-01
Dhrs13	0	lmin(1e-04) lmin+1se(0.029)	lmin(0.98) lmin+1se(0.94)	merge.42027,merge.42028,merge.42048_42054_42059,merge.42028	25.6411,0.1032,0.5357,0	0.0e+00,9.0e-01,5.9e-01,1.0e+00
Dhrs7	0.413901	lmin(0.0011) lmin+1se(1)	lmin(0.73) lmin+1se(0.79)	merge.55925	1.4516	0.23
Dhrs9	0.00245644	lmin(0.06) lmin+1se(0.11)	lmin(0.91) lmin+1se(0.89)	merge.142426,merge.142430,merge.142425,merge.142429	5.738,7.59,0.4112,4.0406	3.2e-03,5.0e-04,6.6e-01,1.8e-02
Dhx29	1	lmin(0.15) lmin+1se(0.15)	lmin(0.16) lmin+1se(0.16)	merge.74410	0.0268	0.97
Dhx37	0.80563	lmin(0.22) lmin+1se(0.22)	lmin(0.33) lmin+1se(0.33)	merge.197452_197474,merge.197452_197474	0.5073,0	6e-01,1e+00
Dhx38	0.00108435	lmin(0.043) lmin+1se(0.1)	lmin(0.9) lmin+1se(0.9)	merge.242022,merge.242026	0.4487,8.8032	6.4e-01,2.0e-04
Dhx58	0.0978214	lmin(0.0031) lmin+1se(0.024)	lmin(0.56) lmin+1se(0.56)	merge.46041_46066,merge.46060,merge.46061,merge.46068,merge.46071_46072_46079	3.2892,1.9185,1.5243,1.187,0.731	3.7e-02,1.5e-01,2.2e-01,3.1e-01,4.8e-01
Dhx9	0.154654	lmin(0.38) lmin+1se(0.38)	lmin(0.14) lmin+1se(0.14)	merge.12794	2.719	0.066
Dido1	0.00753097	lmin(0.13) lmin+1se(0.25)	lmin(0.77) lmin+1se(0.77)	merge.156669	6.3117	0.0018
Dimt1	0.478222	lmin(0.076) lmin+1se(0.31)	lmin(0.77) lmin+1se(0.77)	merge.73690,merge.73676_73679,merge.73689_73691	1.2606,0.5236,0.8276	2.8e-01,5.9e-01,4.4e-01
Dio3	0.00933191	lmin(0.022) lmin+1se(0.34)	lmin(0.68) lmin+1se(0.68)	merge.61402	6.0871	0.0023
Dip2b	0	lmin(0.029) lmin+1se(0.082)	lmin(0.96) lmin+1se(0.96)	merge.96347,merge.96375_96384,merge.96351,merge.96399,merge.96370	15.1172,0.8658,0.247,0.312,0.7667	0.0e+00,4.2e-01,7.8e-01,7.3e-01,4.6e-01
Diras1	0.82105	lmin(0.23) lmin+1se(0.88)	lmin(0.68) lmin+1se(0.53)	merge.26855_26856_26897	0.48	0.62
Diras2	0.956797	lmin(1.1) lmin+1se(1.1)	lmin(0.48) lmin+1se(0.48)	merge.67980	0.2323	0.79
Dis3	0.658765	lmin(0.5) lmin+1se(0.5)	lmin(-0.1) lmin+1se(-0.1)	merge.83856	0.8066	0.45
Disc1	0	lmin(0.037) lmin+1se(0.25)	lmin(1) lmin+1se(0.92)	merge.245782,merge.245800,merge.245788	116.8372,1.8525,6.2077	0.0e+00,1.6e-01,2.0e-03
Dixdc1	0	lmin(0.0021) lmin+1se(0.0041)	lmin(1) lmin+1se(1)	merge.251025_251028,merge.251033_251061,merge.251032_251040,merge.251059,merge.251060,merge.251058,merge.251049,merge.251053	340.948,3.7786,0.0042,5.6449,11.6912,18.8937,2.977,0.0437	0.0e+00,2.3e-02,1.0e+00,3.5e-03,0.0e+00,0.0e+00,5.1e-02,9.6e-01
Dkc1	0.0256512	lmin(0.0011) lmin+1se(0.23)	lmin(0.84) lmin+1se(0.76)	merge.261565,merge.261564	1.041,4.8944	3.5e-01,7.5e-03
Dkk1	0.837263	lmin(0.68) lmin+1se(2.4)	lmin(0.82) lmin+1se(0.79)	merge.130832	0.4465	0.64
Dkk3	0.728613	lmin(1.1) lmin+1se(1.1)	lmin(0.56) lmin+1se(0.56)	merge.225550_225556_225561	0.6586	0.52
Dlc1	0.10717	lmin(0.12) lmin+1se(1.2)	lmin(0.87) lmin+1se(0.71)	merge.234909,merge.234909	3.1775,0	4.2e-02,1.0e+00
Dlg3	0.0388994	lmin(0.0011) lmin+1se(0.014)	lmin(0.72) lmin+1se(0.73)	merge.261849,merge.261850	2.2941,4.41	1.0e-01,1.2e-02
Dlgap1	0.899642	lmin(0.23) lmin+1se(0.42)	lmin(0.84) lmin+1se(0.77)	merge.115696,merge.115695	0.0973,0.3332	9.1e-01,7.2e-01
Dlgap4	0.829006	lmin(0.3) lmin+1se(0.51)	lmin(0.66) lmin+1se(0.6)	merge.151736_151772	0.4634	0.63
Dlgap5	0	lmin(0.0011) lmin+1se(0.23)	lmin(0.78) lmin+1se(0.81)	merge.78920,merge.78926	11.9021,35.0356	0e+00,0e+00
Dll1	0.0967928	lmin(0.0011) lmin+1se(0.61)	lmin(0.89) lmin+1se(0.82)	merge.108587,merge.108589	2.8214,3.3023	5.9e-02,3.7e-02
Dll4	0.618045	lmin(1.3) lmin+1se(1.3)	lmin(0.48) lmin+1se(0.48)	merge.147024	0.8989	0.41
Dmbx1	0.00330546	lmin(0.0011) lmin+1se(0.63)	lmin(0.72) lmin+1se(0.72)	merge.175244_175253,merge.175277_175297	7.2666,3.308	7.0e-04,3.7e-02
Dmc1	0	lmin(0.039) lmin+1se(0.16)	lmin(0.83) lmin+1se(0.85)	merge.92154_92192,merge.92208_92219	16.4935,14.0664	0e+00,0e+00
Dmd	0.0947819	lmin(0.16) lmin+1se(0.35)	lmin(0.65) lmin+1se(0.55)	merge.261633,merge.261634	3.3298,1.2523	3.6e-02,2.9e-01
Dmgdh	0	lmin(0.28) lmin+1se(2.5)	lmin(0.83) lmin+1se(0.72)	merge.71990	15.2291	0
Dmpk	0.891007	lmin(0.26) lmin+1se(1)	lmin(0.82) lmin+1se(0.37)	merge.216238	0.3487	0.71
Dmrta1	0.305986	lmin(0.14) lmin+1se(1.7)	lmin(0.58) lmin+1se(0.66)	merge.173292	1.8504	0.16
Dmrta2	0.0194011	lmin(0.17) lmin+1se(0.62)	lmin(0.53) lmin+1se(0.53)	merge.175011	5.2234	0.0054
Dmrtb1	0.503713	lmin(0.64) lmin+1se(1.5)	lmin(0.55) lmin+1se(0.67)	merge.174688	1.1865	0.31
Dmtn	0.0172255	lmin(0.2) lmin+1se(0.66)	lmin(0.87) lmin+1se(0.84)	merge.82276,merge.82278,merge.82248_82250_82261	5.3686,0.0541,4.6381	4.7e-03,9.5e-01,9.7e-03
Dmwd	0.0859461	lmin(0.091) lmin+1se(0.96)	lmin(0.59) lmin+1se(0.35)	merge.216238	3.448	0.032
Dmxl1	0.0404698	lmin(0.15) lmin+1se(0.6)	lmin(0.65) lmin+1se(0.75)	merge.122811_122825_122832	4.358	0.013
Dmxl2	0	lmin(1e-04) lmin+1se(0.012)	lmin(0.79) lmin+1se(0.79)	merge.251338_251339,merge.251340,merge.251335	61.5999,5.8654,6.8773	0.0e+00,2.8e-03,1.0e-03
Dna2	0.131544	lmin(0.35) lmin+1se(0.48)	lmin(0.68) lmin+1se(0.68)	merge.24366	2.9198	0.054
Dnaaf2	0.867427	lmin(0.32) lmin+1se(0.32)	lmin(0.61) lmin+1se(0.61)	merge.55311	0.3912	0.68
Dnah11	0.771306	lmin(0.42) lmin+1se(0.42)	lmin(0.52) lmin+1se(0.52)	merge.62632	0.5742	0.56
Dnah8	0.444348	lmin(0.081) lmin+1se(1.4)	lmin(0.96) lmin+1se(0.83)	merge.111069	1.3583	0.26
Dnaja4	1	lmin(0.28) lmin+1se(0.28)	lmin(0.45) lmin+1se(0.45)	merge.251380	0.0855	0.92
Dnajb11	0.28141	lmin(0.15) lmin+1se(0.43)	lmin(0.76) lmin+1se(0.65)	merge.100334	1.9624	0.14
Dnajb14	0	lmin(0.16) lmin+1se(0.92)	lmin(0.43) lmin+1se(0.43)	merge.166740_166759_166762	17.0649	0
Dnajb2	0.943244	lmin(0.2) lmin+1se(0.2)	lmin(0.38) lmin+1se(0.38)	merge.5745	0.2533	0.78
Dnajb4	0	lmin(0.049) lmin+1se(0.33)	lmin(0.84) lmin+1se(0.88)	merge.167637,merge.167626_167628_167632	20.0218,0.254	0.0e+00,7.8e-01
Dnajb5	0.827503	lmin(0.16) lmin+1se(0.48)	lmin(0.85) lmin+1se(0.52)	merge.169951	0.4675	0.63
Dnajb6	1	lmin(0.28) lmin+1se(1.1)	lmin(0.64) lmin+1se(0.38)	merge.186596	0.0789	0.92
Dnajb9	0.795035	lmin(0.21) lmin+1se(0.21)	lmin(0.32) lmin+1se(0.32)	merge.54295	0.5271	0.59
Dnajc1	0.147306	lmin(0.35) lmin+1se(0.35)	lmin(0.27) lmin+1se(0.27)	merge.136418	2.7794	0.062
Dnajc11	0.824793	lmin(0.032) lmin+1se(0.28)	lmin(0.85) lmin+1se(0.68)	merge.183670,merge.183670	0.4721,0	6.2e-01,1.0e+00
Dnajc12	0.821536	lmin(0.19) lmin+1se(0.19)	lmin(0.33) lmin+1se(0.33)	merge.24454_24455	0.4782	0.62
Dnajc13	0.599907	lmin(0.34) lmin+1se(0.34)	lmin(0.52) lmin+1se(0.52)	merge.257095_257135	0.9433	0.39
Dnajc14	0	lmin(0.0091) lmin+1se(0.068)	lmin(0.98) lmin+1se(0.96)	merge.31883,merge.31889,merge.31890_31896_31901	28.4163,2.1051,10.5132	0.0e+00,1.2e-01,0.0e+00
Dnajc16	1	lmin(0.22) lmin+1se(0.22)	lmin(0.16) lmin+1se(0.16)	merge.181701	0.1314	0.88
Dnajc18	0.0064468	lmin(0.012) lmin+1se(0.023)	lmin(0.85) lmin+1se(0.88)	merge.121416_121417_121421,merge.121403,merge.121405,merge.121402_121426,merge.121411_121415_121422,merge.121410	6.4979,0.0471,0.7011,0.0102,0.1556,0.3607	1.5e-03,9.5e-01,5.0e-01,9.9e-01,8.6e-01,7.0e-01
Dnajc19	0.00412474	lmin(0.4) lmin+1se(0.68)	lmin(0.77) lmin+1se(0.77)	merge.158858	7.065	0.0009
Dnajc2	0.959718	lmin(0.34) lmin+1se(0.34)	lmin(0.33) lmin+1se(0.33)	merge.185647	0.2274	0.8
Dnajc21	0.0478252	lmin(0.071) lmin+1se(0.69)	lmin(0.47) lmin+1se(0.6)	merge.86089	4.1543	0.016
Dnajc22	0	lmin(0.14) lmin+1se(0.7)	lmin(0.73) lmin+1se(0.55)	merge.96067	10.4511	0
Dnajc28	0.0146476	lmin(0.054) lmin+1se(0.1)	lmin(0.75) lmin+1se(0.75)	merge.105335_105342_105367,merge.105364	5.551,5.247	3.9e-03,5.3e-03
Dnajc30	0.842767	lmin(0.38) lmin+1se(0.38)	lmin(0.39) lmin+1se(0.39)	merge.198970	0.4367	0.65
Dnajc4	0.24179	lmin(0.098) lmin+1se(0.54)	lmin(0.95) lmin+1se(0.88)	merge.128300	2.1533	0.12
Dnal1	0.298498	lmin(0.42) lmin+1se(0.42)	lmin(0.66) lmin+1se(0.66)	merge.57848_57853,merge.57848_57853	1.8831,0	1.5e-01,1.0e+00
Dnase1l1	0.899671	lmin(0.42) lmin+1se(0.42)	lmin(0.68) lmin+1se(0.68)	merge.261542_261543_261549	0.3331	0.72
Dnd1	0	lmin(0.031) lmin+1se(0.056)	lmin(0.93) lmin+1se(0.93)	merge.121657,merge.121659,merge.121654	14.9703,15.1471,5.7794	0.0e+00,0.0e+00,3.1e-03
Dner	0.920117	lmin(1) lmin+1se(1)	lmin(0.42) lmin+1se(0.42)	merge.6462	0.2935	0.75
Dnm2	0	lmin(0.14) lmin+1se(0.39)	lmin(0.92) lmin+1se(0.85)	merge.247536_247562_247566_247578_247605	18.9693	0
Dnmt3a	0	lmin(0.0011) lmin+1se(0.0061)	lmin(1) lmin+1se(0.95)	merge.51207,merge.51206,merge.51175_51209,merge.51215,merge.51187,merge.51216,merge.51210,merge.51179,merge.51202,merge.51207	96.7934,2.9069,0.0424,1.7527,8.3092,0.1241,0.2243,0.0148,0.2423,0	0.0e+00,5.5e-02,9.6e-01,1.7e-01,2.0e-04,8.8e-01,8.0e-01,9.9e-01,7.8e-01,1.0e+00
Dnmt3l	0	lmin(0.66) lmin+1se(1.4)	lmin(0.78) lmin+1se(0.82)	merge.26223,merge.26222	12.5528,0.4825	0.0e+00,6.2e-01
Dnph1	0.874579	lmin(0.25) lmin+1se(0.7)	lmin(0.75) lmin+1se(0.9)	merge.113066_113099	0.3808	0.68
Dnttip2	0.00717429	lmin(0.058) lmin+1se(0.12)	lmin(0.9) lmin+1se(0.87)	merge.165723,merge.165741_165749_165752,merge.165727	3.8467,0.2037,6.3918	2.1e-02,8.2e-01,1.7e-03
Dock10	0	lmin(0.3) lmin+1se(0.75)	lmin(0.68) lmin+1se(0.68)	merge.6214_6217_6226,merge.6215	24.4165,0.5646	0.0e+00,5.7e-01
Dock11	0.6736	lmin(0.38) lmin+1se(0.38)	lmin(0.41) lmin+1se(0.41)	merge.260990	0.7769	0.46
Dock2	0.38343	lmin(2.4) lmin+1se(2.4)	lmin(0.61) lmin+1se(0.61)	merge.35361,merge.35361	1.5518,0	2.1e-01,1.0e+00
Dock3	0.0156534	lmin(1e-04) lmin+1se(0.53)	lmin(0.94) lmin+1se(0.82)	merge.257488	5.4675	0.0042
Dock4	0	lmin(0.017) lmin+1se(0.031)	lmin(0.96) lmin+1se(0.95)	merge.54170,merge.54188,merge.54143,merge.54175,merge.54193,merge.54166,merge.54193	22.4951,2.5661,2.1077,0.0245,2.6866,0.2788,0	0.0e+00,7.7e-02,1.2e-01,9.8e-01,6.8e-02,7.6e-01,1.0e+00
Dock5	0.400462	lmin(0.065) lmin+1se(0.32)	lmin(0.98) lmin+1se(0.87)	merge.81890_81923_81940,merge.81933,merge.81932	0.0614,1.4942,0.6231	9.4e-01,2.2e-01,5.4e-01
Dock6	1	lmin(0.02) lmin+1se(0.44)	lmin(0.98) lmin+1se(0.84)	merge.247708,merge.247711,merge.247685,merge.247707	0,0,0,0	1e+00,1e+00,1e+00,1e+00
Dok1	0	lmin(0.0081) lmin+1se(1)	lmin(0.92) lmin+1se(0.45)	merge.207434_207436_207439	20.7081	0
Dok7	0	lmin(0.31) lmin+1se(0.76)	lmin(0.66) lmin+1se(0.66)	merge.187634	14.0419	0
Dolk	0.00156544	lmin(0.27) lmin+1se(0.78)	lmin(0.85) lmin+1se(0.83)	merge.138629	8.029	0.0003
Dolpp1	1	lmin(0.12) lmin+1se(0.12)	lmin(0.2) lmin+1se(0.2)	merge.138676_138677_138700,merge.138676_138677_138700	0.0343,0	9.7e-01,1.0e+00
Donson	0.689406	lmin(0.41) lmin+1se(0.41)	lmin(0.7) lmin+1se(0.7)	merge.105373_105383	0.7419	0.48
Dopey1	0.158128	lmin(0.58) lmin+1se(0.58)	lmin(0.61) lmin+1se(0.61)	merge.255582_255589	2.6917	0.068
Dopey2	0.824832	lmin(0.64) lmin+1se(0.64)	lmin(0.61) lmin+1se(0.61)	merge.105897	0.4719	0.62
Dpep2	0.930586	lmin(1.3) lmin+1se(1.3)	lmin(0.067) lmin+1se(0.067)	merge.241374	0.2735	0.76
Dpf3	0.00568988	lmin(0.051) lmin+1se(0.094)	lmin(0.96) lmin+1se(0.94)	merge.57663,merge.57690,merge.57639,merge.57688,merge.57674,merge.57696,merge.57644	6.6285,1.4823,0.0634,0.089,0.4617,0.3996,0.2299	1.3e-03,2.3e-01,9.4e-01,9.1e-01,6.3e-01,6.7e-01,7.9e-01
Dph2	0.29029	lmin(0.31) lmin+1se(0.31)	lmin(0.32) lmin+1se(0.32)	merge.175610_175611_175620	1.92	0.15
Dph3	0.136576	lmin(0.15) lmin+1se(0.39)	lmin(0.9) lmin+1se(0.73)	merge.77804_77823	2.873	0.057
Dph5	0.304267	lmin(0.08) lmin+1se(0.38)	lmin(0.54) lmin+1se(0.52)	merge.165324_165342	1.8586	0.16
Dpm1	0.00108435	lmin(0.0081) lmin+1se(0.087)	lmin(0.98) lmin+1se(0.98)	merge.154296_154302_154305,merge.154326,merge.154323	8.6202,0.5701,3.0792	2.0e-04,5.7e-01,4.6e-02
Dpp4	0.00201519	lmin(1e-04) lmin+1se(0.81)	lmin(0.66) lmin+1se(0.66)	merge.142018	7.7196	0.0004
Dpp6	0.905485	lmin(0.13) lmin+1se(1.3)	lmin(1) lmin+1se(0.53)	merge.186370,merge.186370	0.3217,0	7.2e-01,1.0e+00
Dpp8	0	lmin(0.085) lmin+1se(0.23)	lmin(0.83) lmin+1se(0.81)	merge.253575_253600,merge.253560	15.5831,0.029	0.0e+00,9.7e-01
Dppa2	0.0452872	lmin(0.054) lmin+1se(2.9)	lmin(0.37) lmin+1se(0.28)	merge.103317	4.2222	0.015
Dppa4	0	lmin(0.24) lmin+1se(0.99)	lmin(0.9) lmin+1se(0.9)	merge.103310	14.3221	0
Dppa5a	0	lmin(0.038) lmin+1se(0.42)	lmin(0.99) lmin+1se(0.99)	merge.255272_255275,merge.255261,merge.255254	8.2798,12.6593,1.3777	3.0e-04,0.0e+00,2.5e-01
Dpy19l4	0	lmin(0.0031) lmin+1se(0.4)	lmin(0.81) lmin+1se(0.81)	merge.168653	12.6556	0
Dpy30	0.386817	lmin(0.53) lmin+1se(0.53)	lmin(0.32) lmin+1se(0.32)	merge.116200	1.5388	0.21
Dpys	0.0370827	lmin(0.51) lmin+1se(2.2)	lmin(0.96) lmin+1se(0.92)	merge.88233	4.4626	0.011
Dpysl2	0.000579593	lmin(0.17) lmin+1se(0.37)	lmin(0.96) lmin+1se(0.94)	merge.81722,merge.81731	9.0034,3.0215	1.0e-04,4.9e-02
Dpysl3	0.00156544	lmin(0.61) lmin+1se(1.9)	lmin(0.14) lmin+1se(0.14)	merge.122379	7.9649	0.0003
Dram1	0.0710262	lmin(0.1) lmin+1se(1.4)	lmin(0.88) lmin+1se(0.62)	merge.28020_28028	3.6761	0.025
Dram2	0	lmin(0.0011) lmin+1se(0.073)	lmin(0.9) lmin+1se(0.9)	merge.164802,merge.164801	2.547,14.7178	7.8e-02,0.0e+00
Drg1	0.0235538	lmin(0.063) lmin+1se(0.21)	lmin(0.95) lmin+1se(0.93)	merge.31977,merge.31980_31992_31997_32005	4.9899,2.6165	6.8e-03,7.3e-02
Drosha	0.052285	lmin(0.42) lmin+1se(0.71)	lmin(0.78) lmin+1se(0.78)	merge.86468	4.0466	0.018
Dsc2	0.695973	lmin(0.72) lmin+1se(0.72)	lmin(0.47) lmin+1se(0.47)	merge.120002	0.727	0.48
Dscc1	0.959804	lmin(0.1) lmin+1se(0.36)	lmin(0.59) lmin+1se(0.62)	merge.88908	0.2269	0.8
Dse	0.0412841	lmin(0.073) lmin+1se(0.2)	lmin(0.95) lmin+1se(0.95)	merge.21192,merge.21198,merge.21178_21179_21196_21199_21215,merge.21191,merge.21191	1.3577,4.3342,0.2937,0.0019,0	2.6e-01,1.3e-02,7.5e-01,1.0e+00,1.0e+00
Dsg2	0.505846	lmin(0.24) lmin+1se(0.62)	lmin(0.61) lmin+1se(0.61)	merge.120028	1.1802	0.31
Dsn1	0.162761	lmin(0.043) lmin+1se(0.3)	lmin(0.93) lmin+1se(0.92)	merge.151800_151801,merge.151807	2.6537,1.2969	7.0e-02,2.7e-01
Dstyk	1	lmin(0.3) lmin+1se(0.3)	lmin(0.41) lmin+1se(0.41)	merge.10655_10657	0.1056	0.9
Dtl	0	lmin(0.0011) lmin+1se(1.1)	lmin(0.87) lmin+1se(0.43)	merge.17936	19.9723	0
Dtna	0.00289533	lmin(0.44) lmin+1se(1.1)	lmin(0.83) lmin+1se(0.83)	merge.120229	7.5011	0.0006
Dtnbp1	0.245616	lmin(0.29) lmin+1se(0.64)	lmin(0.82) lmin+1se(0.67)	merge.66682	2.1338	0.12
Dtwd2	1	lmin(0.4) lmin+1se(0.4)	lmin(0.61) lmin+1se(0.61)	merge.122811_122825	0.1135	0.89
Dtx1	0.0625134	lmin(0.46) lmin+1se(0.9)	lmin(0.87) lmin+1se(0.85)	merge.196117	3.8316	0.022
Dtx3	0.541426	lmin(0.43) lmin+1se(0.43)	lmin(0.6) lmin+1se(0.6)	merge.31483_31511	1.0889	0.34
Dtx3l	0.0627395	lmin(0.18) lmin+1se(1.2)	lmin(0.6) lmin+1se(0.6)	merge.102375	3.8241	0.022
Dtymk	1	lmin(0.31) lmin+1se(0.31)	lmin(0.36) lmin+1se(0.36)	merge.8516	0.1355	0.87
Dus3l	0	lmin(1e-04) lmin+1se(0.0061)	lmin(0.93) lmin+1se(0.87)	merge.114528_114546,merge.114503,merge.114475_114492,merge.114504,merge.114503	44.4679,1.376,3.7083,5.5002,0	0.0e+00,2.5e-01,2.5e-02,4.1e-03,1.0e+00
Dus4l	0	lmin(0.062) lmin+1se(0.22)	lmin(0.84) lmin+1se(0.84)	merge.53533	20.397	0
Dusp1	0.0117277	lmin(1e-04) lmin+1se(0.038)	lmin(0.88) lmin+1se(0.82)	merge.109718_109724_109735,merge.109720,merge.109719	5.3805,5.7938,1.2036	4.6e-03,3.0e-03,3.0e-01
Dusp10	0	lmin(0.047) lmin+1se(0.46)	lmin(0.96) lmin+1se(0.92)	merge.16733	93.9408	0
Dusp14	0.973187	lmin(0.26) lmin+1se(0.26)	lmin(0.26) lmin+1se(0.26)	merge.43204	0.2031	0.82
Dusp18	0.499609	lmin(0.21) lmin+1se(0.67)	lmin(0.78) lmin+1se(0.62)	merge.32124_32144	1.1983	0.3
Dusp19	0.00108435	lmin(0.024) lmin+1se(0.33)	lmin(0.67) lmin+1se(0.67)	merge.143920	8.7164	0.0002
Dusp3	0.297127	lmin(0.069) lmin+1se(0.45)	lmin(0.75) lmin+1se(0.72)	merge.46405_46407_46424,merge.46410,merge.46411,merge.46410	0.2154,0.1024,1.8885,0	8.1e-01,9.0e-01,1.5e-01,1.0e+00
Dusp4	0.000579593	lmin(0.045) lmin+1se(0.13)	lmin(0.85) lmin+1se(0.85)	merge.234638,merge.234624_234627,merge.234640	9.1792,2.5105,0.3017	1.0e-04,8.1e-02,7.4e-01
Dusp5	0.365843	lmin(0.19) lmin+1se(0.72)	lmin(0.68) lmin+1se(0.75)	merge.133708	1.6184	0.2
Dusp6	0.890442	lmin(0.16) lmin+1se(0.73)	lmin(0.82) lmin+1se(0.62)	merge.29189	0.3496	0.7
Dusp7	0.282066	lmin(0.037) lmin+1se(0.076)	lmin(0.79) lmin+1se(0.79)	merge.257377,merge.257330_257375_257409,merge.257404_257407	1.9595,1.5779,0.249	1.4e-01,2.1e-01,7.8e-01
Dusp8	0.771902	lmin(0.23) lmin+1se(0.23)	lmin(0.21) lmin+1se(0.21)	merge.230212	0.5731	0.56
Dusp9	0.0215252	lmin(1e-04) lmin+1se(1.1)	lmin(0.58) lmin+1se(0.58)	merge.261472	5.1048	0.0061
Dut	0.475379	lmin(0.64) lmin+1se(0.64)	lmin(0.58) lmin+1se(0.58)	merge.147742	1.2696	0.28
Dux	0.971317	lmin(0.56) lmin+1se(0.56)	lmin(0.055) lmin+1se(0.055)	merge.23086	0.2066	0.81
Dvl3	0.599466	lmin(0.2) lmin+1se(0.69)	lmin(0.66) lmin+1se(0.62)	merge.99873,merge.99861	0.9266,0.9453	4.0e-01,3.9e-01
Dym	0.877134	lmin(0.22) lmin+1se(0.22)	lmin(0.47) lmin+1se(0.47)	merge.125543_125548	0.3749	0.69
Dync1i1	0	lmin(0.025) lmin+1se(0.07)	lmin(0.99) lmin+1se(1)	merge.202871,merge.202855,merge.202880_202881_202882,merge.202866	11.754,0.1376,1.2416,32.0722	0.0e+00,8.7e-01,2.9e-01,0.0e+00
Dynll1	0.00289533	lmin(0.6) lmin+1se(0.6)	lmin(0.067) lmin+1se(0.067)	merge.194569	7.4665	0.0006
Dynlt1a	0.978723	lmin(0.058) lmin+1se(0.058)	lmin(0.079) lmin+1se(0.079)	merge.107357	0.193	0.82
Dyrk2	0.0169334	lmin(0.092) lmin+1se(0.26)	lmin(0.83) lmin+1se(0.83)	merge.30511,merge.30489_30494_30498	1.0936,5.3878	3.4e-01,4.6e-03
Dyrk3	0.659528	lmin(0.33) lmin+1se(0.8)	lmin(0.84) lmin+1se(0.61)	merge.10338_10346_10372	0.8048	0.45
Dysf	0.031477	lmin(0.61) lmin+1se(1.1)	lmin(0.94) lmin+1se(0.92)	merge.207631,merge.207623	4.6567,0.0966	9.5e-03,9.1e-01
Dyx1c1	0.164285	lmin(0.2) lmin+1se(0.28)	lmin(0.36) lmin+1se(0.36)	merge.254774	2.6417	0.071
Dzip1l	0	lmin(0.058) lmin+1se(0.085)	lmin(0.98) lmin+1se(0.98)	merge.256560,merge.256549_256550	207.5479,40.4556	0e+00,0e+00
Dzip3	0	lmin(0.0011) lmin+1se(0.15)	lmin(0.93) lmin+1se(0.93)	merge.103354	39.476	0
E030030I06Rik	0.701957	lmin(0.45) lmin+1se(0.45)	lmin(0.28) lmin+1se(0.28)	merge.20414	0.7144	0.49
E130012A19Rik	0.0935328	lmin(0.22) lmin+1se(1.1)	lmin(0.85) lmin+1se(0.87)	merge.45428,merge.45401_45410_45414_45434	1.2287,3.3473	2.9e-01,3.5e-02
E130308A19Rik	0.96792	lmin(0.35) lmin+1se(0.35)	lmin(-0.18) lmin+1se(-0.18)	merge.171981_172009_172013_172015	0.2129	0.81
E130311K13Rik	1	lmin(0.026) lmin+1se(0.026)	lmin(0.15) lmin+1se(0.15)	merge.160784	0.0131	0.99
E2f2	0.897101	lmin(0.74) lmin+1se(0.74)	lmin(0.68) lmin+1se(0.68)	merge.179819	0.3376	0.71
E2f4	0	lmin(0.066) lmin+1se(0.34)	lmin(0.78) lmin+1se(0.72)	merge.241170	10.8738	0
E2f5	0.0404698	lmin(0.035) lmin+1se(0.45)	lmin(0.75) lmin+1se(0.68)	merge.157576	4.3597	0.013
E2f8	0.305893	lmin(0.041) lmin+1se(0.33)	lmin(0.64) lmin+1se(0.59)	merge.220153_220165,merge.220162,merge.220159,merge.220162	1.8507,0.3195,1.0318,0	1.6e-01,7.3e-01,3.6e-01,1.0e+00
E330009J07Rik	0.178488	lmin(0.95) lmin+1se(0.95)	lmin(0.25) lmin+1se(0.25)	merge.205124	2.5399	0.079
E430025E21Rik	0.836218	lmin(0.12) lmin+1se(0.12)	lmin(0.37) lmin+1se(0.37)	merge.89475	0.449	0.64
Eaf1	0.0410243	lmin(0.13) lmin+1se(0.26)	lmin(0.7) lmin+1se(0.7)	merge.77679	4.3454	0.013
Ebf1	0.0388994	lmin(0.84) lmin+1se(1.1)	lmin(0.75) lmin+1se(0.75)	merge.36011,merge.36011	4.4033,0	1.2e-02,1.0e+00
Ebna1bp2	0.753142	lmin(0.19) lmin+1se(0.19)	lmin(0.25) lmin+1se(0.25)	merge.175826	0.6106	0.54
Ebp	1	lmin(0.089) lmin+1se(0.089)	lmin(-0.22) lmin+1se(-0.22)	merge.260672	0.1087	0.9
Ece1	0.0351361	lmin(0.28) lmin+1se(0.84)	lmin(0.87) lmin+1se(0.77)	merge.180348	4.5268	0.011
Ece2	0.699546	lmin(0.21) lmin+1se(0.21)	lmin(0.52) lmin+1se(0.52)	merge.99873_99920	0.7205	0.49
Echdc1	0	lmin(1e-04) lmin+1se(0.29)	lmin(0.82) lmin+1se(0.82)	merge.20952	12.759	0
Echdc3	0.102822	lmin(0.21) lmin+1se(0.64)	lmin(0.84) lmin+1se(0.72)	merge.135563_135567	3.2275	0.04
Eci1	1	lmin(0.081) lmin+1se(0.081)	lmin(0.27) lmin+1se(0.27)	merge.109113_109157	0.1405	0.87
Eci2	0.350171	lmin(0.0011) lmin+1se(0.29)	lmin(0.52) lmin+1se(0.52)	merge.65280	1.6743	0.19
Eci3	0.139864	lmin(0.27) lmin+1se(1)	lmin(0.6) lmin+1se(0.6)	merge.65274	2.8459	0.058
Ecscr	0.861186	lmin(0.22) lmin+1se(1.3)	lmin(0.64) lmin+1se(0.47)	merge.121411_121415_121422	0.402	0.67
Ect2	0	lmin(0.026) lmin+1se(0.43)	lmin(0.81) lmin+1se(0.84)	merge.158077	13.4082	0
Eda	0	lmin(0.0011) lmin+1se(0.31)	lmin(0.68) lmin+1se(0.68)	merge.261834	10.8419	0
Edem1	0.105813	lmin(0.26) lmin+1se(0.9)	lmin(0.83) lmin+1se(0.78)	merge.210620_210623	3.1934	0.041
Edil3	0.00156544	lmin(1.4) lmin+1se(2.3)	lmin(0.93) lmin+1se(0.93)	merge.71530	8.1306	0.0003
Edn1	0.0553321	lmin(0.68) lmin+1se(2.7)	lmin(0.87) lmin+1se(0.73)	merge.66192	3.9767	0.019
Edn3	0	lmin(0.71) lmin+1se(1.7)	lmin(0.92) lmin+1se(0.92)	merge.155926	11.1585	0
Ednra	0.857284	lmin(1.2) lmin+1se(1.2)	lmin(0.31) lmin+1se(0.31)	merge.237832	0.4089	0.66
Ednrb	0	lmin(0.41) lmin+1se(0.89)	lmin(0.95) lmin+1se(0.95)	merge.84247,merge.84246	3.7684,14.4372	2.3e-02,0.0e+00
Eea1	0	lmin(0.0011) lmin+1se(0.038)	lmin(0.95) lmin+1se(0.95)	merge.28927,merge.28933_28937,merge.28922_28923	192.0645,12.0905,1.0547	0.0e+00,0.0e+00,3.5e-01
Eed	0.0702854	lmin(0.055) lmin+1se(0.22)	lmin(0.88) lmin+1se(0.77)	merge.223288_223292_223294,merge.223281	0.9318,3.6908	3.9e-01,2.5e-02
Eef1a1	0.700811	lmin(0.56) lmin+1se(0.56)	lmin(0.26) lmin+1se(0.26)	merge.255272_255275	0.7173	0.49
Eef1a2	0.340148	lmin(1.3) lmin+1se(1.3)	lmin(0.36) lmin+1se(0.36)	merge.156805	1.7139	0.18
Eef1akmt1	0.141804	lmin(0.11) lmin+1se(0.22)	lmin(0.9) lmin+1se(0.85)	merge.80096,merge.80098	2.8284,0.9553	5.9e-02,3.8e-01
Eef1d	0	lmin(0.0051) lmin+1se(0.047)	lmin(0.96) lmin+1se(0.89)	merge.91190_91191,merge.91180_91183_91205,merge.91202_91204	2.317,13.2247,6.6518	9.9e-02,0.0e+00,1.3e-03
Eef1e1	0.096022	lmin(0.012) lmin+1se(0.13)	lmin(0.79) lmin+1se(0.79)	merge.65833,merge.65812_65822	0.6588,3.3124	5.2e-01,3.6e-02
Eef2kmt	1	lmin(0.065) lmin+1se(0.065)	lmin(0.24) lmin+1se(0.24)	merge.97627	0.1439	0.87
Eepd1	0	lmin(0.12) lmin+1se(0.28)	lmin(0.84) lmin+1se(0.75)	merge.248076_248081_248085,merge.248072_248075,merge.248071	24.0909,0.7518,3.1587	0.0e+00,4.7e-01,4.3e-02
Efcab11	0.0877022	lmin(0.65) lmin+1se(0.65)	lmin(0.5) lmin+1se(0.5)	merge.59193	3.4223	0.033
Efcab7	0.00108435	lmin(0.091) lmin+1se(0.44)	lmin(0.76) lmin+1se(0.76)	merge.173730	8.3098	0.0002
Efhc1	0.0518068	lmin(0.34) lmin+1se(0.48)	lmin(0.64) lmin+1se(0.64)	merge.1010	4.0557	0.017
Efhd1	0.694701	lmin(1.5) lmin+1se(1.5)	lmin(0.76) lmin+1se(0.76)	merge.6866	0.73	0.48
Efhd2	0.00201519	lmin(0.52) lmin+1se(1.1)	lmin(0.87) lmin+1se(0.87)	merge.181742	7.8491	0.0004
Efna1	0.00108435	lmin(1.4) lmin+1se(1.4)	lmin(0.71) lmin+1se(0.71)	merge.162568_162589	8.6933	0.0002
Efna2	0	lmin(0.24) lmin+1se(0.72)	lmin(0.84) lmin+1se(0.5)	merge.26619	11.7723	0
Efnb1	1	lmin(0.37) lmin+1se(0.88)	lmin(0.88) lmin+1se(0.82)	merge.261783	0.0865	0.92
Efnb3	0.00371308	lmin(0.13) lmin+1se(0.7)	lmin(0.87) lmin+1se(0.67)	merge.40336_40359,merge.40366	7.1653,3.7472	8.0e-04,2.4e-02
Efs	0.014332	lmin(1e-04) lmin+1se(0.32)	lmin(0.84) lmin+1se(0.79)	merge.79622,merge.79606_79646	1.5467,5.562	2.1e-01,3.8e-03
Eftud2	0.0162845	lmin(0.0031) lmin+1se(0.013)	lmin(0.71) lmin+1se(0.65)	merge.46646,merge.46639,merge.46644	5.4334,0.0075,1.29	4.4e-03,9.9e-01,2.8e-01
Egfl7	0	lmin(0.049) lmin+1se(0.78)	lmin(0.96) lmin+1se(0.95)	merge.137460	29.7518	0
Egflam	0.055839	lmin(0.33) lmin+1se(0.98)	lmin(0.7) lmin+1se(0.72)	merge.85847,merge.85826,merge.85823	3.9685,0.2454,1.0895	1.9e-02,7.8e-01,3.4e-01
Egfr	0.399161	lmin(0.17) lmin+1se(0.68)	lmin(0.55) lmin+1se(0.49)	merge.33484	1.4983	0.22
Egr2	0.014332	lmin(0.021) lmin+1se(0.73)	lmin(0.62) lmin+1se(0.56)	merge.24675	5.5603	0.0038
Egr3	0.0582771	lmin(0.23) lmin+1se(1)	lmin(0.59) lmin+1se(0.59)	merge.82132_82135_82141_82169	3.9156	0.02
Ehbp1l1	0.68692	lmin(0.24) lmin+1se(0.93)	lmin(0.88) lmin+1se(0.43)	merge.127992,merge.127992	0.7474,0	4.7e-01,1.0e+00
Ehd2	0	lmin(0.18) lmin+1se(0.39)	lmin(0.77) lmin+1se(0.83)	merge.215847,merge.215849,merge.215848	20.0344,0.1977,0.851	0.0e+00,8.2e-01,4.3e-01
Ehd3	0.667029	lmin(0.27) lmin+1se(0.27)	lmin(0.58) lmin+1se(0.58)	merge.116131	0.7897	0.45
Ehd4	0.00108435	lmin(0.53) lmin+1se(1.1)	lmin(0.59) lmin+1se(0.59)	merge.147185_147191	8.424	0.0002
Eid1	0.0136793	lmin(0.17) lmin+1se(0.45)	lmin(0.79) lmin+1se(0.79)	merge.147818_147819	5.6319	0.0036
Eid2b	0.167217	lmin(0.21) lmin+1se(0.21)	lmin(0.6) lmin+1se(0.6)	merge.217350_217365_217374	2.6206	0.073
Eif1	0.904579	lmin(0.72) lmin+1se(0.72)	lmin(0.75) lmin+1se(0.75)	merge.45954	0.3244	0.72
Eif1a	0.345289	lmin(0.056) lmin+1se(0.33)	lmin(0.75) lmin+1se(0.65)	merge.122627_122640,merge.122636_122641	1.6934,0.6842	1.8e-01,5.0e-01
Eif1b	0.989933	lmin(0.15) lmin+1se(0.15)	lmin(0.28) lmin+1se(0.28)	merge.259759	0.1731	0.84
Eif2ak2	0.720183	lmin(0.4) lmin+1se(0.68)	lmin(0.6) lmin+1se(0.47)	merge.116562	0.6779	0.51
Eif2ak3	0.471498	lmin(0.29) lmin+1se(0.29)	lmin(0.36) lmin+1se(0.36)	merge.206946_206960_206966	1.2796	0.28
Eif2d	0	lmin(0.032) lmin+1se(0.1)	lmin(0.87) lmin+1se(0.85)	merge.10338_10346_10372,merge.10361,merge.10358,merge.10348_10349_10351	21.62,0.0406,0.0068,2.534	0.0e+00,9.6e-01,9.9e-01,7.9e-02
Eif2s1	0.684915	lmin(0.19) lmin+1se(0.19)	lmin(0.48) lmin+1se(0.48)	merge.56755	0.7505	0.47
Eif2s2	0.939902	lmin(0.16) lmin+1se(0.16)	lmin(0.37) lmin+1se(0.37)	merge.151318	0.2587	0.77
Eif3f	0.344948	lmin(0.0041) lmin+1se(0.28)	lmin(0.71) lmin+1se(0.76)	merge.225023	1.6949	0.18
Eif4a1	0.491617	lmin(0.68) lmin+1se(0.68)	lmin(0.48) lmin+1se(0.48)	merge.40378_40396	1.2196	0.3
Eif4a2	0.122023	lmin(0.15) lmin+1se(0.25)	lmin(0.37) lmin+1se(0.37)	merge.100370	3.0136	0.049
Eif4e	0.00245644	lmin(1e-04) lmin+1se(0.058)	lmin(0.73) lmin+1se(0.73)	merge.166813_166821_166824,merge.166807_166820_166825	5.1694,7.5237	5.7e-03,5.0e-04
Eif4e3	0.373865	lmin(0.12) lmin+1se(0.82)	lmin(0.65) lmin+1se(0.48)	merge.210096	1.5871	0.2
Eif4ebp1	0.723517	lmin(0.066) lmin+1se(0.35)	lmin(0.72) lmin+1se(0.33)	merge.234180_234181	0.6702	0.51
Eif4ebp2	0.00156544	lmin(0.0081) lmin+1se(0.011)	lmin(0.93) lmin+1se(0.93)	merge.23930,merge.23932,merge.23925,merge.23935,merge.23933,merge.23924,merge.23923,merge.23932	8.0383,8.1375,2.0987,1.9892,0.0423,1.4663,0.6025,0	3.0e-04,3.0e-04,1.2e-01,1.4e-01,9.6e-01,2.3e-01,5.5e-01,1.0e+00
Eif4enif1	0.898687	lmin(0.36) lmin+1se(0.36)	lmin(0.1) lmin+1se(0.1)	merge.31980_31992	0.3351	0.72
Eif5a	0.101674	lmin(0.18) lmin+1se(0.6)	lmin(0.64) lmin+1se(0.77)	merge.40443	3.2408	0.039
Elac1	0.000579593	lmin(0.17) lmin+1se(0.39)	lmin(0.78) lmin+1se(0.78)	merge.125317_125318	9.8952	0.0001
Elac2	1	lmin(0.11) lmin+1se(0.11)	lmin(0.28) lmin+1se(0.28)	merge.39527	0.08	0.92
Elavl1	0	lmin(0.097) lmin+1se(0.35)	lmin(0.7) lmin+1se(0.67)	merge.231240_231253	10.6931	0
Elavl3	0.588632	lmin(0.29) lmin+1se(1.1)	lmin(0.66) lmin+1se(0.45)	merge.247724_247776_247778_247789	0.9725	0.38
Elf3	0.319858	lmin(0.25) lmin+1se(0.41)	lmin(0.98) lmin+1se(0.98)	merge.11461,merge.11462,merge.11460	0.4903,1.794,0.8531	6.1e-01,1.7e-01,4.3e-01
Elf4	0.0415096	lmin(0.27) lmin+1se(0.57)	lmin(0.88) lmin+1se(0.76)	merge.261165	4.3284	0.013
Ell2	0.924456	lmin(0.52) lmin+1se(0.52)	lmin(0.35) lmin+1se(0.35)	merge.71078_71085_71090	0.2868	0.75
Elmo1	0.0689306	lmin(0.14) lmin+1se(0.55)	lmin(0.95) lmin+1se(0.79)	merge.63867	3.7129	0.024
Elmod2	0.000579593	lmin(1e-04) lmin+1se(0.37)	lmin(0.68) lmin+1se(0.68)	merge.238414	9.595	0.0001
Elmod3	0.00863753	lmin(0.0051) lmin+1se(0.01)	lmin(0.98) lmin+1se(0.98)	merge.207172_207181,merge.207198_207205,merge.207179,merge.207173_207174_207185	5.7082,4.1279,2.836,6.1618	3.3e-03,1.6e-02,5.9e-02,2.1e-03
Elovl1	0.0452872	lmin(0.33) lmin+1se(0.51)	lmin(0.5) lmin+1se(0.5)	merge.175762_175763	4.2189	0.015
Elovl2	0.260578	lmin(0.89) lmin+1se(0.89)	lmin(0.52) lmin+1se(0.52)	merge.66047	2.0573	0.13
Elovl4	0	lmin(1e-04) lmin+1se(0.61)	lmin(0.78) lmin+1se(0.78)	merge.255492	14.4621	0
Elovl6	0.117384	lmin(0.17) lmin+1se(0.45)	lmin(0.9) lmin+1se(0.42)	merge.166112,merge.166087	0.0132,3.0642	9.9e-01,4.7e-02
Elovl7	0	lmin(0.031) lmin+1se(0.11)	lmin(0.98) lmin+1se(0.95)	merge.73867_73868,merge.73881_73889_73890_73892,merge.73880,merge.73875,merge.73873	10.288,0.2951,3.276,1.7183,2.8104	0.0e+00,7.4e-01,3.8e-02,1.8e-01,6.0e-02
Emb	0.38609	lmin(0.35) lmin+1se(0.35)	lmin(0.52) lmin+1se(0.52)	merge.74800	1.5425	0.21
Emc1	0.0543552	lmin(0.24) lmin+1se(0.36)	lmin(0.53) lmin+1se(0.53)	merge.180815	3.9983	0.018
Emc10	0.937621	lmin(0.24) lmin+1se(0.24)	lmin(0.2) lmin+1se(0.2)	merge.219339_219361	0.263	0.77
Emc2	0.693969	lmin(0.14) lmin+1se(0.14)	lmin(0.33) lmin+1se(0.33)	merge.88460	0.7328	0.48
Emc3	0.0288969	lmin(0.27) lmin+1se(0.47)	lmin(0.38) lmin+1se(0.38)	merge.210906_210953	4.7528	0.0086
Emc7	0.000579593	lmin(0.37) lmin+1se(0.74)	lmin(0.59) lmin+1se(0.59)	merge.146329_146330_146335_146336	9.0909	0.0001
Emc8	0.0178353	lmin(0.059) lmin+1se(0.22)	lmin(0.95) lmin+1se(0.93)	merge.244207,merge.244197_244199	5.327,1.1781	4.9e-03,3.1e-01
Emc9	0.249398	lmin(0.68) lmin+1se(0.68)	lmin(0.68) lmin+1se(0.68)	merge.79775	2.1135	0.12
Emid1	0	lmin(0.0021) lmin+1se(0.44)	lmin(0.9) lmin+1se(0.62)	merge.32508,merge.32508	13.2494,0	0.0e+00,1.0e+00
Emilin1	0.00289533	lmin(0.52) lmin+1se(0.97)	lmin(0.79) lmin+1se(0.79)	merge.186861	7.3649	0.0006
Emilin3	0	lmin(0.0011) lmin+1se(0.62)	lmin(0.58) lmin+1se(0.58)	merge.152618	20.6992	0
Eml1	1	lmin(0.74) lmin+1se(1.2)	lmin(0.75) lmin+1se(0.76)	merge.60975	0.1476	0.86
Eml2	0.0491303	lmin(0.46) lmin+1se(0.56)	lmin(0.83) lmin+1se(0.83)	merge.216293_216307	4.1251	0.016
Eml5	0.357712	lmin(0.04) lmin+1se(0.081)	lmin(0.52) lmin+1se(0.52)	merge.59000,merge.59002	1.6471,0.9339	1.9e-01,3.9e-01
Eml6	0	lmin(0.015) lmin+1se(0.064)	lmin(0.95) lmin+1se(0.96)	merge.34564_34583_34584_34588_34589,merge.34553_34605,merge.34579	29.4838,69.886,0.7097	0.0e+00,0.0e+00,4.9e-01
Emp1	0	lmin(0.46) lmin+1se(0.86)	lmin(0.92) lmin+1se(0.95)	merge.213808_213811,merge.213827	11.3692,2.9068	0.0e+00,5.5e-02
Emp2	0.0386544	lmin(0.0051) lmin+1se(0.36)	lmin(0.76) lmin+1se(0.64)	merge.98160	4.4122	0.012
Emp3	0	lmin(0.075) lmin+1se(0.33)	lmin(0.72) lmin+1se(0.75)	merge.219804,merge.219805	13.3523,7.2985	0e+00,7e-04
En2	0.517875	lmin(0.066) lmin+1se(1.5)	lmin(0.88) lmin+1se(0.84)	merge.186450,merge.186449	1.148,0.7425	3.2e-01,4.8e-01
Endod1	0.0136793	lmin(0.13) lmin+1se(0.64)	lmin(0.67) lmin+1se(0.67)	merge.246989	5.6172	0.0036
Endov	0.964349	lmin(0.19) lmin+1se(0.19)	lmin(0.24) lmin+1se(0.24)	merge.50451_50453	0.2188	0.8
Enkd1	0.327395	lmin(0.013) lmin+1se(0.33)	lmin(0.93) lmin+1se(0.091)	merge.241290	1.7647	0.17
Eno4	0.273069	lmin(0.098) lmin+1se(0.32)	lmin(0.54) lmin+1se(0.54)	merge.134788	1.9999	0.14
Enoph1	0.767632	lmin(0.13) lmin+1se(0.33)	lmin(0.62) lmin+1se(0.55)	merge.191757,merge.191757	0.581,0	5.6e-01,1.0e+00
Enox1	0	lmin(0.019) lmin+1se(0.1)	lmin(0.96) lmin+1se(0.88)	merge.83140,merge.83161,merge.83111,merge.83090,merge.83126_83181,merge.83136	75.1202,0.6763,1.6308,5.9658,0.0291,0.6776	0.0e+00,5.1e-01,2.0e-01,2.6e-03,9.7e-01,5.1e-01
Enpp1	0.0473271	lmin(0.9) lmin+1se(1.4)	lmin(0.64) lmin+1se(0.64)	merge.20608	4.1699	0.015
Enpp2	0.786776	lmin(0.47) lmin+1se(0.47)	lmin(0.68) lmin+1se(0.68)	merge.88886	0.543	0.58
Enpp3	0.927832	lmin(0.05) lmin+1se(0.9)	lmin(0.82) lmin+1se(0.87)	merge.20622,merge.20633_20634,merge.20635,merge.20630	0.1281,0.2787,0.1048,0.0233	8.8e-01,7.6e-01,9.0e-01,9.8e-01
Enpp4	0.0312077	lmin(0.0011) lmin+1se(1.1)	lmin(0.6) lmin+1se(0.6)	merge.112611	4.6707	0.0094
Enpp5	1	lmin(0.075) lmin+1se(0.075)	lmin(0.22) lmin+1se(0.22)	merge.112609	0.0637	0.94
Entpd5	0.820799	lmin(0.22) lmin+1se(0.22)	lmin(0.44) lmin+1se(0.44)	merge.57894	0.4805	0.62
Eny2	0.395904	lmin(0.079) lmin+1se(0.24)	lmin(0.31) lmin+1se(0.31)	merge.88495	1.5092	0.22
Eomes	0.0200088	lmin(0.68) lmin+1se(2.8)	lmin(0.72) lmin+1se(0.72)	merge.259197_259200	5.1805	0.0056
Epas1	1	lmin(0.39) lmin+1se(0.6)	lmin(0.87) lmin+1se(0.82)	merge.117934,merge.117918	0,0	1e+00,1e+00
Epb41	1	lmin(1e-04) lmin+1se(0.66)	lmin(1) lmin+1se(0.89)	merge.178616,merge.178612,merge.178623,merge.178623	0,0,0,0	1e+00,1e+00,1e+00,1e+00
Epb41l1	0.172967	lmin(0.64) lmin+1se(0.82)	lmin(0.76) lmin+1se(0.76)	merge.151649	2.5774	0.076
Epb41l4a	1	lmin(0.023) lmin+1se(0.47)	lmin(1) lmin+1se(0.93)	merge.120998_121029_121048_121061	0	1
Epb41l5	0.0136793	lmin(0.14) lmin+1se(0.57)	lmin(0.85) lmin+1se(0.85)	merge.9444,merge.9445	0.1055,5.6237	9.0e-01,3.6e-03
Epha1	0.0194011	lmin(0.064) lmin+1se(0.22)	lmin(0.93) lmin+1se(0.93)	merge.205204_205206,merge.205200,merge.205201,merge.205199	5.2216,0.061,3.3444,0.2328	5.4e-03,9.4e-01,3.5e-02,7.9e-01
Epha2	0.160919	lmin(0.0011) lmin+1se(0.022)	lmin(0.89) lmin+1se(0.87)	merge.181545,merge.181547,merge.181548	2.6694,0.7727,0.4511	6.9e-02,4.6e-01,6.4e-01
Epha4	0.17531	lmin(0.05) lmin+1se(0.62)	lmin(0.76) lmin+1se(0.72)	merge.5958	2.5598	0.077
Epha7	0.145198	lmin(0.97) lmin+1se(0.97)	lmin(0.35) lmin+1se(0.35)	merge.169118	2.7964	0.061
Ephb2	1	lmin(0.47) lmin+1se(1.8)	lmin(0.73) lmin+1se(0.43)	merge.179974	0	1
Ephb6	1	lmin(0.47) lmin+1se(0.47)	lmin(0.54) lmin+1se(0.54)	merge.205164	0.0585	0.94
Ephx1	0.0317543	lmin(0.3) lmin+1se(0.46)	lmin(0.68) lmin+1se(0.65)	merge.16140,merge.16142	4.6471,3.1641	9.6e-03,4.2e-02
Ephx2	0.373989	lmin(0.6) lmin+1se(1.6)	lmin(0.89) lmin+1se(0.84)	merge.81601	1.5865	0.2
Ephx3	0.00108435	lmin(0.011) lmin+1se(0.015)	lmin(0.95) lmin+1se(0.89)	merge.111471_111477_111499,merge.111506,merge.111495,merge.111496,merge.111502,merge.111515_111520	0.8974,2.486,2.0397,8.3782,3.9783,1.0678	4.1e-01,8.3e-02,1.3e-01,2.0e-04,1.9e-02,3.4e-01
Epm2a	0.697731	lmin(0.48) lmin+1se(0.48)	lmin(0.52) lmin+1se(0.52)	merge.19246	0.7242	0.48
Epn2	0	lmin(0.0061) lmin+1se(0.092)	lmin(0.96) lmin+1se(0.94)	merge.38975,merge.38936_38990,merge.38960,merge.38956,merge.38961,merge.38961,merge.38956	85.1222,9.4734,38.4593,0.8491,0.1509,0,0	0.0e+00,1.0e-04,0.0e+00,4.3e-01,8.6e-01,1.0e+00,1.0e+00
Epn3	0.0159701	lmin(0.58) lmin+1se(1.8)	lmin(0.47) lmin+1se(0.47)	merge.44562	5.4407	0.0043
Epor	0.428465	lmin(0.074) lmin+1se(0.78)	lmin(0.78) lmin+1se(0.25)	merge.247734	1.407	0.24
Eppk1	1	lmin(0.71) lmin+1se(0.71)	lmin(0.61) lmin+1se(0.61)	merge.91238_91242	0.027	0.97
Eps15	0.0294671	lmin(0.21) lmin+1se(0.31)	lmin(0.62) lmin+1se(0.62)	merge.174959	4.7328	0.0088
Eps8	0	lmin(0.77) lmin+1se(1.1)	lmin(0.7) lmin+1se(0.7)	merge.214104	12.5209	0
Eps8l1	0.204419	lmin(0.069) lmin+1se(0.31)	lmin(0.76) lmin+1se(0.73)	merge.215440_215441,merge.215427,merge.215428	0.5268,1.3229,2.3652	5.9e-01,2.7e-01,9.4e-02
Eps8l3	0.625911	lmin(0.67) lmin+1se(0.67)	lmin(0.77) lmin+1se(0.77)	merge.164945_164947_164953_164991	0.8802	0.41
Epsti1	0	lmin(1e-04) lmin+1se(0.88)	lmin(0.64) lmin+1se(0.68)	merge.83193_83199	13.3801	0
Erap1	0.0619088	lmin(0.24) lmin+1se(1)	lmin(0.61) lmin+1se(0.61)	merge.71014	3.8447	0.021
Erbb2	0.0262276	lmin(0.077) lmin+1se(0.23)	lmin(0.79) lmin+1se(0.71)	merge.45617,merge.45616,merge.45614	4.8674,0.0473,3.7115	7.7e-03,9.5e-01,2.4e-02
Erbb4	0.345157	lmin(1.4) lmin+1se(1.4)	lmin(0.1) lmin+1se(0.1)	merge.4957	1.6939	0.18
Erc2	0.012709	lmin(0.043) lmin+1se(0.098)	lmin(0.96) lmin+1se(0.93)	merge.77115,merge.77104,merge.77163,merge.77151,merge.77180,merge.77136,merge.77172,merge.77115	5.7141,4.5457,0.9814,0.1101,0.4572,0.0017,1.575,0	3.3e-03,1.1e-02,3.7e-01,9.0e-01,6.3e-01,1.0e+00,2.1e-01,1.0e+00
Ercc6l	0.000579593	lmin(0.29) lmin+1se(0.99)	lmin(0.84) lmin+1se(0.84)	merge.261938	8.8171	0.0001
Erf	0.600893	lmin(0.3) lmin+1se(0.31)	lmin(0.52) lmin+1se(0.52)	merge.216900	0.9409	0.39
Erg	0	lmin(0.77) lmin+1se(1.3)	lmin(0.94) lmin+1se(0.94)	merge.106332_106333_106357_106359	26.313	0
Erh	0.279791	lmin(0.1) lmin+1se(1.7)	lmin(0.84) lmin+1se(0.73)	merge.57166_57186	1.9696	0.14
Eri1	0.0373227	lmin(0.11) lmin+1se(0.21)	lmin(0.93) lmin+1se(0.81)	merge.234742,merge.234743	4.4604,1.4076	1.2e-02,2.4e-01
Erich2	0.518456	lmin(0.0081) lmin+1se(1.4)	lmin(0.84) lmin+1se(0.36)	merge.142584	1.1454	0.32
Erlec1	0.981755	lmin(0.074) lmin+1se(0.074)	lmin(-0.12) lmin+1se(-0.12)	merge.34690	0.188	0.83
Erlin1	0.276693	lmin(0.068) lmin+1se(0.2)	lmin(0.93) lmin+1se(0.82)	merge.132472,merge.132475,merge.132473	1.24,0.5841,1.9831	2.9e-01,5.6e-01,1.4e-01
Ern1	0.00568988	lmin(0.0031) lmin+1se(0.04)	lmin(0.99) lmin+1se(0.96)	merge.47392,merge.47398,merge.47395,merge.47399,merge.47386	2.8783,4.2102,6.6404,0.1838,2.5158	5.6e-02,1.5e-02,1.3e-03,8.3e-01,8.1e-02
Ero1l	1	lmin(0.069) lmin+1se(0.26)	lmin(0.96) lmin+1se(0.47)	merge.78594_78605	0.0316	0.97
Ero1lb	0.2634	lmin(0.59) lmin+1se(0.59)	lmin(0.38) lmin+1se(0.38)	merge.63385	2.0442	0.13
Erp29	0	lmin(0.0011) lmin+1se(0.0051)	lmin(0.78) lmin+1se(0.84)	merge.196333_196345,merge.196354,merge.196350	137.1333,12.468,8e-04	0e+00,0e+00,1e+00
Errfi1	0	lmin(0.11) lmin+1se(0.22)	lmin(0.49) lmin+1se(0.49)	merge.183322_183336_183337	16.4496	0
Esco1	0	lmin(0.095) lmin+1se(0.26)	lmin(0.84) lmin+1se(0.84)	merge.119194_119210	18.3409	0
Esco2	0.102486	lmin(0.33) lmin+1se(0.99)	lmin(0.7) lmin+1se(0.7)	merge.81530	3.2304	0.04
Esd	0.00330546	lmin(0.071) lmin+1se(0.26)	lmin(0.66) lmin+1se(0.66)	merge.82613_82614	7.2996	0.0007
Esf1	0.0776548	lmin(0.029) lmin+1se(0.29)	lmin(0.48) lmin+1se(0.48)	merge.149538	3.5697	0.028
Esm1	0.678324	lmin(1.2) lmin+1se(1.2)	lmin(0.34) lmin+1se(0.34)	merge.74456	0.7656	0.47
Espl1	0.294482	lmin(0.84) lmin+1se(1)	lmin(0.6) lmin+1se(0.6)	merge.96976	1.8998	0.15
Esrp1	0.851736	lmin(0.39) lmin+1se(3.3)	lmin(0.92) lmin+1se(0.36)	merge.168657	0.4194	0.66
Esrp2	0.616185	lmin(1e-04) lmin+1se(0.69)	lmin(0.66) lmin+1se(0.55)	merge.241405	0.903	0.41
Esrrg	0	lmin(0.18) lmin+1se(0.97)	lmin(0.99) lmin+1se(0.99)	merge.17281,merge.17268	6.6837,11.137	1.3e-03,0.0e+00
Esyt1	0.751717	lmin(0.25) lmin+1se(0.25)	lmin(0.59) lmin+1se(0.59)	merge.31828	0.614	0.54
Esyt2	0	lmin(0.015) lmin+1se(0.026)	lmin(0.87) lmin+1se(0.87)	merge.62409_62414,merge.62415,merge.62418_62431,merge.62412,merge.62423,merge.62420	19.1501,2.4966,0.256,0.7092,1.0785,0.0385	0.0e+00,8.2e-02,7.7e-01,4.9e-01,3.4e-01,9.6e-01
Esyt3	0	lmin(0.15) lmin+1se(0.53)	lmin(0.87) lmin+1se(0.87)	merge.256500_256501	14.0117	0
Etaa1	0.359683	lmin(0.095) lmin+1se(0.34)	lmin(0.54) lmin+1se(0.54)	merge.33560	1.64	0.19
Etf1	0.141804	lmin(0.04) lmin+1se(0.29)	lmin(0.81) lmin+1se(0.48)	merge.121253	2.8289	0.059
Etfb	0.991212	lmin(0.15) lmin+1se(0.15)	lmin(0.32) lmin+1se(0.32)	merge.219153	0.1698	0.84
Etfdh	0.0938506	lmin(0.1) lmin+1se(0.19)	lmin(0.67) lmin+1se(0.67)	merge.161406_161407_161419,merge.161402_161405	3.3401,0.7527	3.5e-02,4.7e-01
Ethe1	0	lmin(0.18) lmin+1se(0.41)	lmin(0.58) lmin+1se(0.58)	merge.216687	12.8898	0
Etl4	0.638028	lmin(0.28) lmin+1se(1.1)	lmin(0.9) lmin+1se(0.82)	merge.136627	0.8522	0.43
Ets1	0.0627395	lmin(0.12) lmin+1se(0.45)	lmin(0.87) lmin+1se(0.87)	merge.248659_248667,merge.248669_248677,merge.248675,merge.248659_248667	3.8267,0.7153,1.7059,0	2.2e-02,4.9e-01,1.8e-01,1.0e+00
Ets2	0	lmin(1e-04) lmin+1se(0.0061)	lmin(0.94) lmin+1se(0.94)	merge.106407,merge.106410,merge.106412,merge.106414_106420_106429,merge.106416	16.3003,4.1476,0.0073,0.0227,0.1476	0.0e+00,1.6e-02,9.9e-01,9.8e-01,8.6e-01
Etv1	0.923162	lmin(0.32) lmin+1se(0.86)	lmin(0.58) lmin+1se(0.2)	merge.54056_54062_54063	0.2894	0.75
Etv2	0.356138	lmin(0.4) lmin+1se(2)	lmin(0.78) lmin+1se(0.6)	merge.217985	1.6522	0.19
Etv5	0	lmin(0.28) lmin+1se(0.39)	lmin(0.99) lmin+1se(0.99)	merge.100248,merge.100243,merge.100245,merge.100229_100249_100272	14.1454,1.616,1.1148,2.0003	0.0e+00,2.0e-01,3.3e-01,1.4e-01
Eva1a	0.88034	lmin(0.39) lmin+1se(0.39)	lmin(0.22) lmin+1se(0.22)	merge.207348	0.3682	0.69
Eva1b	0	lmin(0.017) lmin+1se(0.056)	lmin(0.98) lmin+1se(0.98)	merge.177178,merge.177167_177174,merge.177180	18.9949,4.6043,3.7332	0.0e+00,1.0e-02,2.4e-02
Evi2a	0	lmin(0.27) lmin+1se(0.6)	lmin(0.72) lmin+1se(0.68)	merge.42383,merge.42385	27.1248,0.7594	0.0e+00,4.7e-01
Evi5l	0.0178353	lmin(0.032) lmin+1se(0.19)	lmin(0.85) lmin+1se(0.76)	merge.231225,merge.231221	2.6151,5.3154	7.3e-02,4.9e-03
Evl	0.0740171	lmin(0.036) lmin+1se(0.11)	lmin(0.93) lmin+1se(0.88)	merge.61019,merge.61036,merge.61038,merge.61062_61064,merge.61035,merge.61035	3.6269,0.1738,0.0628,0.278,3e-04,0	2.7e-02,8.4e-01,9.4e-01,7.6e-01,1.0e+00,1.0e+00
Evx1	0.00289533	lmin(0.54) lmin+1se(2.3)	lmin(0.78) lmin+1se(0.75)	merge.205993	7.3789	0.0006
Ewsr1	0.78485	lmin(0.28) lmin+1se(0.28)	lmin(0.14) lmin+1se(0.14)	merge.32484_32509	0.5477	0.58
Exd1	0.655757	lmin(0.059) lmin+1se(0.3)	lmin(0.53) lmin+1se(0.55)	merge.147071	0.8123	0.44
Exo5	0.626724	lmin(0.12) lmin+1se(0.12)	lmin(0.49) lmin+1se(0.49)	merge.176277	0.8786	0.42
Exoc1	0.867427	lmin(0.21) lmin+1se(0.21)	lmin(0.33) lmin+1se(0.33)	merge.190710	0.3911	0.68
Exoc3	0.243196	lmin(0.045) lmin+1se(0.25)	lmin(0.75) lmin+1se(0.75)	merge.70980	2.1463	0.12
Exoc3l	0.0172255	lmin(0.53) lmin+1se(1.1)	lmin(0.84) lmin+1se(0.84)	merge.241188_241196	5.3565	0.0047
Exoc3l4	0.000579593	lmin(0.48) lmin+1se(1.1)	lmin(0.79) lmin+1se(0.79)	merge.61755_61758	9.8014	0.0001
Exoc5	0.000579593	lmin(0.0061) lmin+1se(0.45)	lmin(0.71) lmin+1se(0.71)	merge.79155	8.8094	0.0001
Exosc1	0.0712213	lmin(0.0051) lmin+1se(0.0071)	lmin(0.96) lmin+1se(0.98)	merge.132059,merge.132058_132079_132087,merge.132051_132056_132063_132077,merge.132060,merge.132074_132088,merge.132030_132031_132053	3.6727,1.0403,0.0133,0.9904,0.0449,2.5249	2.5e-02,3.5e-01,9.9e-01,3.7e-01,9.6e-01,8.0e-02
Exosc2	0	lmin(1e-04) lmin+1se(0.26)	lmin(0.78) lmin+1se(0.82)	merge.139080,merge.139084	10.7409,1.6047	0.0e+00,2.0e-01
Exosc3	0.920065	lmin(0.057) lmin+1se(0.22)	lmin(0.65) lmin+1se(0.33)	merge.170423	0.2938	0.75
Exosc6	0	lmin(0.0011) lmin+1se(0.0031)	lmin(0.83) lmin+1se(0.86)	merge.242365,merge.242364,merge.242345_242351,merge.242364,merge.242362,merge.242364	11.9678,0.1729,2.1095,0,0.1726,2.4338	0.0e+00,8.4e-01,1.2e-01,1.0e+00,8.4e-01,8.8e-02
Exosc7	1	lmin(0.059) lmin+1se(0.059)	lmin(0.018) lmin+1se(0.018)	merge.260397	0.0588	0.94
Ext2	1	lmin(0.16) lmin+1se(0.3)	lmin(0.89) lmin+1se(0.65)	merge.145119	0.0835	0.92
Extl1	0	lmin(0.068) lmin+1se(0.19)	lmin(0.95) lmin+1se(0.98)	merge.179225	47.4705	0
Extl3	0.0754708	lmin(0.0041) lmin+1se(0.0091)	lmin(0.92) lmin+1se(0.94)	merge.81366,merge.81365,merge.81370,merge.81359_81369,merge.81367	0.5734,1.7136,2.0685,3.604,0.7095	5.6e-01,1.8e-01,1.3e-01,2.7e-02,4.9e-01
Eya4	0.00412474	lmin(0.72) lmin+1se(1.3)	lmin(0.54) lmin+1se(0.54)	merge.20499	7.0399	0.0009
Ezh1	0.877229	lmin(0.2) lmin+1se(0.2)	lmin(0.38) lmin+1se(0.38)	merge.46208_46217_46222	0.3744	0.69
Ezh2	0.812882	lmin(0.58) lmin+1se(0.58)	lmin(0.56) lmin+1se(0.56)	merge.205292	0.4954	0.61
F11r	0.485608	lmin(0.11) lmin+1se(0.34)	lmin(0.75) lmin+1se(0.75)	merge.14909	1.2377	0.29
F2rl1	0	lmin(0.092) lmin+1se(0.73)	lmin(0.89) lmin+1se(0.85)	merge.72326	20.0173	0
F3	0.897662	lmin(0.61) lmin+1se(0.61)	lmin(0.37) lmin+1se(0.37)	merge.165642	0.3367	0.71
F5	0.263334	lmin(0.29) lmin+1se(0.86)	lmin(0.31) lmin+1se(0.35)	merge.13961	2.0449	0.13
F8	0	lmin(1e-04) lmin+1se(0.4)	lmin(0.55) lmin+1se(0.55)	merge.261574	10.5293	0
Faah	1	lmin(0.13) lmin+1se(0.13)	lmin(0.091) lmin+1se(0.091)	merge.175277_175297	0.0508	0.95
Fabp5	0.600132	lmin(1) lmin+1se(1)	lmin(0.21) lmin+1se(0.21)	merge.157435	0.9427	0.39
Fabp7	1	lmin(2) lmin+1se(2)	lmin(0.42) lmin+1se(0.42)	merge.23081	0.0276	0.97
Fads2	0.630643	lmin(0.45) lmin+1se(0.45)	lmin(0.58) lmin+1se(0.58)	merge.128717	0.8705	0.42
Fads3	0	lmin(0.0061) lmin+1se(0.011)	lmin(0.99) lmin+1se(0.99)	merge.128682_128684_128685_128710,merge.128700,merge.128692,merge.128691,merge.128701_128702	37.3339,1.0364,2.9546,0.904,12.6274	0.0e+00,3.5e-01,5.2e-02,4.1e-01,0.0e+00
Fads6	0.794502	lmin(0.38) lmin+1se(0.38)	lmin(0.27) lmin+1se(0.27)	merge.48989_49062	0.5282	0.59
Fah	1	lmin(0.065) lmin+1se(0.065)	lmin(0.055) lmin+1se(0.055)	merge.223130	0.0685	0.93
Fahd1	1	lmin(0.047) lmin+1se(0.047)	lmin(0.26) lmin+1se(0.26)	merge.109238	0.042	0.96
Fahd2a	0.752707	lmin(0.39) lmin+1se(0.39)	lmin(0.49) lmin+1se(0.49)	merge.148067	0.6119	0.54
Faim	0.46447	lmin(0.18) lmin+1se(0.18)	lmin(0.18) lmin+1se(0.18)	merge.256421	1.2984	0.27
Fam101a	0.385124	lmin(0.17) lmin+1se(0.61)	lmin(0.81) lmin+1se(0.65)	merge.197344	1.546	0.21
Fam101b	0.20244	lmin(0.16) lmin+1se(0.56)	lmin(0.62) lmin+1se(0.65)	merge.41587	2.3776	0.093
Fam103a1	0.00568988	lmin(0.19) lmin+1se(0.49)	lmin(0.83) lmin+1se(0.83)	merge.222765_222766_222768,merge.222751	0.2128,6.6614	8.1e-01,1.3e-03
Fam105a	0.00108435	lmin(0.58) lmin+1se(0.89)	lmin(0.89) lmin+1se(0.89)	merge.86977,merge.86973_86988_86995	8.6239,0.7102	2.0e-04,4.9e-01
Fam107a	0.708121	lmin(1.3) lmin+1se(1.3)	lmin(0.6) lmin+1se(0.6)	merge.75102	0.7015	0.5
Fam107b	0.454997	lmin(0.18) lmin+1se(0.36)	lmin(0.88) lmin+1se(0.88)	merge.135095,merge.135096	0.3681,1.3257	6.9e-01,2.7e-01
Fam109b	0	lmin(1e-04) lmin+1se(0.05)	lmin(0.77) lmin+1se(0.82)	merge.92918,merge.92920	32.3935,4.8512	0.0e+00,7.8e-03
Fam110c	0.000579593	lmin(0.45) lmin+1se(1.2)	lmin(0.84) lmin+1se(0.84)	merge.53439	9.3903	0.0001
Fam111a	0	lmin(0.35) lmin+1se(0.71)	lmin(0.85) lmin+1se(0.85)	merge.129122	14.7139	0
Fam114a1	0.0209524	lmin(0.28) lmin+1se(0.54)	lmin(0.95) lmin+1se(0.95)	merge.189586,merge.189577_189609_189612,merge.189577_189609_189612	0.1396,5.1398,0	8.7e-01,5.9e-03,1.0e+00
Fam120b	0.56993	lmin(0.23) lmin+1se(0.23)	lmin(0.32) lmin+1se(0.32)	merge.108589	1.0176	0.36
Fam120c	0.0351361	lmin(0.0011) lmin+1se(0.46)	lmin(0.6) lmin+1se(0.6)	merge.262413	4.5252	0.011
Fam122a	1	lmin(0.26) lmin+1se(0.26)	lmin(0.45) lmin+1se(0.45)	merge.130075	0.0879	0.92
Fam124a	0.904007	lmin(0.024) lmin+1se(0.37)	lmin(0.52) lmin+1se(0.21)	merge.80808	0.3252	0.72
Fam124b	0.0229496	lmin(0.0011) lmin+1se(0.062)	lmin(0.85) lmin+1se(0.85)	merge.6182,merge.6181,merge.6183	5.0207,2.6672,3.859	6.6e-03,6.9e-02,2.1e-02
Fam131b	0	lmin(0.12) lmin+1se(0.51)	lmin(0.82) lmin+1se(0.82)	merge.205204_205206	11.8581	0
Fam131c	0.120075	lmin(0.98) lmin+1se(2.4)	lmin(0.66) lmin+1se(0.66)	merge.181577	3.0341	0.048
Fam132a	0.854538	lmin(0.36) lmin+1se(0.36)	lmin(0.62) lmin+1se(0.62)	merge.184934	0.4136	0.66
Fam132b	0	lmin(0.052) lmin+1se(0.12)	lmin(0.77) lmin+1se(0.77)	merge.7824,merge.7820	10.2251,6.0293	0.0e+00,2.4e-03
Fam134a	0.962881	lmin(0.039) lmin+1se(0.22)	lmin(0.58) lmin+1se(0.067)	merge.5724	0.221	0.8
Fam13a	0.305986	lmin(0.49) lmin+1se(1)	lmin(0.68) lmin+1se(0.65)	merge.206687	1.8504	0.16
Fam149a	0.0570706	lmin(0.47) lmin+1se(1)	lmin(0.88) lmin+1se(0.92)	merge.235253_235257	3.9421	0.019
Fam151b	0.407775	lmin(1e-04) lmin+1se(0.58)	lmin(0.71) lmin+1se(0.71)	merge.71817	1.4695	0.23
Fam159a	0.218133	lmin(0.43) lmin+1se(1.1)	lmin(0.77) lmin+1se(0.77)	merge.174839	2.2839	0.1
Fam160a1	1	lmin(0.44) lmin+1se(0.44)	lmin(0.39) lmin+1se(0.39)	merge.161936	0.0652	0.94
Fam161a	0.829006	lmin(0.39) lmin+1se(0.39)	lmin(0.61) lmin+1se(0.61)	merge.34178_34179	0.4638	0.63
Fam162a	0	lmin(0.036) lmin+1se(0.17)	lmin(0.96) lmin+1se(0.9)	merge.102397,merge.102403,merge.102394	24.3243,4.4333,4.3277	0.0e+00,1.2e-02,1.3e-02
Fam163b	0.14952	lmin(2.3) lmin+1se(2.3)	lmin(0.64) lmin+1se(0.64)	merge.137588	2.7612	0.063
Fam168a	0.275666	lmin(0.13) lmin+1se(0.25)	lmin(0.66) lmin+1se(0.67)	merge.224403_224424	1.9882	0.14
Fam169a	0	lmin(1e-04) lmin+1se(0.37)	lmin(0.83) lmin+1se(0.73)	merge.72526,merge.72532	13.3773,1.0194	0.0e+00,3.6e-01
Fam171a2	0.000579593	lmin(0.02) lmin+1se(0.052)	lmin(0.9) lmin+1se(0.95)	merge.46534,merge.46530_46544,merge.46526_46531,merge.46539,merge.46536	9.1806,1.6249,1.07,2.384,3.3934	1.0e-04,2.0e-01,3.4e-01,9.2e-02,3.4e-02
Fam171b	0.0274221	lmin(0.0011) lmin+1se(0.33)	lmin(0.65) lmin+1se(0.62)	merge.144010,merge.143997_144000	4.8116,1.1726	8.1e-03,3.1e-01
Fam172a	0.00201519	lmin(0.043) lmin+1se(0.31)	lmin(0.75) lmin+1se(0.64)	merge.71175	7.7618	0.0004
Fam173b	1	lmin(0.23) lmin+1se(0.23)	lmin(-0.018) lmin+1se(-0.018)	merge.87326_87329_87330	0.012	0.99
Fam175b	0.593716	lmin(0.0051) lmin+1se(0.36)	lmin(0.87) lmin+1se(0.22)	merge.228647_228665	0.9587	0.38
Fam178b	0	lmin(0.016) lmin+1se(0.027)	lmin(0.99) lmin+1se(0.99)	merge.1989,merge.2019,merge.1992,merge.1989,merge.1985,merge.1978,merge.1989,merge.2017	7.6744,0.0281,24.8728,0,0.3838,2.7962,0.3504,0.059	5.0e-04,9.7e-01,0.0e+00,1.0e+00,6.8e-01,6.1e-02,7.0e-01,9.4e-01
Fam181b	0.0359518	lmin(0.18) lmin+1se(0.49)	lmin(0.67) lmin+1se(0.55)	merge.223399_223404	4.4978	0.011
Fam183b	0	lmin(0.18) lmin+1se(1.5)	lmin(0.78) lmin+1se(0.78)	merge.38248	36.0659	0
Fam184a	0.83029	lmin(0.93) lmin+1se(0.93)	lmin(0.5) lmin+1se(0.5)	merge.22915	0.4602	0.63
Fam184b	0.288851	lmin(0.44) lmin+1se(0.44)	lmin(0.6) lmin+1se(0.6)	merge.188916	1.9259	0.15
Fam185a	0.987997	lmin(0.38) lmin+1se(0.38)	lmin(0.53) lmin+1se(0.53)	merge.185589	0.1782	0.84
Fam187b	0.104214	lmin(0.65) lmin+1se(0.88)	lmin(0.7) lmin+1se(0.7)	merge.218074	3.2108	0.04
Fam188b	0.328065	lmin(0.036) lmin+1se(0.27)	lmin(0.81) lmin+1se(0.78)	merge.206502,merge.206495	1.76,1.3926	1.7e-01,2.5e-01
Fam193b	0.958505	lmin(0.31) lmin+1se(0.31)	lmin(0.12) lmin+1se(0.12)	merge.68728_68734	0.2293	0.8
Fam196b	0.00156544	lmin(0.019) lmin+1se(0.17)	lmin(0.9) lmin+1se(0.92)	merge.35334,merge.35325,merge.35335,merge.35330	4.8461,8.2331,0.8376,0.746	7.9e-03,3.0e-04,4.3e-01,4.7e-01
Fam199x	0	lmin(0.15) lmin+1se(0.48)	lmin(0.95) lmin+1se(0.95)	merge.262235	20.8418	0
Fam19a2	0.590023	lmin(1e-04) lmin+1se(0.81)	lmin(0.39) lmin+1se(0.39)	merge.31244	0.9687	0.38
Fam19a4	0.17531	lmin(0.29) lmin+1se(1.9)	lmin(0.8) lmin+1se(0.67)	merge.209830	2.5605	0.077
Fam19a5	0.368931	lmin(0.14) lmin+1se(1.1)	lmin(0.6) lmin+1se(0.5)	merge.94352	1.6064	0.2
Fam206a	1	lmin(0.04) lmin+1se(0.04)	lmin(0.055) lmin+1se(0.055)	merge.171555	0.0423	0.96
Fam208a	0.00531799	lmin(0.11) lmin+1se(0.37)	lmin(0.76) lmin+1se(0.73)	merge.77081	6.7262	0.0012
Fam208b	0.157554	lmin(0.033) lmin+1se(0.33)	lmin(0.59) lmin+1se(0.59)	merge.62740	2.6959	0.068
Fam20a	0.572869	lmin(0.33) lmin+1se(0.77)	lmin(0.72) lmin+1se(0.72)	merge.48104	1.0107	0.36
Fam20b	0.00245644	lmin(0.11) lmin+1se(0.23)	lmin(0.93) lmin+1se(0.93)	merge.13263_13287_13290,merge.13289	2.2797,7.6532	1e-01,5e-04
Fam210b	0.590877	lmin(0.052) lmin+1se(0.6)	lmin(0.7) lmin+1se(0.65)	merge.155283	0.9672	0.38
Fam213a	0.290639	lmin(0.47) lmin+1se(0.47)	lmin(0.56) lmin+1se(0.56)	merge.78519	1.9172	0.15
Fam214a	0	lmin(0.0091) lmin+1se(0.047)	lmin(0.99) lmin+1se(0.99)	merge.254895_254921,merge.254917_254918,merge.254905_254906_254911,merge.254891	2.9689,2.0479,14.7359,1.5779	5.1e-02,1.3e-01,0.0e+00,2.1e-01
Fam214b	0.282982	lmin(0.15) lmin+1se(0.28)	lmin(0.89) lmin+1se(0.85)	merge.169967,merge.169972,merge.169968,merge.169967	1.9547,0.0564,1.826,0	1.4e-01,9.5e-01,1.6e-01,1.0e+00
Fam216a	0.00108435	lmin(0.015) lmin+1se(0.48)	lmin(0.85) lmin+1se(0.44)	merge.196637_196658	8.5445	0.0002
Fam217b	0.750308	lmin(0.37) lmin+1se(0.86)	lmin(0.75) lmin+1se(0.75)	merge.156083	0.6166	0.54
Fam219a	0	lmin(0.034) lmin+1se(0.071)	lmin(0.83) lmin+1se(0.85)	merge.169874,merge.169877,merge.169869	54.7363,3.0545,2.6257	0.0e+00,4.7e-02,7.2e-02
Fam221a	0.33365	lmin(0.22) lmin+1se(0.22)	lmin(0.61) lmin+1se(0.61)	merge.205580	1.739	0.18
Fam222a	0	lmin(0.011) lmin+1se(0.12)	lmin(0.99) lmin+1se(0.96)	merge.194291_194319,merge.194317,merge.194334,merge.194302_194303_194315_194316_194354,merge.194327,merge.194317,merge.194317	20.5468,6.4625,4.1124,6.5991,0.9976,0,0.0798	0.0e+00,1.6e-03,1.6e-02,1.4e-03,3.7e-01,1.0e+00,9.2e-01
Fam229b	0.371439	lmin(0.0011) lmin+1se(0.32)	lmin(0.28) lmin+1se(0.28)	merge.21426	1.5965	0.2
Fam234a	0.000579593	lmin(0.23) lmin+1se(0.79)	lmin(0.82) lmin+1se(0.82)	merge.109618_109645	8.8717	0.0001
Fam234b	0	lmin(0.0081) lmin+1se(0.015)	lmin(0.98) lmin+1se(0.96)	merge.213797_213808_213811,merge.213792,merge.213790,merge.213784_213785_213800,merge.213794	22.9857,5.4509,1.1788,4.0828,6.9675	0.0e+00,4.3e-03,3.1e-01,1.7e-02,9.0e-04
Fam25c	0.000579593	lmin(1e-04) lmin+1se(0.13)	lmin(0.76) lmin+1se(0.66)	merge.78199_78207,merge.78206,merge.78193_78203,merge.78210,merge.78204	8.5837,0.4884,8.9449,0.5451,2.7793	2.0e-04,6.1e-01,1.0e-04,5.8e-01,6.2e-02
Fam26e	0.88034	lmin(0.49) lmin+1se(0.49)	lmin(0.15) lmin+1se(0.15)	merge.21174	0.3689	0.69
Fam26f	0.00568988	lmin(0.42) lmin+1se(1)	lmin(0.7) lmin+1se(0.7)	merge.21176	6.6825	0.0013
Fam32a	0.0535732	lmin(0.019) lmin+1se(0.13)	lmin(0.94) lmin+1se(0.87)	merge.237364_237365,merge.237329	1.4352,4.0185	2.4e-01,1.8e-02
Fam35a	0.836497	lmin(0.26) lmin+1se(0.47)	lmin(0.68) lmin+1se(0.59)	merge.78196	0.4478	0.64
Fam3a	1	lmin(0.079) lmin+1se(0.079)	lmin(-0.31) lmin+1se(-0.31)	merge.261557	0.0946	0.91
Fam43a	0.320469	lmin(0.13) lmin+1se(0.3)	lmin(0.89) lmin+1se(0.72)	merge.101147,merge.101149	0.4511,1.7917	6.4e-01,1.7e-01
Fam45a	0.675905	lmin(0.12) lmin+1se(0.37)	lmin(0.62) lmin+1se(0.66)	merge.134941_134946_134951	0.7717	0.46
Fam46a	0.000579593	lmin(0.069) lmin+1se(0.24)	lmin(0.85) lmin+1se(0.85)	merge.255534,merge.255533,merge.255532	9.0049,0.2586,1.6515	1.0e-04,7.7e-01,1.9e-01
Fam53b	0.804268	lmin(0.2) lmin+1se(0.5)	lmin(0.85) lmin+1se(0.75)	merge.228617	0.5098	0.6
Fam57a	0.0399565	lmin(0.0071) lmin+1se(0.25)	lmin(0.81) lmin+1se(0.45)	merge.41623	4.3722	0.013
Fam60a	0.956754	lmin(0.0011) lmin+1se(1.6)	lmin(0.9) lmin+1se(0.59)	merge.215203_215205	0.2326	0.79
Fam63b	0.00606615	lmin(0.3) lmin+1se(1.4)	lmin(0.68) lmin+1se(0.68)	merge.254411	6.5939	0.0014
Fam64a	0.182965	lmin(0.068) lmin+1se(0.89)	lmin(0.92) lmin+1se(0.98)	merge.40794	2.506	0.082
Fam65a	0.051366	lmin(0.051) lmin+1se(0.46)	lmin(0.95) lmin+1se(0.47)	merge.241262	4.0709	0.017
Fam65c	0.599082	lmin(0.39) lmin+1se(1.4)	lmin(0.56) lmin+1se(0.65)	merge.154257	0.9464	0.39
Fam71e1	0.51371	lmin(0.14) lmin+1se(0.86)	lmin(0.67) lmin+1se(0.77)	merge.219322_219323_219374	1.1584	0.31
[truncated: 4,716 more rows]

## Sheet: DiffSet(CREs)
gene	type	preds	dropInVariance	pvalue	padj
0610010F05Rik	1se	merge.34241	6.9761	0.0009	0.00412473
0610010K14Rik	1se	merge.40505	0.4409	0.6435	0.840597
0610040J01Rik	1se	merge.189402	22.0023	0	0
0610040J01Rik	1se	merge.189392	0.5203	0.5943	0.798764
0610040J01Rik	1se	merge.189409_189412_189413	1.2859	0.2764	0.469365
0610040J01Rik	1se	merge.189394	0.3285	0.72	0.902455
0610040J01Rik	1se	merge.189391	4.1785	0.0153	0.0468021
1110001J03Rik	1se	merge.204823	3.4265	0.0325	0.0875138
1110032A03Rik	1se	merge.251073_251077	5.4918	0.0041	0.015315
1110032F04Rik	1se	merge.161111	2.7505	0.0639	0.150718
1110051M20Rik	1se	merge.144478	0.377	0.6859	0.875986
1110065P20Rik	1se	merge.176757	0.6593	0.5172	0.72826
1190007I07Rik	1se	merge.27080	0.1604	0.8518	0.997198
1300017J02Rik	1se	merge.256984	21.081	0	0
1300017J02Rik	1se	merge.256977	0.8868	0.412	0.62375
1300017J02Rik	1se	merge.256986	1.7309	0.1771	0.335653
1300017J02Rik	1se	merge.256966_256974_256987	3.4419	0.032	0.0864267
1600002H07Rik	1se	merge.109060	14.1419	0	0
1600002H07Rik	1se	merge.109065	6.9523	0.001	0.00453144
1600002H07Rik	1se	merge.109049_109050_109075	2.263	0.104	0.221734
1600002H07Rik	1se	merge.109062	2.6648	0.0696	0.161391
1600002K03Rik	1se	merge.26618	2.4041	0.0904	0.19813
1600012H06Rik	1se	merge.108516	1.9265	0.1457	0.288851
1700003E16Rik	1se	merge.207467	7.1142	0.0008	0.00371308
1700003E16Rik	1se	merge.207470	0.9595	0.3831	0.593408
1700007K13Rik	1se	merge.138075	1.6863	0.1852	0.347116
1700007K13Rik	1se	merge.138066	1.8244	0.1613	0.311834
1700008O03Rik	1se	merge.219296_219322_219323	1.5208	0.2185	0.392332
1700008O03Rik	1se	merge.219298	3.3466	0.0352	0.0935328
1700008O03Rik	1se	merge.219305	3.5841	0.0278	0.0767888
1700019D03Rik	1se	merge.3562	5.4005	0.0045	0.0166072
1700025G04Rik	1se	merge.12501	30.3328	0	0
1700029P11Rik	1se	merge.92813	10.7195	0	0
1700040L02Rik	1se	merge.24818	1.5836	0.2052	0.374793
1700061G19Rik	1se	merge.114528_114546_114549	5.334	0.0048	0.0175369
1700066M21Rik	1se	merge.3900	3.6958	0.0248	0.0698915
1700067K01Rik	1se	merge.238555_238556	2.4401	0.0872	0.192599
1700067K01Rik	1se	merge.238536_238552	8.3998	0.0002	0.00108435
1700067K01Rik	1se	merge.238554	0.1355	0.8732	1
1700067K01Rik	1se	merge.238567	3.9463	0.0193	0.0567907
1700067K01Rik	1se	merge.238555_238556	NA	1	1
1700067K01Rik	1se	merge.238555_238556	0.4684	0.626	0.826992
1700092M07Rik	1se	merge.128537_128548_128552	3.7958	0.0225	0.0644996
1700109H08Rik	1se	merge.185056	0.5851	0.5571	0.765512
1700109H08Rik	1se	merge.185054_185067	2.9138	0.0543	0.132326
1700112E06Rik	1se	merge.76308_76317_76330_76344	6.4599	0.0016	0.00681138
1700112E06Rik	1se	merge.76282	0.9427	0.3896	0.600132
1700112E06Rik	1se	merge.76310	0.4175	0.6587	0.852723
1700112E06Rik	1se	merge.76250_76256_76335_76336	0.0339	0.9666	1
1700112E06Rik	1se	merge.76250_76256_76335_76336	NA	1	1
1810009A15Rik	1se	merge.128552_128568_128569_128572_128589	0.3126	0.7316	0.909959
1810011O10Rik	1se	merge.233642_233646_233657	7.7378	0.0004	0.00201519
1810037I17Rik	1se	merge.165832	6.6868	0.0012	0.005318
1810043G02Rik	1se	merge.26170_26230	0.0095	0.9905	1
1810055G02Rik	1se	merge.127486	17.0817	0	0
1810055G02Rik	1se	merge.127483	5.1073	0.0061	0.0215252
1810055G02Rik	1se	merge.127487	8.7541	0.0002	0.00108435
2010107G23Rik	1se	merge.24114_24157	4.6954	0.0091	0.0303152
2010107G23Rik	1se	merge.24153	1.9211	0.1464	0.289944
2010111I01Rik	1se	merge.69970	10.3523	0	0
2010315B03Rik	1se	merge.260538	18.4957	0	0
2210011C24Rik	1se	merge.238536_238552	0.5124	0.599	0.802678
2210404O09Rik	1se	merge.108857	0.8789	0.4152	0.626503
2210408I21Rik	1se	merge.71155	1.1488	0.317	0.51753
2210408I21Rik	1se	merge.71162	2.681	0.0685	0.159346
2210408I21Rik	1se	merge.71160	1.0667	0.3441	0.55023
2300009A05Rik	1se	merge.253178	0.6195	0.5382	0.748886
2310007B03Rik	1se	merge.8368	0.4316	0.6495	0.845785
2310009B15Rik	1se	merge.12036	0.2628	0.7689	0.937767
2310022A10Rik	1se	merge.217198_217201_217221_217234	0.0835	0.9199	1
2310022A10Rik	1se	merge.217209_217220	1.4868	0.2261	0.402388
2310022A10Rik	1se	merge.217218	1.9007	0.1495	0.294335
2310039H08Rik	1se	merge.113164	0.0267	0.9736	1
2310061I04Rik	1se	merge.112162_112176_112200_112210	4.9358	0.0072	0.0247484
2410002F23Rik	1se	merge.219259	0.0778	0.9252	1
2410004B18Rik	1se	merge.167261	0.3555	0.7008	0.886576
2410004P03Rik	1se	merge.52305	0.0786	0.9244	1
2410016O06Rik	1se	merge.57796_57802	0.1516	0.8593	1
2410016O06Rik	1se	merge.57797_57800_57810	3.7709	0.023	0.0656588
2410137M14Rik	1se	merge.112303	2.7184	0.066	0.154765
2510009E07Rik	1se	merge.100078_100084_100086	36.3898	0	0
2510009E07Rik	1se	merge.100102	35.841	0	0
2510009E07Rik	1se	merge.100095	2.0016	0.1351	0.272747
2510009E07Rik	1se	merge.100098	0.2854	0.7517	0.924835
2510009E07Rik	1se	merge.100099	0.291	0.7475	0.921975
2510009E07Rik	1se	merge.100100	0.0275	0.9729	1
2610008E11Rik	1se	merge.26430	53.6819	0	0
2610318N02Rik	1se	merge.99225_99261_99262	11.2526	0	0
2610528J11Rik	1se	merge.175790	6.0621	0.0023	0.00933191
2700049A03Rik	1se	merge.55684	0.1815	0.834	0.986069
2700060E02Rik	1se	merge.75765_75785	3.3954	0.0335	0.0897511
2700060E02Rik	1se	merge.75768	1.1952	0.3026	0.500531
2700062C07Rik	1se	merge.120375	0.5439	0.5805	0.786647
2700081O15Rik	1se	merge.128434	0.7149	0.4893	0.7019
2700081O15Rik	1se	merge.128434	NA	1	1
2700094K13Rik	1se	merge.144078	0.7542	0.4704	0.683723
2700097O09Rik	1se	merge.54860_54863	1.4299	0.2393	0.420812
2810004N23Rik	1se	merge.245722	1.2456	0.2878	0.483519
2810417H13Rik	1se	merge.253765	5.0775	0.0062	0.0218055
2810474O19Rik	1se	merge.215253	1.805	0.1645	0.316814
2900011O08Rik	1se	merge.98957	76.6433	0	0
2900011O08Rik	1se	merge.98983_98991	2.1726	0.1139	0.2384
2900026A02Rik	1se	merge.193806	0.0054	0.9946	1
2900026A02Rik	1se	merge.193807	0.3094	0.7339	0.911584
2900026A02Rik	1se	merge.193802_193804_193811	0.6623	0.5157	0.727201
2900026A02Rik	1se	merge.193824	0.5652	0.5682	0.775924
2900026A02Rik	1se	merge.193806	NA	1	1
3110002H16Rik	1se	merge.119411_119414	7.11	0.0008	0.00371308
3110021N24Rik	1se	merge.174870	2.0791	0.125	0.256032
3110043O21Rik	1se	merge.169574	3.5205	0.0296	0.0808425
3110052M02Rik	1se	merge.108842	9.1673	0.0001	0.000579593
3110052M02Rik	1se	merge.108841	3.1502	0.0428	0.10937
3110062M04Rik	1se	merge.204447_204463	20.4793	0	0
3110082I17Rik	1se	merge.200061	4.072	0.017	0.0511446
3110082I17Rik	1se	merge.200032_200060_200066	0.3923	0.6755	0.866877
3110082I17Rik	1se	merge.200032_200060_200066	NA	1	1
3110082I17Rik	1se	merge.200032_200060_200066	0.0377	0.963	1
3830406C13Rik	1se	merge.75366	0.7385	0.4778	0.691208
4930402H24Rik	1se	merge.148724	0.8378	0.4327	0.64351
4930404N11Rik	1se	merge.26962	3.7689	0.0231	0.0658477
4930404N11Rik	1se	merge.26961	0.1028	0.9023	1
4930404N11Rik	1se	merge.26952_26960_26969	1.1147	0.328	0.531401
4930404N11Rik	1se	merge.26963	1.1812	0.3069	0.505588
4930415O20Rik	1se	merge.95903_95904	6.2835	0.0019	0.00791249
4930427A07Rik	1se	merge.62305	12.9327	0	0
4930447C04Rik	1se	merge.55959	7.2598	0.0007	0.00330546
4930452B06Rik	1se	merge.75128	18.9128	0	0
4930502E18Rik	1se	merge.261299	5.8968	0.0027	0.0107055
4930512M02Rik	1se	merge.33294_33295	5.4577	0.0043	0.0159701
4930512M02Rik	1se	merge.33291_33292	1.5628	0.2095	0.380385
4930538K18Rik	1se	merge.175923	13.3006	0	0
4930548H24Rik	1se	merge.186965	36.1193	0	0
4931406C07Rik	1se	merge.247144	5.8856	0.0028	0.0110346
4931428F04Rik	1se	merge.241170	5.1298	0.0059	0.0209524
4931428F04Rik	1se	merge.241169	5.7242	0.0033	0.012709
4931428F04Rik	1se	merge.241172	2.2241	0.1082	0.229057
4931428F04Rik	1se	merge.241146_241156_241179_241197	0.0841	0.9194	1
4931428F04Rik	1se	merge.241171	0.9844	0.3737	0.58451
4931428F04Rik	1se	merge.241168	0.1663	0.8468	0.993237
4933430I17Rik	1se	merge.172143	32.931	0	0
5031414D18Rik	1se	merge.82688_82689_82690	10.2787	0	0
5430427O19Rik	1se	merge.261648	37.0694	0	0
5730508B09Rik	1se	merge.166018_166020	13.524	0	0
5730508B09Rik	1se	merge.166035	0.9655	0.3808	0.591337
5730559C18Rik	1se	merge.11745	1.7039	0.182	0.342936
6030419C18Rik	1se	merge.252175	5.0856	0.0062	0.0218055
6030419C18Rik	1se	merge.252161_252198_252201	1.4344	0.2383	0.419369
6030419C18Rik	1se	merge.252199_252207	0.4008	0.6698	0.861646
6030468B19Rik	1se	merge.49825	1.1158	0.3276	0.531048
6330403K07Rik	1se	merge.40701	6.0437	0.0024	0.00966375
6430531B16Rik	1se	merge.229763	5.5729	0.0038	0.014332
6430531B16Rik	1se	merge.229741_229751_229753	22.3648	0	0
6430571L13Rik	1se	merge.257525	0.3072	0.7355	0.912671
6430573F11Rik	1se	merge.234896_234906	1.1907	0.304	0.502278
6820408C15Rik	1se	merge.150722_150724	0.0868	0.9168	1
8430408G22Rik	1se	merge.211568	0.8958	0.4083	0.619374
8430408G22Rik	1se	merge.211571	0.0522	0.9492	1
8430408G22Rik	1se	merge.211566_211576	1.5835	0.2052	0.374793
9030025P20Rik	1se	merge.108516	0.0228	0.9775	1
9030624J02Rik	1se	merge.226415_226447	11.7935	0	0
9030624J02Rik	1se	merge.226415_226447	NA	1	1
9130008F23Rik	1se	merge.112397	1.6795	0.1865	0.348825
9230110C19Rik	1se	merge.246758	3.7378	0.0238	0.0674642
9430020K01Rik	1se	merge.118663	6.0317	0.0024	0.00966375
9430038I01Rik	1se	merge.229243	3.267	0.0381	0.0995615
9430069I07Rik	1se	merge.87478	2.6667	0.0695	0.161191
9530068E07Rik	1se	merge.37057_37070	6.1227	0.0022	0.00897923
A230046K03Rik	1se	merge.27311	1.641	0.1938	0.359426
A230050P20Rik	1se	merge.247376	0.8199	0.4405	0.652284
A430078G23Rik	1se	merge.231112_231120	2.9516	0.0523	0.128014
A430105I19Rik	1se	merge.146895	11.5959	0	0
A430105I19Rik	1se	merge.146889	0.2116	0.8093	0.968919
A430105I19Rik	1se	merge.146893	7.4003	0.0006	0.00289533
A430105I19Rik	1se	merge.146888	0.1132	0.8929	1
A430105I19Rik	1se	merge.146874_146881	3.6661	0.0256	0.0716101
A430105I19Rik	1se	merge.146889	NA	1	1
A4galt	1se	merge.93098	2.3042	0.0998	0.214424
A4galt	1se	merge.93099_93121	0.3596	0.6979	0.884537
A4galt	1se	merge.93102	4.1147	0.0163	0.0493567
A630001G21Rik	1se	merge.6542	6.7465	0.0012	0.005318
A630033H20Rik	1se	merge.262059	18.3317	0	0
A830018L16Rik	1se	merge.401	10.4509	0	0
A830080D01Rik	1se	merge.262531	0.4976	0.608	0.81157
A830080D01Rik	1se	merge.262527	0.5434	0.5808	0.786732
A830080D01Rik	1se	merge.262530	2.0612	0.1273	0.259876
AA414768	1se	merge.260826	0.0019	0.9981	1
AI314180	1se	merge.171871	6.2265	0.002	0.00827579
AI413582	1se	merge.109996	1.4875	0.2259	0.402155
AI429214	1se	merge.234951	17.4374	0	0
AI429214	1se	merge.234948_234950	0.6872	0.503	0.715254
AI464131	1se	merge.169862	3.1924	0.0411	0.105978
AI467606	1se	merge.227586	10.5415	0	0
AI607873	1se	merge.15209	17.6918	0	0
AI607873	1se	merge.15207	0.5111	0.5998	0.803381
AI987944	1se	merge.219074	2.0642	0.1269	0.259286
AU018091	1se	merge.215269_215270_215271_215274_215276	8.3022	0.0002	0.00108435
AU018091	1se	merge.215266	0.043	0.9579	1
AU018091	1se	merge.215264	8.2748	0.0003	0.00156544
AU040320	1se	merge.177288	1.8709	0.154	0.301415
AU040320	1se	merge.177291	1.808	0.164	0.316059
AU041133	1se	merge.27059	10.007	0	0
AW146154	1se	merge.219077	1.9792	0.1382	0.277613
Aaed1	1se	merge.70193_70197_70198_70208_70213	0.5675	0.5669	0.774965
Aaed1	1se	merge.70183_70196_70207	3.6105	0.027	0.075005
Aagab	1se	merge.253198	3.832	0.0217	0.0625134
Aard	1se	merge.88727	0.0762	0.9266	1
Aasdhppt	1se	merge.246624	4.2668	0.014	0.0436025
Aass	1se	merge.203346	0.2919	0.7468	0.921306
Abca1	1se	merge.171200	4.7586	0.0086	0.0288969
Abca1	1se	merge.171204_171207_171214_171221_171222	1.6355	0.1949	0.360778
Abca2	1se	merge.137097_137155	2.513	0.081	0.181934
Abca5	1se	merge.48149_48165	8.463	0.0002	0.00108435
Abca5	1se	merge.48153	14.8126	0	0
Abca5	1se	merge.48151	1.9853	0.1373	0.276185
Abca7	1se	merge.26584_26588_26597_26601	8.4585	0.0002	0.00108435
Abca7	1se	merge.26585	5.6636	0.0035	0.0133646
Abca7	1se	merge.26593	0.8976	0.4075	0.618724
Abca7	1se	merge.26596_26604_26609	0.2101	0.8105	0.969361
Abca9	1se	merge.48143	11.3384	0	0
Abcb1a	1se	merge.185238	0.0062	0.9938	1
Abcb1b	1se	merge.185241	0.0637	0.9383	1
Abcb7	1se	merge.262005	4.0517	0.0174	0.0520528
Abcc10	1se	merge.113055	125.733	0	0
Abcc10	1se	merge.113021_113038	23.3509	0	0
Abcc3	1se	merge.44531	0.7412	0.4765	0.689669
Abcc4	1se	merge.84638_84645_84666_84712	0	1	1
Abcc4	1se	merge.84675	0	1	1
Abcc4	1se	merge.84715	0	1	1
Abcc4	1se	merge.84675	NA	1	1
Abcc4	1se	merge.84638_84645_84666_84712	NA	1	1
Abcc5	1se	merge.99831	19.6778	0	0
Abcd1	1se	merge.261484	0.9729	0.378	0.588632
Abcd3	1se	merge.165648	0.553	0.5752	0.782371
Abcd4	1se	merge.57940_57945	0.0419	0.9589	1
Abce1	1se	merge.238154	9.3282	0.0001	0.000579593
Abcf2	1se	merge.185923_185927_185935_185961	5.8887	0.0028	0.0110346
Abcg3	1se	merge.192425	28.1714	0	0
Abhd15	1se	merge.41908	104.811	0	0
Abhd15	1se	merge.41906	65.4384	0	0
Abhd17b	1se	merge.129703	15.081	0	0
Abhd18	1se	merge.159443	2.5308	0.0796	0.179689
Abhd2	1se	merge.222102	4.1424	0.0159	0.0483713
Abhd2	1se	merge.222103	5.5638	0.0038	0.014332
Abhd5	1se	merge.260265	7.7968	0.0004	0.00201519
Abhd6	1se	merge.75034	1.0365	0.3547	0.562174
Abi1	1se	merge.136835	27.2168	0	0
Abi1	1se	merge.136815_136831	17.8848	0	0
Abi3	1se	merge.44976	5.6742	0.0034	0.0130253
Ablim1	1se	merge.134455	3.1472	0.043	0.109785
Ablim3	1se	merge.124009	1.1191	0.3266	0.529795
Abr	1se	merge.41747	0.3219	0.7248	0.905485
Abr	1se	merge.41747	NA	1	1
Abra	1se	merge.88399	0.2163	0.8055	0.966153
Abt1	1se	merge.64128_64134	0.0683	0.9339	1
Abt1	1se	merge.64120_64129_64147	9.6323	0.0001	0.000579593
Abtb1	1se	merge.208688	16.3637	0	0
Abtb2	1se	merge.145681	75.1313	0	0
Acaa1a	1se	merge.259443	0.8458	0.4292	0.639853
Acaa1b	1se	merge.259406	1.5077	0.2214	0.396259
Acaa2	1se	merge.125499	0.134	0.8746	1
Acad12	1se	merge.196391	2.1213	0.1199	0.248111
Acadl	1se	merge.4903	0.1006	0.9043	1
Acadm	1se	merge.167936	0.721	0.4863	0.699345
Acadsb	1se	merge.228384	3.3004	0.0369	0.0970121
Acat1	1se	merge.251258_251262	6.3367	0.0018	0.00753097
Acat2	1se	merge.108264_108275	3.1797	0.0416	0.107007
Acat3	1se	merge.108264_108275	0.188	0.8286	0.981755
Acbd4	1se	merge.46714	0.2983	0.7421	0.917641
Acbd5	1se	merge.136835	58.2334	0	0
Acbd7	1se	merge.135046	6.2651	0.0019	0.00791249
Acbd7	1se	merge.135050	6.3655	0.0017	0.0071743
Accs	1se	merge.145130	2.6437	0.0711	0.164087
Accs	1se	merge.145132	0.5601	0.5712	0.778836
Accs	1se	merge.145136	3.1792	0.0416	0.107007
Accsl	1se	merge.145142	13.6155	0	0
Ace	1se	merge.47269	0.5671	0.5671	0.775057
Acer2	1se	merge.173135	7.5294	0.0005	0.00245644
Acer2	1se	merge.173139	2.4661	0.0849	0.188841
Acer3	1se	merge.223787_223790_223792	2.7554	0.0636	0.150223
Acer3	1se	merge.223784	8.3346	0.0002	0.00108435
Acer3	1se	merge.223757_223775_223795	0.9834	0.3741	0.584666
Ache	1se	merge.199600	2.3956	0.0911	0.199215
Ache	1se	merge.199602_199619	11.4287	0	0
Ackr1	1se	merge.15179_15180	7.464	0.0006	0.00289533
Ackr2	1se	merge.260152	0.2174	0.8046	0.965371
Ackr3	1se	merge.7552	4.2163	0.0148	0.0455352
Ackr3	1se	merge.7548	0.4168	0.6592	0.852803
Acot1	1se	merge.57818	3.6791	0.0252	0.0707795
Acot11	1se	merge.174406	23.0799	0	0
Acot11	1se	merge.174396	0.2287	0.7956	0.958811
Acot11	1se	merge.174414	1.7635	0.1714	0.327509
Acot11	1se	merge.174416	0.879	0.4152	0.626503
Acot13	1se	merge.64347	0.0097	0.9903	1
Acot2	1se	merge.57797_57800_57810	8.136	0.0003	0.00156544
Acot6	1se	merge.57813_57814	1.4883	0.2257	0.401983
Acot9	1se	merge.262485	1.0219	0.3599	0.568567
Acox3	1se	merge.187809_187866	13.829	0	0
Acp1	1se	merge.53433	3.2253	0.0397	0.102822
Acp6	1se	merge.163569	0.6939	0.4996	0.71198
Acpt	1se	merge.219259	0.2764	0.7585	0.928673
Acr	1se	merge.94788	0.8216	0.4397	0.651596
Acsl3	1se	merge.6076	4.5544	0.0105	0.034342
Acsl4	1se	merge.262311	2.3488	0.0955	0.206899
Acsl5	1se	merge.133926_133936	3.4377	0.0321	0.0865966
Acsl6	1se	merge.37512	1.3923	0.2485	0.433658
Acss1	1se	merge.150405	4.7714	0.0085	0.028602
Acss1	1se	merge.150406	3.55	0.0287	0.0788456
Acss1	1se	merge.150415	0.3978	0.6718	0.863301
Acss1	1se	merge.150406	NA	1	1
Acss2	1se	merge.151433_151436	4.9166	0.0073	0.02507
Acta1	1se	merge.245362	1.236	0.2905	0.486096
Acta2	1se	merge.131090	0.002	0.998	1
Actb	1se	merge.200959	43.0298	0	0
Actb	1se	merge.200957	6.1424	0.0021	0.00863753
Actb	1se	merge.200956	2.0303	0.1313	0.266088
Actg2	1se	merge.207530_207541	0.3252	0.7224	0.904007
Actl6a	1se	merge.158747	0.5491	0.5775	0.784129
Actn3	1se	merge.127745_127762	39.5398	0	0
Actn3	1se	merge.127750	3.0977	0.0452	0.114476
Actr2	1se	merge.33744_33782	3.7074	0.0245	0.0691462
Actr3b	1se	merge.186236	0.0445	0.9564	1
Acvr1	1se	merge.141483	0.6971	0.498	0.710481
Acy3	1se	merge.127552	12.0568	0	0
Ada	1se	merge.152982	0.5665	0.5675	0.775059
Adad2	1se	merge.243785_243793_243808	23.2438	0	0
Adad2	1se	merge.243806_243833_243839_243847	55.7006	0	0
Adad2	1se	merge.243798	0.9277	0.3955	0.605862
Adad2	1se	merge.243800	1.2459	0.2877	0.48349
Adad2	1se	merge.243805	0.0644	0.9376	1
Adad2	1se	merge.243804	1.8238	0.1614	0.311976
Adal	1se	merge.147355	0.3191	0.7268	0.906431
Adam10	1se	merge.254440_254442_254443	10.0552	0	0
Adam10	1se	merge.254420	0.2821	0.7542	0.926323
Adam10	1se	merge.254411_254414	2.2437	0.1061	0.225511
Adam12	1se	merge.228852	6.5416	0.0014	0.00606615
Adam15	1se	merge.162591_162607_162610	3.9686	0.0189	0.055839
Adam15	1se	merge.162612	3.3207	0.0361	0.0954463
Adam15	1se	merge.162578_162589_162630	3.2793	0.0377	0.098693
Adam19	1se	merge.36172	6.6537	0.0013	0.00568988
Adam22	1se	merge.185208_185225	5.9751	0.0025	0.0100146
Adam22	1se	merge.185217	2.1407	0.1176	0.244435
Adam8	1se	merge.229761	9.8586	0.0001	0.000579593
Adam9	1se	merge.233708_233709	5.2706	0.0051	0.0184883
Adam9	1se	merge.233694_233710_233725_233729_233739	1.8402	0.1588	0.308329
Adam9	1se	merge.233719_233721_233723	0.1578	0.854	0.997772
Adamts1	1se	merge.104671	4.976	0.0069	0.0238719
Adamts10	1se	merge.111675	0.0104	0.9897	1
Adamts13	1se	merge.137504_137507	9.9931	0	0
Adamts13	1se	merge.137513_137515_137545	1.929	0.1453	0.288401
Adamts13	1se	merge.137504_137507	NA	1	1
Adamts14	1se	merge.23866	21.87	0	0
Adamts14	1se	merge.23856	11.6427	0	0
Adamts14	1se	merge.23881	0.1102	0.8956	1
Adamts14	1se	merge.23880	0.028	0.9724	1
Adamts14	1se	merge.23881	NA	1	1
Adamts15	1se	merge.248379	0.9918	0.3709	0.580987
Adamts15	1se	merge.248382	6.5362	0.0014	0.00606615
Adamts2	1se	merge.36707	3.7788	0.0228	0.0651995
Adamts2	1se	merge.36696	0.076	0.9268	1
Adamts2	1se	merge.36688	0.8472	0.4286	0.639367
Adamts2	1se	merge.36688	NA	1	1
Adamts20	1se	merge.95176	5.5546	0.0039	0.0146476
Adamts5	1se	merge.104676	1.6498	0.1921	0.356954
Adamts6	1se	merge.73556	9.634	0.0001	0.000579593
Adamts7	1se	merge.255815_255817_255822	36.9114	0	0
Adamts7	1se	merge.255785	5.8962	0.0027	0.0107055
Adamts7	1se	merge.255802	0.0661	0.936	1
Adamts7	1se	merge.255787	5.3501	0.0047	0.0172255
Adamts7	1se	merge.255786	5.9594	0.0026	0.0103725
Adamts8	1se	merge.248387	18.1847	0	0
Adamtsl5	1se	merge.26672	2.8645	0.057	0.137613
Adamtsl5	1se	merge.26648_26655_26664_26694	4.2948	0.0136	0.0425269
Adar	1se	merge.162734	8.037	0.0003	0.00156544
Adar	1se	merge.162734	NA	1	1
Adat3	1se	merge.26743_26749	7.4371	0.0006	0.00289533
Adat3	1se	merge.26753_26756_26773	1.0632	0.3454	0.551553
Adat3	1se	merge.26744_26754	0.5146	0.5978	0.802175
Adck2	1se	merge.205041	3.1845	0.0414	0.106563
Adck3	1se	merge.15905	1.0049	0.3661	0.575244
Adcy1	1se	merge.32944	7.9873	0.0003	0.00156544
Adcy2	1se	merge.70410	37.6794	0	0
Adcy2	1se	merge.70403	2.2317	0.1073	0.227564
Adcy3	1se	merge.51281	1.7276	0.1777	0.336572
Adcy4	1se	merge.79823_79830_79834	2.8885	0.0557	0.13509
Adcy4	1se	merge.79808_79855	4.7718	0.0085	0.028602
Adgrb1	1se	merge.90966	4.259	0.0141	0.0438788
Adgrb1	1se	merge.90940	2.8891	0.0556	0.134875
Adgrb2	1se	merge.178055	1.3839	0.2506	0.436214
Adgrd1	1se	merge.197977_198008_198020_198025	9.7778	0.0001	0.000579593
Adgrd1	1se	merge.197992	1.1593	0.3137	0.513651
Adgrd1	1se	merge.197967	5.9762	0.0025	0.0100146
Adgrd1	1se	merge.197982	0.791	0.4534	0.666399
Adgre5	1se	merge.238473_238476_238487	0.0172	0.9829	1
Adgrf5	1se	merge.112519	8.3149	0.0002	0.00108435
Adgrf5	1se	merge.112510_112514	0.9341	0.3929	0.603225
Adgrf5	1se	merge.112520	0.8837	0.4132	0.624778
Adgrg6	1se	merge.19582	6.4106	0.0016	0.00681138
Adgrg6	1se	merge.19586	4.7252	0.0089	0.0297593
Adgrl1	1se	merge.238509_238562	0.1131	0.893	1
Adgrl3	1se	merge.190904	9.3859	0.0001	0.000579593
Adgrl4	1se	merge.167588	10.2675	0	0
Adi1	1se	merge.53166	0.2919	0.7468	0.921306
Adm	1se	merge.225315_225317	0.4233	0.6549	0.849535
Adm2	1se	merge.94724	8.4237	0.0002	0.00108435
Adora2b	1se	merge.39111	7.379	0.0006	0.00289533
Adpgk	1se	merge.252309	1.241	0.2891	0.484796
Adra1b	1se	merge.35936	4.9378	0.0072	0.0247484
Adra1b	1se	merge.35933	1.7057	0.1816	0.342403
Adra1d	1se	merge.148874	5.3549	0.0047	0.0172255
Adra2a	1se	merge.133830	0.567	0.5672	0.775059
Adra2b	1se	merge.148047	7.5615	0.0005	0.00245644
Adra2b	1se	merge.148046	8.0919	0.0003	0.00156544
Adra2b	1se	merge.148049	2.0862	0.1242	0.254572
Adra2b	1se	merge.148048	1.9423	0.1434	0.285504
Adrb1	1se	merge.134333	4.0448	0.0175	0.052285
Adrb3	1se	merge.234178	2.1291	0.1189	0.246435
Adrb3	1se	merge.234146_234156_234158	0.1887	0.8281	0.981679
Adrb3	1se	merge.234183	1.3582	0.2571	0.444348
Adrb3	1se	merge.234175	2.8305	0.059	0.141622
Adrb3	1se	merge.234180_234181	4.6834	0.0092	0.0306133
Adrbk2	1se	merge.193763	4.3376	0.0131	0.0412841
Adss	1se	merge.15491_15492	3.097	0.0452	0.114476
Adssl1	1se	merge.62134	2.1409	0.1175	0.24427
Aebp1	1se	merge.32671	5.6381	0.0036	0.0136793
Aebp1	1se	merge.32676	4.9125	0.0074	0.0253612
Aes	1se	merge.27009_27017_27033	5.1661	0.0057	0.0203288
Afap1	1se	merge.187960	0.7448	0.4748	0.687891
Afap1	1se	merge.187960	NA	1	1
Aff1	1se	merge.192265	0.5361	0.585	0.790534
Aff1	1se	merge.192255_192262_192264	1.2181	0.2958	0.492002
Aff3	1se	merge.2490	38.4163	0	0
Aff3	1se	merge.2416	15.0188	0	0
Aff3	1se	merge.2472	11.0169	0	0
Aff3	1se	merge.2416	NA	1	1
Aff3	1se	merge.2380	3.8369	0.0216	0.0623021
Aff3	1se	merge.2455	0.1114	0.8946	1
Aff3	1se	merge.2416	0.2635	0.7684	0.937353
Afmid	1se	merge.49835	4.3464	0.013	0.0410243
Aftph	1se	merge.33906	22.7888	0	0
Aga	1se	merge.235878	2.5999	0.0743	0.16986
Agap1	1se	merge.7352	3.6428	0.0262	0.0730085
Agbl2	1se	merge.144358	0.3507	0.7042	0.890009
Agbl3	1se	merge.204447_204463	10.5855	0	0
Agbl5	1se	merge.186845	0.7308	0.4815	0.694667
Ager	1se	merge.111892	0.2082	0.8121	0.970479
Agk	1se	merge.205115	1.916	0.1472	0.290837
Agl	1se	merge.165447	0.6086	0.5441	0.753772
Ago3	1se	merge.177199_177225	2.4065	0.0901	0.197584
Ago3	1se	merge.177228	7.2823	0.0007	0.00330546
Ago4	1se	merge.177246	2.6849	0.0682	0.158839
Agpat3	1se	merge.26299_26362_26367_26370	9.3964	0.0001	0.000579593
Agpat9	1se	merge.191918	1.042	0.3528	0.560075
Agrn	1se	merge.184968_184983	3.4956	0.0303	0.0824841
Ahcy	1se	merge.151330_151337	6.5299	0.0015	0.0064468
Ahcyl2	1se	merge.203733	3.4575	0.0315	0.0851945
Ahdc1	1se	merge.178888_178891	32.8487	0	0
Ahnak	1se	merge.128593	14.0599	0	0
Ahr	1se	merge.53924	0.7622	0.4666	0.679723
Ahsa1	1se	merge.58585	1.0655	0.3446	0.550577
Ahsa1	1se	merge.58561_58594_58595	0.3799	0.6839	0.874676
Aifm2	1se	merge.24014	26.4524	0	0
Aifm2	1se	merge.24005_24011	19.5493	0	0
Aifm2	1se	merge.24020	2.8915	0.0555	0.134688
Aim1	1se	merge.22413	5.0537	0.0064	0.0223607
Aim1l	1se	merge.179142	8.8725	0.0001	0.000579593
Aim1l	1se	merge.179137	0.4837	0.6165	0.819449
Aim1l	1se	merge.179143_179163	1.0446	0.3518	0.558792
Aim2	1se	merge.15192	1.7809	0.1685	0.323078
Aire	1se	merge.26221	19.5696	0	0
Ajap1	1se	merge.184156	0.4057	0.6665	0.858889
Ajuba	1se	merge.79542_79543	2.6171	0.073	0.16761
Ak3	1se	merge.130620	8.8894	0.0001	0.000579593
Ak4	1se	merge.173895	4.4585	0.0116	0.0373227
Ak6	1se	merge.73185	12.2065	0	0
Ak7	1se	merge.60408	31.6647	0	0
Ak7	1se	merge.60389_60399	0.4823	0.6174	0.819899
Ak7	1se	merge.60400	3.7017	0.0247	0.0696433
Ak7	1se	merge.60390	0.0527	0.9487	1
Ak7	1se	merge.60409	0.0974	0.9072	1
Ak7	1se	merge.60401	4.8347	0.0079	0.0268072
Ak8	1se	merge.138177	0	1	1
Ak8	1se	merge.138183	0	1	1
Ak8	1se	merge.138165	0	1	1
Ak8	1se	merge.138173	0	1	1
Ak8	1se	merge.138138	0	1	1
Ak8	1se	merge.138180	0	1	1
Ak8	1se	merge.138150	0	1	1
Ak8	1se	merge.138166	0	1	1
Ak8	1se	merge.138173	NA	1	1
Akap10	1se	merge.39042_39050_39061	3.8404	0.0215	0.0620597
Akap13	1se	merge.221868	4.2195	0.0147	0.0452872
Akap13	1se	merge.221887	3.3803	0.034	0.0908613
Akap17b	1se	merge.261011_261012	4.3371	0.0131	0.0412841
Akap5	1se	merge.56420	24.4168	0	0
Akap8l	1se	merge.111530	3.7605	0.0233	0.0662883
Akip1	1se	merge.225164_225175	0.3841	0.681	0.872113
Akirin1	1se	merge.176506_176516	1.5297	0.2166	0.38994
Akirin1	1se	merge.176520	4.7338	0.0088	0.0294671
Akirin1	1se	merge.176511_176518	4.2978	0.0136	0.0425269
Akr1a1	1se	merge.175350_175351_175352	15.6685	0	0
Akr1a1	1se	merge.175348	1.5721	0.2076	0.378052
Akr1a1	1se	merge.175345	2.3575	0.0947	0.205471
Akr1a1	1se	merge.175340_175362	0.0382	0.9625	1
Akr1a1	1se	merge.175346	1.0457	0.3515	0.558543
Akr1a1	1se	merge.175347	2.0528	0.1284	0.261664
Akr1b10	1se	merge.204398	4.2798	0.0138	0.043014
Akr1b3	1se	merge.204385	19.9867	0	0
Akr1b3	1se	merge.204387	0.5799	0.56	0.768322
Akr1b3	1se	merge.204377_204400	0.68	0.5066	0.718884
Akr1c13	1se	merge.62809	7.5204	0.0005	0.00245644
Akr1e1	1se	merge.62833	0.102	0.903	1
Akt1	1se	merge.62151	15.0366	0	0
Akt1	1se	merge.62125_62127_62173	2.6922	0.0677	0.157958
Akt3	1se	merge.15427	0.6292	0.533	0.744313
Akt3	1se	merge.15405_15424	0.4038	0.6678	0.860116
Akt3	1se	merge.15432_15433	0.1644	0.8484	0.994315
Akt3	1se	merge.15417	1.6228	0.1973	0.364585
Akt3	1se	merge.15432_15433	NA	1	1
Alad	1se	merge.172138	2.3206	0.0982	0.211805
Alas2	1se	merge.262392	18.7483	0	0
Alcam	1se	merge.103570_103575	13.8228	0	0
Aldh1a2	1se	merge.254498	1.0682	0.3436	0.549901
Aldh1b1	1se	merge.170550	0.0325	0.968	1
Aldh1l1	1se	merge.208983	13.8269	0	0
Aldh1l1	1se	merge.208972_208980_209000	1.0503	0.3498	0.556296
Aldh1l1	1se	merge.208997	11	0	0
Aldh1l2	1se	merge.27311	3.048	0.0475	0.119036
Aldh3a1	1se	merge.38876_38901	2.7805	0.062	0.147189
Aldh3a2	1se	merge.38897	0.3375	0.7136	0.89713
Aldh5a1	1se	merge.64365	0.0884	0.9154	1
Aldoart2	1se	merge.54925_54926	2.5293	0.0797	0.17988
Aldoc	1se	merge.42113	9.0539	0.0001	0.000579593
Alg13	1se	merge.262362	0.5981	0.5498	0.759014
Alg3	1se	merge.99891	0.6421	0.5262	0.737552
Alg6	1se	merge.173724	7.2524	0.0007	0.00330546
Alg8	1se	merge.223650	0.4014	0.6694	0.861511
Alkbh2	1se	merge.194112_194154	7.5518	0.0005	0.00245644
Alms1	1se	merge.207942	3.316	0.0363	0.0958231
Alox12e	1se	merge.40521	5.5296	0.004	0.0149846
Alox15	1se	merge.40537	1.5428	0.2138	0.38609
Alox5	1se	merge.211554	2.0318	0.1311	0.265775
Alox5	1se	merge.211559	0.6488	0.5227	0.73388
Aloxe3	1se	merge.40215_40216_40220_40235_40236	6.0118	0.0024	0.00966375
Alpk1	1se	merge.166019	8.8937	0.0001	0.000579593
Alpk1	1se	merge.166018_166020	1.1926	0.3034	0.50157
Alpk3	1se	merge.222616	3.0091	0.0493	0.122364
Alpk3	1se	merge.222614	0.1847	0.8313	0.983656
Alpk3	1se	merge.222606	0.0438	0.9572	1
Alpk3	1se	merge.222613	0.3683	0.6919	0.88034
Alpk3	1se	merge.222606	NA	1	1
Als2cl	1se	merge.258218_258229	1.2773	0.2788	0.472547
Alx3	1se	merge.164906	4.6497	0.0096	0.0317543
Alx3	1se	merge.164897	4.6563	0.0095	0.031477
Alx4	1se	merge.145079	0.754	0.4705	0.683783
Amdhd2	1se	merge.109051	0.3113	0.7325	0.910593
Amer1	1se	merge.261711	10.3415	0	0
Amer3	1se	merge.1617_1618	0.1745	0.8399	0.989555
Amfr	1se	merge.240343_240358	7.6263	0.0005	0.00245644
Amh	1se	merge.26812	0.0425	0.9584	1
Amica1	1se	merge.250052	5.9649	0.0026	0.0103725
Amigo2	1se	merge.95626	0.7686	0.4636	0.677127
Amn	1se	merge.61699	3.5754	0.028	0.0772316
Amn1	1se	merge.215242	0.11	0.8958	1
Amot	1se	merge.262377	12.3381	0	0
Amotl2	1se	merge.256842	3.8521	0.0212	0.0614368
Amph	1se	merge.63769	0.1255	0.8821	1
Amph	1se	merge.63777	2.1677	0.1144	0.23936
Amt	1se	merge.257814	8.5709	0.0002	0.00108435
Amt	1se	merge.257817_257819_257821	16.0133	0	0
Amt	1se	merge.257813	0.8359	0.4335	0.644535
Anapc10	1se	merge.238154	0.223	0.8001	0.96185
Ang	1se	merge.79281_79282	16.6086	0	0
Angel1	1se	merge.58457	0.0951	0.9093	1
Angpt2	1se	merge.233051_233055_233078_233084	2.2194	0.1087	0.229907
Angpt2	1se	merge.233051_233055_233078_233084	NA	1	1
Angpt4	1se	merge.150588	0.0521	0.9492	1
Angptl6	1se	merge.247385	0.2466	0.7814	0.94737
Angptl7	1se	merge.182510	0.811	0.4444	0.656477
Ank	1se	merge.86920	15.0861	0	0
Ank	1se	merge.86927	0.2854	0.7517	0.924835
Ank	1se	merge.86944	0.8028	0.4481	0.660689
Ank	1se	merge.86927	NA	1	1
Ank	1se	merge.86909	0.2288	0.7955	0.958789
Ank	1se	merge.86927	0.0025	0.9975	1
Ank	1se	merge.86914	0.1091	0.8966	1
Ank	1se	merge.86954	1.6093	0.2	0.368175
Ank2	1se	merge.165971	0.7122	0.4906	0.70293
Ank2	1se	merge.165970	6.7591	0.0012	0.005318
Ank2	1se	merge.165986	0.6266	0.5344	0.745961
Ank2	1se	merge.165993	4.0772	0.017	0.0511446
Ank2	1se	merge.165993	NA	1	1
Ank3	1se	merge.24923	0.7653	0.4652	0.678446
Ankib1	1se	merge.185080	3.7822	0.0228	0.0651995
Ankle1	1se	merge.237134_237148_237162_237169_237188	1.304	0.2715	0.462592
Ankle1	1se	merge.237152_237159_237191_237196	7.9704	0.0003	0.00156544
Ankle1	1se	merge.237161	2.0417	0.1298	0.263735
Ankle1	1se	merge.237156_237187	1.3938	0.2481	0.433155
Ankle1	1se	merge.237160	0.8684	0.4196	0.631347
Ankle1	1se	merge.237156_237187	NA	1	1
Ankrd1	1se	merge.131204	1.1532	0.3156	0.515894
Ankrd10	1se	merge.231889	0.4034	0.6681	0.860312
Ankrd12	1se	merge.115178_115217	1.3709	0.2539	0.440317
Ankrd13b	1se	merge.41905	2.0319	0.1311	0.265775
Ankrd13b	1se	merge.41884_41887_41892	1.918	0.1469	0.290589
Ankrd13c	1se	merge.168100	0.867	0.4202	0.631761
Ankrd23	1se	merge.1971	3.2302	0.0395	0.102486
Ankrd23	1se	merge.1937_1976	3.3095	0.0365	0.096264
Ankrd23	1se	merge.1978	9.2587	0.0001	0.000579593
Ankrd23	1se	merge.1965	3.0894	0.0455	0.115136
Ankrd26	1se	merge.211793_211798	0.247	0.7812	0.947325
Ankrd29	1se	merge.119411_119433	1.9458	0.1429	0.2848
Ankrd34a	1se	merge.163468_163473	16.0023	0	0
Ankrd34a	1se	merge.163469	7.6057	0.0005	0.00245644
Ankrd35	1se	merge.163490	0.3935	0.6747	0.866136
Ankrd35	1se	merge.163468_163473	5.1784	0.0056	0.0200088
Ankrd37	1se	merge.235295_235302	4.5283	0.0108	0.0351361
Ankrd42	1se	merge.223377	6.7402	0.0012	0.005318
Ankrd44	1se	merge.3739	4.069	0.0171	0.051366
Ankrd44	1se	merge.3754_3771	0.0191	0.9811	1
Ankrd44	1se	merge.3737	0.1952	0.8227	0.977343
Ankrd44	1se	merge.3738	0.0619	0.94	1
Ankrd45	1se	merge.13672_13678	1.7856	0.1677	0.321915
Ankrd45	1se	merge.13680	7.1295	0.0008	0.00371308
Ankrd45	1se	merge.13685	0.1312	0.877	1
Ankrd49	1se	merge.247050	10.6061	0	0
Ankrd50	1se	merge.159337	6.2939	0.0018	0.00753097
Ankrd50	1se	merge.159319_159321	2.88	0.0561	0.135947
Ankrd52	1se	merge.31791	2.4588	0.0855	0.189634
Ankrd52	1se	merge.31766_31777_31796_31813	1.6944	0.1837	0.345025
Ankrd52	1se	merge.31784	0.0184	0.9818	1
Ankrd52	1se	merge.31784	NA	1	1
Ankrd6	1se	merge.169335	0.4513	0.6368	0.835341
Ankrd63	1se	merge.146874_146881	0.9766	0.3766	0.587315
Ankrd9	1se	merge.61609_61622	1.1427	0.319	0.519633
Anks6	1se	merge.170913	2.3043	0.0998	0.214424
Anln	1se	merge.247829	9.3622	0.0001	0.000579593
Anln	1se	merge.247843	8.8558	0.0001	0.000579593
Anln	1se	merge.247841	5.3477	0.0048	0.0175369
Anln	1se	merge.247835	0.7016	0.4958	0.708121
Ano10	1se	merge.260209_260214	3.7201	0.0242	0.0684484
Ano10	1se	merge.260240	0.3113	0.7325	0.910593
Ano4	1se	merge.28098	0.078	0.9249	1
Ano6	1se	merge.95292_95299_95305	20.0417	0	0
Ano6	1se	merge.95287_95288_95296_95297_95344	1.0442	0.352	0.558957
Ano6	1se	merge.95298	0.1599	0.8523	0.997483
Ano6	1se	merge.95328	0.3976	0.6719	0.863301
Ano6	1se	merge.95326	0.822	0.4396	0.65153
Ano6	1se	merge.95298	NA	1	1
Ano6	1se	merge.95287_95288_95296_95297_95344	NA	1	1
Ano9	1se	merge.229926_229933_229936_229943	7.7905	0.0004	0.00201519
Anp32a	1se	merge.252922_252940	1.3673	0.2548	0.44155
Antxr1	1se	merge.208295	0.2141	0.8073	0.967458
Antxr1	1se	merge.208295	NA	1	1
Anxa1	1se	merge.129617	6.4449	0.0016	0.00681138
Anxa1	1se	merge.129618	0.202	0.8171	0.973465
Anxa11	1se	merge.76840	0.1328	0.8756	1
Anxa3	1se	merge.191519_191520	10.6369	0	0
Anxa4	1se	merge.208169	0	1	1
Anxa4	1se	merge.208170	0	1	1
Anxa4	1se	merge.208166	0	1	1
Anxa4	1se	merge.208159	0	1	1
Anxa4	1se	merge.208163	0	1	1
Anxa4	1se	merge.208144_208154_208188	0	1	1
Anxa4	1se	merge.208156	0	1	1
Anxa4	1se	merge.208168	0	1	1
Anxa5	1se	merge.159119_159121_159127	10.8041	0	0
Anxa6	1se	merge.37601_37613_37638_37643_37661	0	1	1
Anxa6	1se	merge.37601_37613_37638_37643_37661	NA	1	1
Anxa6	1se	merge.37601_37613_37638_37643_37661	0	1	1
Anxa7	1se	merge.75927	3.5848	0.0277	0.0765851
Anxa8	1se	merge.78157	0.7116	0.4908	0.703044
Anxa9	1se	merge.163221	1.168	0.311	0.510376
Anxa9	1se	merge.163217	0.0405	0.9603	1
Anxa9	1se	merge.163218	3.4398	0.0321	0.0865966
Aoah	1se	merge.63950	12.3464	0	0
Aoah	1se	merge.63947	2.8963	0.0552	0.134128
Aoc2	1se	merge.46247	0.1201	0.8868	1
Aoc3	1se	merge.46246	0.2989	0.7416	0.917314
Aox1	1se	merge.3971	6.9649	0.0009	0.00412473
Aox4	1se	merge.4001	0.4681	0.6262	0.827069
Ap1g2	1se	merge.79646_79668	1.2409	0.2891	0.484796
Ap1g2	1se	merge.79665_79666	0.022	0.9783	1
Ap1g2	1se	merge.79671	0.1159	0.8906	1
Ap1g2	1se	merge.79665_79666	NA	1	1
Ap1m2	1se	merge.247526	256.349	0	0
Ap1m2	1se	merge.247520_247534	92.7336	0	0
Ap1m2	1se	merge.247528	18.8811	0	0
Ap1m2	1se	merge.247525	0.3093	0.734	0.911584
Ap1m2	1se	merge.247532	0.8341	0.4343	0.645642
Ap1m2	1se	merge.247512_247556	4.5487	0.0106	0.0346109
Ap1s1	1se	merge.199541	7.3013	0.0007	0.00330546
Ap1s2	1se	merge.262622	0.0525	0.9489	1
Ap1s3	1se	merge.6129_6130_6137	8.6472	0.0002	0.00108435
Ap2s1	1se	merge.216054	0.4928	0.6109	0.813859
Ap3s1	1se	merge.122661	4.7872	0.0083	0.0279936
Ap5b1	1se	merge.127940	9.4225	0.0001	0.000579593
Ap5b1	1se	merge.127942	8.6934	0.0002	0.00108435
Ap5b1	1se	merge.127943	1.5554	0.2111	0.382635
Ap5b1	1se	merge.127915_127949_127958	1.9263	0.1457	0.288851
Apaf1	1se	merge.28241	7.9085	0.0004	0.00201519
Apaf1	1se	merge.28234	1.9943	0.1361	0.274244
Apba1	1se	merge.129942	1.147	0.3176	0.518147
Apba2	1se	merge.220748	1.3432	0.261	0.449491
Apbb1	1se	merge.224877_224890	9.9752	0	0
Apbb2	1se	merge.189875	20.7975	0	0
Apc2	1se	merge.26655	0.7042	0.4945	0.70661
Apc2	1se	merge.26655	NA	1	1
Apela	1se	merge.236402	2.1209	0.1199	0.248111
Apex1	1se	merge.79257	0.499	0.6071	0.81074
Apex2	1se	merge.262393	3.144	0.0431	0.110017
Aph1b	1se	merge.253874_253898_253900	4.2921	0.0137	0.0427937
Apitd1	1se	merge.182765_182766	13.2328	0	0
Apitd1	1se	merge.182750	0.2852	0.7518	0.924835
Apitd1	1se	merge.182760	1.3465	0.2601	0.44814
Apln	1se	merge.261124	2.6471	0.0709	0.163755
Aplnr	1se	merge.144182	14.0221	0	0
Aplp1	1se	merge.217919_217928	1.6085	0.2002	0.368485
Apmap	1se	merge.150394	3.7254	0.0241	0.0681986
Apmap	1se	merge.150391	6.9918	0.0009	0.00412473
Apoa1bp	1se	merge.162274_162295	7.7065	0.0004	0.00201519
Apoa1bp	1se	merge.162276_162326	17.282	0	0
Apobec1	1se	merge.212502	13.7282	0	0
Apobec1	1se	merge.212478_212501_212519	10.3321	0	0
Apobec3	1se	merge.92276_92294	10.9585	0	0
Apobec3	1se	merge.92282	0.0347	0.9659	1
Apobec3	1se	merge.92278_92289	0.5163	0.5967	0.801159
Apod	1se	merge.101350	0.323	0.7239	0.904914
Apod	1se	merge.101344_101349	7.4724	0.0006	0.00289533
Apof	1se	merge.31729_31754_31777	0.3171	0.7283	0.907595
Apold1	1se	merge.213746	1.6854	0.1854	0.347324
Apoo	1se	merge.261689	3.72	0.0242	0.0684484
Appl2	1se	merge.27332	9.5518	0.0001	0.000579593
Appl2	1se	merge.27324	1.8275	0.1608	0.311177
Aqp11	1se	merge.223703	5.6256	0.0036	0.0136793
Aqp11	1se	merge.223702	19.968	0	0
Aqp11	1se	merge.223705	0.4671	0.6268	0.82758
Aqp3	1se	merge.169782_169788	1.2551	0.2851	0.480366
Aqp7	1se	merge.169757	5.2774	0.0051	0.0184883
Aqp8	1se	merge.227039_227040	18.1675	0	0
Aqp8	1se	merge.227037_227038	2.8435	0.0582	0.140047
Aqp9	1se	merge.254493	8.4395	0.0002	0.00108435
Aqp9	1se	merge.254484	6.0469	0.0024	0.00966375
Arap2	1se	merge.189380	0.0045	0.9955	1
Arap3	1se	merge.121804	1.0468	0.3511	0.558136
Arap3	1se	merge.121802	1.5386	0.2147	0.386937
Arc	1se	merge.90990	3.9017	0.0202	0.0589634
Arc	1se	merge.90994	3.754	0.0234	0.0664918
Arc	1se	merge.90989	0.6043	0.5465	0.75593
Arf1	1se	merge.38332_38352	2.7149	0.0662	0.15514
Arf6	1se	merge.55336	1.3196	0.2672	0.457
Arfgap2	1se	merge.144478	2.429	0.0881	0.194073
Arfgef1	1se	merge.348	0.5949	0.5516	0.760911
Arg1	1se	merge.20649_20651	0.1715	0.8424	0.990465
Arg2	1se	merge.56810	1.36	0.2567	0.443986
Arhgap10	1se	merge.237780_237786_237787_237790_237801_237804_237810_237814_237818	8.9054	0.0001	0.000579593
Arhgap10	1se	merge.237803	0.0061	0.9939	1
Arhgap10	1se	merge.237783	0.3556	0.7007	0.886576
Arhgap10	1se	merge.237745_237792_237815	0.0192	0.981	1
Arhgap10	1se	merge.237780_237786_237787_237790_237801_237804_237810_237814_237818	NA	1	1
Arhgap15	1se	merge.140709	10.5125	0	0
Arhgap18	1se	merge.20844	5.7848	0.0031	0.0120621
Arhgap18	1se	merge.20851_20857	3.9561	0.0191	0.0563016
Arhgap22	1se	merge.78065	0	1	1
Arhgap23	1se	merge.45381	0	1	1
Arhgap26	1se	merge.122044	0.4951	0.6095	0.812922
Arhgap28	1se	merge.115538	2.6879	0.068	0.158468
Arhgap28	1se	merge.115515	0.3508	0.7041	0.889979
Arhgap29	1se	merge.165671	17.0577	0	0
Arhgap29	1se	merge.165669	0.0127	0.9874	1
Arhgap29	1se	merge.165659_165672	0.9395	0.3908	0.601103
Arhgap29	1se	merge.165669	NA	1	1
Arhgap30	1se	merge.14893	23.4506	0	0
Arhgap32	1se	merge.248569	0.2431	0.7842	0.949877
Arhgap33	1se	merge.217962_217981	0.6713	0.511	0.723019
Arhgap35	1se	merge.216026	1.2129	0.2973	0.493864
Arhgap4	1se	merge.261515	1.2431	0.2885	0.484277
Arhgap42	1se	merge.246808	0.4644	0.6285	0.829006
Arhgap42	1se	merge.246796	0.136	0.8728	1
Arhgap42	1se	merge.246797	0.0254	0.9749	1
Arhgap44	1se	merge.39588	0	1	1
Arhgap44	1se	merge.39559	0	1	1
Arhgap44	1se	merge.39568	0	1	1
Arhgap44	1se	merge.39549	0	1	1
Arhgap44	1se	merge.39564	0	1	1
Arhgap44	1se	merge.39589	0	1	1
Arhgap44	1se	merge.39549	NA	1	1
Arhgap5	1se	merge.54598	16.9827	0	0
Arhgap8	1se	merge.93630	14.8892	0	0
Arhgap9	1se	merge.31545	0.5751	0.5626	0.770848
Arhgdib	1se	merge.214008	16.8436	0	0
Arhgef10	1se	merge.232869	1.8355	0.1595	0.309328
Arhgef10l	1se	merge.181266	2.4117	0.0897	0.196817
Arhgef12	1se	merge.249537	0.1168	0.8898	1
Arhgef12	1se	merge.249538	1.0037	0.3665	0.57564
Arhgef16	1se	merge.184435	4.6526	0.0095	0.031477
Arhgef17	1se	merge.224461	0.2428	0.7845	0.950142
Arhgef17	1se	merge.224458	0.6714	0.511	0.723019
Arhgef17	1se	merge.224458	NA	1	1
Arhgef25	1se	merge.31505	38.363	0	0
Arhgef25	1se	merge.31502	16.8604	0	0
Arhgef25	1se	merge.31483_31511	56.0009	0	0
Arhgef25	1se	merge.31499	39.908	0	0
Arhgef25	1se	merge.31508	0.936	0.3922	0.602547
Arhgef26	1se	merge.160736	8.6878	0.0002	0.00108435
Arhgef28	1se	merge.72727	4.1993	0.015	0.0460534
Arhgef28	1se	merge.72750	22.3831	0	0
Arhgef3	1se	merge.77057_77067_77068	0.5728	0.5639	0.771948
Arhgef3	1se	merge.77054	2.2506	0.1053	0.224178
Arhgef39	1se	merge.170040	1.7013	0.1824	0.343357
Arhgef4	1se	merge.1647_1650	0.6673	0.5131	0.724848
Arhgef40	1se	merge.79332	2.7636	0.0631	0.149314
Arhgef5	1se	merge.205221	0.6104	0.5431	0.753191
Arhgef6	1se	merge.261332	3.0371	0.048	0.119928
Arhgef7	1se	merge.231924_231925	8.8369	0.0001	0.000579593
Arhgef7	1se	merge.231912	1.6443	0.1931	0.358299
Arhgef7	1se	merge.231941	0.0674	0.9348	1
Arhgef7	1se	merge.231942	2.1122	0.121	0.249679
Arhgef7	1se	merge.231912	NA	1	1
Arhgef9	1se	merge.261703	6.9061	0.001	0.00453144
Arid3c	1se	merge.169920	5.9044	0.0027	0.0107055
Arid5a	1se	merge.1884_1901	5.6742	0.0034	0.0130253
Arid5b	1se	merge.24768_24776	1.5675	0.2086	0.379045
Arid5b	1se	merge.24796	0.0766	0.9262	1
Arid5b	1se	merge.24765	0.0442	0.9567	1
Arid5b	1se	merge.24798	0.7856	0.4558	0.668747
Arid5b	1se	merge.24763_24777_24778	0.3363	0.7144	0.897942
Arid5b	1se	merge.24796	NA	1	1
Arl11	1se	merge.80656	22.7375	0	0
Arl14epl	1se	merge.122678	18.2811	0	0
Arl14epl	1se	merge.122679	0.8509	0.427	0.638204
Arl14epl	1se	merge.122676	1.095	0.3346	0.539101
Arl14epl	1se	merge.122680	0.9258	0.3962	0.606537
Arl3	1se	merge.133055_133057	5.0717	0.0063	0.0220973
Arl4a	1se	merge.54104	0.453	0.6357	0.834236
Arl4c	1se	merge.7149	2.4897	0.0829	0.18524
Arl6	1se	merge.103943_103960	45.9126	0	0
Arl6ip1	1se	merge.226268	0.2852	0.7518	0.924835
Arl6ip1	1se	merge.226264	0.4064	0.666	0.858589
Arl6ip1	1se	merge.226262	4.5346	0.0107	0.0348594
Arl6ip1	1se	merge.226263	2.3645	0.094	0.204599
Arl6ip5	1se	merge.209841	3.0092	0.0493	0.122364
Arl8b	1se	merge.210605_210606	4.7976	0.0082	0.0277284
Armc6	1se	merge.236842	2.0657	0.1267	0.258968
Armcx1	1se	merge.262174	17.2924	0	0
Armcx2	1se	merge.262177	8.7209	0.0002	0.00108435
Armcx3	1se	merge.262176	9.4218	0.0001	0.000579593
Armcx3	1se	merge.262175	16.8978	0	0
Armcx4	1se	merge.262172	97.7365	0	0
Armcx6	1se	merge.262176	15.1337	0	0
Arntl2	1se	merge.215024	2.7664	0.0629	0.148901
Arpc1b	1se	merge.201498_201527_201528	3.8734	0.0208	0.0604879
Arpc2	1se	merge.5529	4.387	0.0124	0.0394509
Arpc5	1se	merge.12637	1.257	0.2845	0.479631
Arpin	1se	merge.222281_222300	5.6967	0.0034	0.0130253
Arrb1	1se	merge.224151	1.7644	0.1713	0.327425
Arrb1	1se	merge.224151	NA	1	1
Arrb2	1se	merge.40539_40563	3.367	0.0345	0.0920499
Arrb2	1se	merge.40554	0.4704	0.6247	0.825648
Arrb2	1se	merge.40557_40569	0.6583	0.5177	0.728613
Arrb2	1se	merge.40553	0.0109	0.9892	1
Arrdc1	1se	merge.136999_137000	2.9012	0.055	0.133781
Arrdc1	1se	merge.136982	2.8262	0.0592	0.141985
Arrdc3	1se	merge.71245	1.4789	0.2279	0.404605
Arsk	1se	merge.71104	0.025	0.9753	1
Art3	1se	merge.191299	1.4395	0.237	0.417585
Art4	1se	merge.213997_214006	16.0507	0	0
Art5	1se	merge.224737	2.5829	0.0756	0.172225
Artn	1se	merge.175591_175648	12.2169	0	0
Asah1	1se	merge.235127	28.3639	0	0
Asah2	1se	merge.130907	3.237	0.0393	0.102103
Asap1	1se	merge.89899	0	1	1
Asap1	1se	merge.89932	0	1	1
Asap1	1se	merge.89912	0	1	1
Asap1	1se	merge.89914	0	1	1
Asap1	1se	merge.89892	0	1	1
Asap1	1se	merge.89912	NA	1	1
Asap2	1se	merge.52580	0	1	1
Asap2	1se	merge.52552	0	1	1
Asap2	1se	merge.52583	0	1	1
Asap2	1se	merge.52555	0	1	1
Asap2	1se	merge.52568	0	1	1
Asb1	1se	merge.7851_7876	1.8798	0.1526	0.299428
Asb10	1se	merge.185923_185927_185935_185961	1.5957	0.2028	0.371747
Asb16	1se	merge.46462_46475_46490	4.6148	0.0099	0.0325896
Asb8	1se	merge.95869	1.5175	0.2193	0.393405
Ascc3	1se	merge.22734	7.8006	0.0004	0.00201519
Ascl2	1se	merge.230391_230393	6.1096	0.0022	0.00897923
Ascl2	1se	merge.230376	0.3201	0.7261	0.906208
Asf1a	1se	merge.22906	1.7447	0.1747	0.331967
Asf1b	1se	merge.238528_238559	1.9118	0.1478	0.291874
Asf1b	1se	merge.238547	6.7065	0.0012	0.005318
Asf1b	1se	merge.238536_238552	5.5569	0.0039	0.0146476
Asf1b	1se	merge.238551	11.8447	0	0
Ash2l	1se	merge.233919	4.3622	0.0128	0.0404698
Ash2l	1se	merge.233918	0.7156	0.4889	0.701614
Ash2l	1se	merge.233912	1.7212	0.1789	0.338405
Ash2l	1se	merge.233891_233904_233907	2.8007	0.0608	0.14484
Asic4	1se	merge.5803	0.1373	0.8717	1
Asna1	1se	merge.238884	3.8537	0.0212	0.0614368
Asns	1se	merge.202963	0.5431	0.5809	0.786732
Aspdh	1se	merge.219334	0.0062	0.9938	1
Aspg	1se	merge.61959	1.446	0.2355	0.415758
Asphd2	1se	merge.193555	14.6608	0	0
Asphd2	1se	merge.193531_193537	20.2745	0	0
Asphd2	1se	merge.193562	3.0066	0.0495	0.122756
Aspm	1se	merge.12090	2.5189	0.0805	0.18102
Asrgl1	1se	merge.128599_128614	0.1569	0.8548	0.998207
Ass1	1se	merge.139031	0.5583	0.5722	0.779835
Astn1	1se	merge.13474	2.5051	0.0817	0.183154
Astn2	1se	merge.172525	0.2591	0.7718	0.939733
Asun	1se	merge.214988_215013	0.249	0.7796	0.946072
Atad2	1se	merge.89214	10.68	0	0
Atad2	1se	merge.89207_89212	1.9847	0.1374	0.276339
Atad3a	1se	merge.184893	6.4266	0.0016	0.00681138
Atad5	1se	merge.42527	9.4783	0.0001	0.000579593
Atad5	1se	merge.42531	4.9799	0.0069	0.0238719
Atad5	1se	merge.42517_42518_42525	5.9829	0.0025	0.0100146
Atad5	1se	merge.42524	3.6019	0.0273	0.0756763
Atat1	1se	merge.112162_112176_112200_112210	1.4167	0.2425	0.425222
Atcay	1se	merge.26932_26947	0.9401	0.3906	0.601038
Atf1	1se	merge.96384_96433	0.3799	0.6839	0.874676
Atf1	1se	merge.96417	3.2777	0.0377	0.098693
Atf1	1se	merge.96418	1.2311	0.292	0.487837
Atf3	1se	merge.17814_17816_17819_17827	12.1304	0	0
Atf4	1se	merge.92373_92379	2.0091	0.1341	0.270915
Atf4	1se	merge.92382	4.5398	0.0107	0.0348594
Atf5	1se	merge.219432_219450_219461	11.5729	0	0
Atf5	1se	merge.219453	0.0755	0.9273	1
Atf5	1se	merge.219457	1.7425	0.1751	0.332673
Atf5	1se	merge.219451	0.4065	0.666	0.858589
Atf6	1se	merge.14747	2.8722	0.0566	0.136789
Atf6	1se	merge.14741_14743_14753_14774	0.303	0.7386	0.915252
Atf6	1se	merge.14757	0.2662	0.7663	0.935476
Atf6	1se	merge.14767	0.101	0.9039	1
Atf7ip2	1se	merge.98143	0.6146	0.5409	0.751479
Atg12	1se	merge.122659	0.8222	0.4395	0.651465
Atg13	1se	merge.144547_144565	9.5959	0.0001	0.000579593
Atg13	1se	merge.144555	3.5338	0.0292	0.0799558
Atg16l2	1se	merge.224550	3.2387	0.0392	0.101889
Atg16l2	1se	merge.224546	4.0428	0.0175	0.052285
Atg16l2	1se	merge.224527_224557_224564_224571	2.3437	0.096	0.207828
Atg16l2	1se	merge.224545_224558	3.8821	0.0206	0.059966
Atg16l2	1se	merge.224546	NA	1	1
Atg16l2	1se	merge.224551	0.3281	0.7203	0.90254
Atg2a	1se	merge.128128	14.3616	0	0
Atg3	1se	merge.103177_103182	7.4104	0.0006	0.00289533
Atg4a	1se	merge.164459	10.6067	0	0
Atg7	1se	merge.211190_211192_211217_211253	44.1246	0	0
Atg9a	1se	merge.5719_5738_5752	2.0578	0.1277	0.260556
Atic	1se	merge.5045	0.9703	0.379	0.589403
Atl3	1se	merge.128442	3.0809	0.0459	0.115847
Atn1	1se	merge.212668_212680	5.3115	0.0049	0.0178353
Atn1	1se	merge.212688_212700	27.8302	0	0
Atoh8	1se	merge.207116	5.2459	0.0053	0.0191124
Atox1	1se	merge.37787_37789_37805	0.2453	0.7825	0.948507
Atp10a	1se	merge.220537	0.1593	0.8527	0.997587
Atp10d	1se	merge.190077	10.7509	0	0
Atp11a	1se	merge.232241	0	1	1
Atp11a	1se	merge.232226	0	1	1
Atp11a	1se	merge.232239	0	1	1
Atp11a	1se	merge.232279	0	1	1
Atp11a	1se	merge.232254	0	1	1
Atp11a	1se	merge.232278	0	1	1
Atp11a	1se	merge.232279	NA	1	1
Atp11c	1se	merge.261373	3.572	0.0281	0.0774708
Atp13a2	1se	merge.181421_181434_181436	41.032	0	0
Atp13a2	1se	merge.181430	0.1387	0.8705	1
Atp13a2	1se	merge.181427_181467	3.4003	0.0334	0.0896066
Atp13a2	1se	merge.181415_181473	0.002	0.998	1
Atp13a3	1se	merge.101093	4.0564	0.0173	0.0518068
Atp1a1	1se	merge.164131_164145_164170	0.2379	0.7883	0.952866
Atp1a1	1se	merge.164159	0.4997	0.6067	0.810484
Atp1a3	1se	merge.216803	0.6867	0.5032	0.715364
Atp1b1	1se	merge.14006	11.7769	0	0
Atp1b1	1se	merge.14014_14015	6.3551	0.0017	0.0071743
Atp1b3	1se	merge.256071	16.294	0	0
Atp1b3	1se	merge.256068	0.4605	0.631	0.830214
Atp1b3	1se	merge.256069	0.279	0.7565	0.927832
Atp1b3	1se	merge.256067	1.8264	0.161	0.311409
Atp1b3	1se	merge.256074_256077	1.3012	0.2722	0.463447
Atp2a1	1se	merge.227435	0.4404	0.6438	0.840895
Atp2b4	1se	merge.11050	0.0608	0.941	1
Atp4a	1se	merge.217984_217992	5.6613	0.0035	0.0133646
Atp5d	1se	merge.26615_26617	6.604	0.0014	0.00606615
Atp5g1	1se	merge.45026	8.0486	0.0003	0.00156544
Atp5g1	1se	merge.45009_45014_45030	6.8876	0.001	0.00453144
Atp5g2	1se	merge.97053	1.8626	0.1553	0.30335
Atp5h	1se	merge.49071_49073_49089	1.0709	0.3427	0.548969
Atp5k	1se	merge.192832	16.7143	0	0
Atp5k	1se	merge.192828_192833	5.7838	0.0031	0.0120621
Atp5l	1se	merge.250031	7.181	0.0008	0.00371308
Atp5sl	1se	merge.217001_217008	13.5657	0	0
Atp6ap1	1se	merge.261548	1.3115	0.2694	0.459618
Atp6ap2	1se	merge.260810	3.4824	0.0307	0.0833786
Atp6v0b	1se	merge.175608	2.6856	0.0682	0.158839
Atp6v0c	1se	merge.109049_109050_109075	32.8323	0	0
Atp6v0c	1se	merge.109047	1.4344	0.2383	0.419369
Atp6v0c	1se	merge.109051	7.2874	0.0007	0.00330546
Atp6v0c	1se	merge.109054	0.011	0.989	1
Atp6v0d2	1se	merge.168943_168946	2.1525	0.1162	0.241912
Atp6v0e	1se	merge.109741_109744_109747	3.8396	0.0215	0.0620597
Atp6v0e2	1se	merge.205415	1.0688	0.3434	0.549713
Atp6v1a	1se	merge.103029_103041	37.3878	0	0
Atp6v1a	1se	merge.103035	9.3911	0.0001	0.000579593
Atp6v1a	1se	merge.103031	1.0596	0.3466	0.55294
Atp6v1a	1se	merge.103018_103039	5.2544	0.0052	0.0188099
Atp6v1a	1se	merge.103030	4.2172	0.0147	0.0452872
Atp6v1b2	1se	merge.236610_236615_236628	6.7662	0.0012	0.005318
Atp6v1c1	1se	merge.88136_88152	15.4626	0	0
Atp6v1d	1se	merge.56755	0.2996	0.7411	0.91689
Atp6v1e1	1se	merge.212221	21.3123	0	0
Atp6v1f	1se	merge.203661	1.8222	0.1617	0.312452
Atp6v1g1	1se	merge.172438	0.8679	0.4198	0.631473
Atp6v1h	1se	merge.96	1.5027	0.2225	0.398045
Atp7b	1se	merge.233224	0.5505	0.5767	0.783407
Atp8b1	1se	merge.124359	0.322	0.7247	0.905485
Atp8b1	1se	merge.124360	10.1988	0	0
Atp8b4	1se	merge.147887	4.0342	0.0177	0.052842
Atp9a	1se	merge.154483	3.0853	0.0457	0.115492
Atp9b	1se	merge.126581_126586_126587_126617	12.7139	0	0
Atp9b	1se	merge.126593	3.5153	0.0297	0.0810777
Atpaf1	1se	merge.175244_175253	8.4599	0.0002	0.00108435
Atpaf1	1se	merge.175241	0.5441	0.5804	0.786647
Atraid	1se	merge.186892	0.1399	0.8694	1
Atrn	1se	merge.148733_148743	8.9071	0.0001	0.000579593
Atrn	1se	merge.148733_148743	NA	1	1
Atrnl1	1se	merge.134592	191.933	0	0
Atrnl1	1se	merge.134580	13.0526	0	0
Atrnl1	1se	merge.134617	0.3258	0.722	0.903894
Atrnl1	1se	merge.134589	0.4622	0.6299	0.829515
Atrnl1	1se	merge.134587	1.3951	0.2478	0.432695
Atrnl1	1se	merge.134643	0.7366	0.4787	0.691996
Atrnl1	1se	merge.134617	NA	1	1
Atxn1	1se	merge.66872	5.059	0.0064	0.0223607
Atxn1	1se	merge.66850	0.0729	0.9297	1
Atxn1l	1se	merge.242059_242065	14.9795	0	0
Atxn2	1se	merge.196443_196447	3.1895	0.0412	0.106165
Atxn2l	1se	merge.227440_227443_227456	3.8648	0.021	0.0609632
Atxn3	1se	merge.59545_59546_59549	3.627	0.0266	0.0740171
Atxn7l1	1se	merge.53734	158.848	0	0
Aunip	1se	merge.179301_179305	9.6518	0.0001	0.000579593
Aunip	1se	merge.179273	48.2323	0	0
Aup1	1se	merge.207446	9.4881	0.0001	0.000579593
Aurka	1se	merge.155293	4.3067	0.0135	0.0423162
Aurkb	1se	merge.40218	3.7333	0.0239	0.0677147
Auts2	1se	merge.198478	0.7736	0.4614	0.675266
Avl9	1se	merge.206625	1.4456	0.2356	0.415809
Avpi1	1se	merge.132110	11.7135	0	0
Avpi1	1se	merge.132111	0.661	0.5163	0.727485
Azin1	1se	merge.88106_88114	5.737	0.0032	0.0123975
Azin1	1se	merge.88109_88110_88117	1.0067	0.3654	0.574376
B230217C12Rik	1se	merge.45456_45467_45478	4.3277	0.0132	0.0415096
B2m	1se	merge.147543_147545_147552	80.6515	0	0
B2m	1se	merge.147544_147558	2.1141	0.1207	0.24928
B3galnt1	1se	merge.161215	4.3787	0.0125	0.0396933
B3galt4	1se	merge.111761	2.595	0.0746	0.170479
B3galt6	1se	merge.184942	2.113	0.1209	0.249561
B3glct	1se	merge.202403	2.4183	0.0891	0.195832
B3gnt2	1se	merge.34150	16.7319	0	0
B3gnt2	1se	merge.34152	0.4653	0.6279	0.828658
B3gnt2	1se	merge.34156	8.9918	0.0001	0.000579593
B3gnt5	1se	merge.99733	9.894	0.0001	0.000579593
B3gnt7	1se	merge.6668	0.9451	0.3886	0.599541
B3gnt7	1se	merge.6663	0.6229	0.5364	0.747451
B3gnt8	1se	merge.216984	0.1519	0.8591	1
B3gnt9	1se	merge.241158	3.5385	0.0291	0.0797943
B3gnt9	1se	merge.241146_241156_241179	5.3471	0.0048	0.0175369
B3gnt9	1se	merge.241133_241166	0.7291	0.4824	0.69502
B3gnt9	1se	merge.241154	2.9984	0.0499	0.12346
B430306N03Rik	1se	merge.113573	7.5667	0.0005	0.00245644
B430306N03Rik	1se	merge.113575	0.5543	0.5745	0.781875
B430306N03Rik	1se	merge.113565	0.6622	0.5157	0.727201
B4galnt1	1se	merge.31503_31530	11.6927	0	0
B4galnt3	1se	merge.212125	0.3626	0.6959	0.883568
B4galnt3	1se	merge.212080_212083	1.2613	0.2833	0.477954
B4galnt3	1se	merge.212130_212135	2.5348	0.0793	0.179185
B4galnt3	1se	merge.212131	0.6044	0.5464	0.755881
B4galnt3	1se	merge.212129	0.1067	0.8988	1
B4galnt3	1se	merge.212131	NA	1	1
B4galt2	1se	merge.175608	18.5111	0	0
B4galt4	1se	merge.102749_102750	22.3232	0	0
B4galt4	1se	merge.102744_102745	3.2918	0.0372	0.0976688
B4galt7	1se	merge.68772	6.6981	0.0012	0.005318
B930041F14Rik	1se	merge.184874_184888	18.6907	0	0
B930041F14Rik	1se	merge.184867	1.7519	0.1734	0.32998
B9d1	1se	merge.38947	0.9132	0.4012	0.611784
BC003331	1se	merge.12313	5.1022	0.0061	0.0215252
BC005537	1se	merge.64336	1.005	0.366	0.575164
BC005624	1se	merge.138851	17.7713	0	0
BC005624	1se	merge.138857	1.3768	0.2524	0.438759
BC005624	1se	merge.138858	10.1369	0	0
BC017158	1se	merge.227900	2.6085	0.0736	0.168623
BC017643	1se	merge.50931	9.3235	0.0001	0.000579593
BC021614	1se	merge.127568	8.0225	0.0003	0.00156544
BC021891	1se	merge.246079	0.5351	0.5856	0.790617
BC023829	1se	merge.261409	3.1576	0.0425	0.108675
BC026585	1se	merge.13418	0.4142	0.6609	0.85434
BC029214	1se	merge.137125	0.4231	0.655	0.849535
BC030336	1se	merge.226565_226602	1.595	0.2029	0.371763
BC030336	1se	merge.226570	0.9436	0.3892	0.599907
BC051142	1se	merge.111861	0.0613	0.9406	1
BC052040	1se	merge.146526_146557	15.8096	0	0
BC055324	1se	merge.13939	1.7147	0.18	0.33999
Bach2	1se	merge.169243	3.3333	0.0357	0.094603
Bad	1se	merge.128284	7.4362	0.0006	0.00289533
Bag2	1se	merge.1411	11.8318	0	0
Bag4	1se	merge.233899	2.4616	0.0853	0.18937
Bahcc1	1se	merge.50648_50680	0.0458	0.9552	1
Bahd1	1se	merge.146914_146923	0.666	0.5138	0.725485
Baiap2	1se	merge.50588	2.0165	0.1331	0.269081
Baiap3	1se	merge.109339_109359	0.1131	0.8931	1
Bambi	1se	merge.118535	5.511	0.004	0.0149846
Banf1	1se	merge.127876	6.6745	0.0013	0.00568988
Bard1	1se	merge.5025	0.4957	0.6092	0.812801
Batf3	1se	merge.17814_17816_17819_17827	9.1904	0.0001	0.000579593
Batf3	1se	merge.17792_17824	1.1687	0.3108	0.510119
Baz1a	1se	merge.54848	0.7331	0.4804	0.693969
Baz1a	1se	merge.54833_54860_54863	2.3121	0.0991	0.213273
Baz2a	1se	merge.31705	12.5846	0	0
Baz2b	1se	merge.141801	7.8559	0.0004	0.00201519
Baz2b	1se	merge.141798	0.0262	0.9741	1
Baz2b	1se	merge.141769_141812	0.4099	0.6637	0.856726
Baz2b	1se	merge.141798	NA	1	1
Bbip1	1se	merge.133812_133813	1.8448	0.1581	0.307225
Bbip1	1se	merge.133820	5.756	0.0032	0.0123975
Bbs1	1se	merge.127764	0.1173	0.8893	1
Bbs12	1se	merge.159197	1.4919	0.2249	0.401048
Bbs12	1se	merge.159198	0.1096	0.8962	1
Bbs12	1se	merge.159199	10.524	0	0
Bcap29	1se	merge.53530	0.0722	0.9303	1
Bcar3	1se	merge.165794	1.7504	0.1737	0.330389
Bccip	1se	merge.228791	0.215	0.8065	0.966955
Bckdhb	1se	merge.255500	2.9166	0.0541	0.131949
Bcl10	1se	merge.167258_167266	24.6896	0	0
Bcl11a	1se	merge.34295	0.0358	0.9648	1
Bcl2l11	1se	merge.148207	0.4763	0.6211	0.822762
Bcl2l12	1se	merge.219500	0.1106	0.8953	1
Bcl3	1se	merge.216485_216487	0.86	0.4232	0.635126
Bcl3	1se	merge.216485_216487	NA	1	1
Bcl6	1se	merge.100512	0.1017	0.9033	1
Bcl6b	1se	merge.40504	1.0929	0.3352	0.53977
Bcl7a	1se	merge.196892_196909_196931_196934	0.0773	0.9256	1
Bcl7c	1se	merge.227737	1.4091	0.2444	0.427847
Bcl9	1se	merge.163594	0.6287	0.5333	0.744553
Bclaf1	1se	merge.20136	11.5451	0	0
Bco1	1se	merge.243167_243230	1.0915	0.3357	0.540351
Bcorl1	1se	merge.261147_261148_261165	0.0447	0.9562	1
Bcr	1se	merge.25417	0.6477	0.5233	0.734369
Bdh2	1se	merge.166546	0.375	0.6873	0.877102
Bdkrb2	1se	merge.60327_60345	0.5181	0.5957	0.800093
Bdnf	1se	merge.146214	18.2821	0	0
Begain	1se	merge.61169	3.9161	0.0199	0.0582771
Bend4	1se	merge.190001	9.0223	0.0001	0.000579593
Bend4	1se	merge.190005	4.3489	0.0129	0.0407749
Bend4	1se	merge.190003	0.7051	0.494	0.705982
Bend5	1se	merge.175053	8.2971	0.0002	0.00108435
Bend6	1se	merge.1431	0.3447	0.7085	0.893316
Bend7	1se	merge.135264	5.8338	0.0029	0.0113864
Bend7	1se	merge.135257_135260_135297	4.5607	0.0105	0.034342
Bet1	1se	merge.202688	12.9107	0	0
Bex1	1se	merge.262218_262219	1.0136	0.3629	0.571755
Bex2	1se	merge.262200	4.8749	0.0076	0.02594
Bgn	1se	merge.261461	1.3918	0.2486	0.433768
Bhlha15	1se	merge.201259	1.1852	0.3057	0.504159
Bhlhb9	1se	merge.262192	3.7638	0.0232	0.0660521
Bhlhe40	1se	merge.210592	8.5216	0.0002	0.00108435
Bhlhe40	1se	merge.210605_210606	2.8731	0.0565	0.136576
Bhlhe40	1se	merge.210589_210603	0.2784	0.757	0.928005
Bhlhe41	1se	merge.214858_214874_214890	9.9212	0	0
Bhmt2	1se	merge.71980	7.0328	0.0009	0.00412473
Bhmt2	1se	merge.71981	1.8889	0.1512	0.296981
Bicc1	1se	merge.25206	6.8372	0.0011	0.0049291
Bid	1se	merge.212251	1.1691	0.3106	0.509863
Bik	1se	merge.93200	4.2457	0.0143	0.0443475
Bik	1se	merge.93177_93214	6.0777	0.0023	0.00933191
Bin1	1se	merge.120873	3.3454	0.0352	0.0935328
Bin1	1se	merge.120889	5.7646	0.0031	0.0120621
Birc3	1se	merge.246722	42.6731	0	0
Birc3	1se	merge.246704_246712	1.4805	0.2275	0.404079
Birc5	1se	merge.49835	3.6936	0.0249	0.0700887
Blm	1se	merge.222462_222470_222478_222479	8.4239	0.0002	0.00108435
Blnk	1se	merge.131838	1.4823	0.2271	0.403737
Bloc1s1	1se	merge.31899	3.5862	0.0277	0.0765851
Bloc1s2	1se	merge.132483	4.3029	0.0135	0.0423162
Bloc1s5	1se	merge.65826	1.4077	0.2447	0.428179
Blvra	1se	merge.147984	6.2935	0.0018	0.00753097
Blvrb	1se	merge.217186	145.122	0	0
Blvrb	1se	merge.217193	0.3607	0.6972	0.883938
Blvrb	1se	merge.217189_217198_217201_217221	1.0543	0.3484	0.554674
Blvrb	1se	merge.217191	21.9121	0	0
Blvrb	1se	merge.217188	5.1325	0.0059	0.0209524
Blvrb	1se	merge.217175_217209_217220	22.0153	0	0
Bmf	1se	merge.146837	1.138	0.3204	0.521404
Bmp1	1se	merge.82239	8.0962	0.0003	0.00156544
Bmp1	1se	merge.82248_82250_82261	2.4993	0.0821	0.183769
Bmp1	1se	merge.82219_82243	34.938	0	0
Bmp1	1se	merge.82241	1.0948	0.3346	0.539101
Bmp1	1se	merge.82233	0.0562	0.9454	1
Bmp1	1se	merge.82234	0.0338	0.9668	1
Bmp2	1se	merge.149174	17.6118	0	0
Bmp4	1se	merge.78742	5.2269	0.0054	0.0194011
Bmp8a	1se	merge.176447	6.6452	0.0013	0.00568988
Bmp8b	1se	merge.176380	3.5147	0.0298	0.0813126
Bmper	1se	merge.247944	13.3624	0	0
Bmpr1a	1se	merge.78242	2.8062	0.0604	0.144005
Bmpr1b	1se	merge.166979	36.176	0	0
Bmpr2	1se	merge.4243_4261_4269	2.8239	0.0594	0.142289
Bmt2	1se	merge.203096	8.0244	0.0003	0.00156544
Bmyc	1se	merge.137196	0.4302	0.6504	0.84639
Bnc1	1se	merge.222789	4.1223	0.0162	0.0491303
Bnc1	1se	merge.222786	4.2567	0.0142	0.0441312
Bnc1	1se	merge.222788	7.2473	0.0007	0.00330546
Bnip2	1se	merge.254296	16.0476	0	0
Bnip3	1se	merge.229455	1.6103	0.1998	0.367981
Bnip3l	1se	merge.81765_81780	1.9078	0.1484	0.292762
Bnipl	1se	merge.163202	6.8076	0.0011	0.0049291
Bnipl	1se	merge.163208	3.0723	0.0463	0.116579
Bod1	1se	merge.34769_34789	0.9698	0.3791	0.589403
Bok	1se	merge.8488	5.1445	0.0058	0.0206476
Bola1	1se	merge.163365_163373_163382	2.5228	0.0802	0.180554
Boll	1se	merge.3813	0.3424	0.7101	0.894367
Bop1	1se	merge.91353	2.5222	0.0803	0.18071
Bora	1se	merge.83841	0.277	0.7581	0.928501
Brap	1se	merge.196409	0.4891	0.6132	0.816178
Brap	1se	merge.196390_196407	4.4862	0.0113	0.0365084
Brca1	1se	merge.46286	3.6699	0.0255	0.0714159
Brca1	1se	merge.46263_46268_46274_46288	1.7003	0.1826	0.343622
Brca1	1se	merge.46293	0.8569	0.4245	0.636178
Brca2	1se	merge.202530	0.9394	0.3909	0.601103
Brd3	1se	merge.137688_137690_137709	0.223	0.8001	0.96185
Bre	1se	merge.187013	3.9238	0.0198	0.0580134
Bri3	1se	merge.201284_201295	0.8197	0.4405	0.652284
Brinp1	1se	merge.172572	0.5456	0.5795	0.786113
Brip1	1se	merge.43592	14.1073	0	0
Brix1	1se	merge.86089	4.3927	0.0124	0.0394509
Brms1l	1se	merge.54957	10.0857	0	0
Brox	1se	merge.16647_16664	49.6933	0	0
Brox	1se	merge.16640_16651_16661	9.4902	0.0001	0.000579593
Brox	1se	merge.16641	1.0236	0.3593	0.568
Brox	1se	merge.16639	0.5877	0.5556	0.763991
Brox	1se	merge.16630_16658	1.6024	0.2014	0.369878
Brsk1	1se	merge.215491	17.3142	0	0
Brsk1	1se	merge.215499	5.0586	0.0064	0.0223607
Brsk1	1se	merge.215495	0.8491	0.4278	0.638582
Brsk1	1se	merge.215490_215504	1.2336	0.2912	0.486918
Bsg	1se	merge.26500	0.3238	0.7234	0.904579
Bspry	1se	merge.172127	1.2157	0.2965	0.492886
Btaf1	1se	merge.131340	0.5914	0.5535	0.762361
Btbd1	1se	merge.222758	0.2025	0.8167	0.973286
Btbd10	1se	merge.225805	2.5599	0.0773	0.17531
Btbd11	1se	merge.27679_27701_27706_27725	58.9486	0	0
Btbd17	1se	merge.48889	5.8624	0.0028	0.0110346
Btbd17	1se	merge.48887	0.3238	0.7234	0.904579
Btbd17	1se	merge.48849_48866	0.2717	0.7621	0.93181
Btbd17	1se	merge.48894	0.0134	0.9866	1
Btbd17	1se	merge.48883	0.0668	0.9354	1
Btbd17	1se	merge.48884	0.0326	0.9679	1
Btbd17	1se	merge.48892	0.2773	0.7579	0.928501
Btbd17	1se	merge.48883	NA	1	1
Btbd17	1se	merge.48876	0.0174	0.9828	1
Btbd17	1se	merge.48880	0.0026	0.9974	1
Btbd18	1se	merge.144078	12.5154	0	0
Btbd8	1se	merge.192731	4.0743	0.017	0.0511446
Btbd8	1se	merge.192728	2.1619	0.1151	0.240222
Btf3	1se	merge.72773_72782	0.3216	0.725	0.905513
Btf3l4	1se	merge.174878	1.4825	0.2271	0.403737
Btg1	1se	merge.29017	1.066	0.3444	0.550484
Btg1	1se	merge.29024_29025	0.41	0.6637	0.856726
Btg1	1se	merge.29022	1.3207	0.2669	0.456688
Btg2	1se	merge.11148_11150	4.5909	0.0101	0.0331452
Btg2	1se	merge.11147	0.0029	0.9971	1
Btg2	1se	merge.11144	0.6072	0.5449	0.754701
Btg2	1se	merge.11145	0.3591	0.6983	0.88466
Btg2	1se	merge.11146	0.1587	0.8532	0.997587
Btg3	1se	merge.104464	1.6891	0.1847	0.346346
Btk	1se	merge.262162	1.0021	0.3671	0.576427
Bub1	1se	merge.148174	0.5314	0.5878	0.792491
Bub1b	1se	merge.146874_146881	3.924	0.0198	0.0580134
Bud13	1se	merge.250357_250362	0.6022	0.5476	0.756824
Bud31	1se	merge.201498_201527_201528_201535	18.3529	0	0
Bud31	1se	merge.201505	3.8281	0.0218	0.0627395
Bves	1se	merge.22607	4.2286	0.0146	0.0450623
Bysl	1se	merge.113390	2.1629	0.115	0.240099
Bzw1	1se	merge.4037_4049	6.2718	0.0019	0.00791249
Bzw2	1se	merge.53965_53976_53998	36.0333	0	0
Bzw2	1se	merge.53985	4.7129	0.009	0.0300249
Bzw2	1se	merge.53988	0.5681	0.5666	0.774736
Bzw2	1se	merge.53992	8.3646	0.0002	0.00108435
C030039L03Rik	1se	merge.217266	0.3134	0.731	0.909407
C030039L03Rik	1se	merge.217266	NA	1	1
C130050O18Rik	1se	merge.200060_200066	58.1495	0	0
C130050O18Rik	1se	merge.200067	6.3576	0.0017	0.0071743
C130050O18Rik	1se	merge.200068	6.9165	0.001	0.00453144
C130050O18Rik	1se	merge.200064	0.6909	0.5011	0.713421
C130074G19Rik	1se	merge.16850	3.1377	0.0434	0.11071
C1d	1se	merge.33530	6.395	0.0017	0.0071743
C1galt1	1se	merge.202972	13.9862	0	0
C1galt1c1	1se	merge.261069	10.7254	0	0
C1qa	1se	merge.180019	2.8204	0.0596	0.142622
C1qb	1se	merge.180019	1.2692	0.2811	0.47541
C1qbp	1se	merge.40698	0.0589	0.9428	1
C1qc	1se	merge.180019	2.3569	0.0947	0.205471
C1ql1	1se	merge.46671	8.0235	0.0003	0.00156544
C1qtnf1	1se	merge.50031	6.3563	0.0017	0.0071743
C1qtnf1	1se	merge.50028	8.5374	0.0002	0.00108435
C1qtnf4	1se	merge.144363_144372_144374	0.5905	0.5541	0.762875
C1s1	1se	merge.212654	0.1382	0.871	1
C2cd2	1se	merge.106760	5.0469	0.0064	0.0223607
C2cd2l	1se	merge.249888_249889	8.3049	0.0002	0.00108435
C3	1se	merge.114647_114648_114683	0.8063	0.4465	0.658829
C330007P06Rik	1se	merge.261027	0.1458	0.8644	1
C330018D20Rik	1se	merge.123411	1.4179	0.2422	0.424951
C330021F23Rik	1se	merge.231166	77.9711	0	0
C330021F23Rik	1se	merge.231139_231178_231186_231194	20.239	0	0
C330021F23Rik	1se	merge.231160_231162	5.3412	0.0048	0.0175369
C330021F23Rik	1se	merge.231146_231181	1.0526	0.349	0.555327
C330021F23Rik	1se	merge.231167	0.0116	0.9884	1
C330021F23Rik	1se	merge.231139_231178_231186_231194	NA	1	1
C3ar1	1se	merge.212566_212568	28.9506	0	0
C3ar1	1se	merge.212567_212572_212581	0.5136	0.5983	0.802334
C3ar1	1se	merge.212560	2.1111	0.1211	0.249841
C530008M17Rik	1se	merge.190762	3.3885	0.0338	0.0904096
C77370	1se	merge.262003	5.7781	0.0031	0.0120621
C8g	1se	merge.137133	0.9282	0.3953	0.605715
Cab39	1se	merge.6557_6558	1.0137	0.3629	0.571755
Cab39l	1se	merge.80286	0.2846	0.7523	0.925255
Cables1	1se	merge.119326_119327	0	1	1
Cables1	1se	merge.119337	0	1	1
Cables1	1se	merge.119335	0	1	1
Cables1	1se	merge.119358	0	1	1
Cables1	1se	merge.119337	NA	1	1
Cables1	1se	merge.119359	0	1	1
Cables1	1se	merge.119345	0	1	1
Cables1	1se	merge.119337	0	1	1
Cables2	1se	merge.156542	0.2037	0.8157	0.972889
Cabp1	1se	merge.194542	6.3795	0.0017	0.0071743
Cabp4	1se	merge.127585_127610_127618	2.6882	0.068	0.158468
Cabp4	1se	merge.127588	0.9434	0.3893	0.599907
Cabp4	1se	merge.127579_127609_127617	0.4808	0.6183	0.820799
Cabp7	1se	merge.32385	3.0753	0.0462	0.116377
Cabp7	1se	merge.32345_32350	3.1896	0.0412	0.106165
Cacfd1	1se	merge.137508_137509	3.9121	0.02	0.0584673
Cachd1	1se	merge.173792	6.3068	0.0018	0.00753097
Cachd1	1se	merge.173792	NA	1	1
Cacna1a	1se	merge.238678	1.2642	0.2825	0.477018
Cacna1a	1se	merge.238676_238702	0.7589	0.4682	0.681374
Cacna1b	1se	merge.136927	3.3194	0.0362	0.095624
Cacna1c	1se	merge.211900_211901	0.019	0.9812	1
Cacna1d	1se	merge.77375	0.0689	0.9334	1
Cacna1s	1se	merge.11690_11691	0.3125	0.7317	0.909987
Cacna2d2	1se	merge.257576	11.0663	0	0
Cacna2d2	1se	merge.257567	1.046	0.3513	0.558378
Cacna2d2	1se	merge.257604_257608	8.806	0.0001	0.000579593
Cacna2d2	1se	merge.257548	0.2537	0.7759	0.942955
Cacna2d2	1se	merge.257567	NA	1	1
Cacna2d2	1se	merge.257567	0.0971	0.9075	1
Cacnb2	1se	merge.136236	0.8485	0.428	0.638717
Cacng4	1se	merge.47744	0.8748	0.4169	0.628337
Cacng6	1se	merge.215323	0.5019	0.6054	0.809118
Cacng7	1se	merge.215303	5.4256	0.0044	0.0162845
Cacng7	1se	merge.215281_215311	1.6136	0.1992	0.367166
Cacng7	1se	merge.215302	5.3075	0.005	0.018154
Cacng7	1se	merge.215306	0.2839	0.7528	0.925578
Cacng8	1se	merge.215320	2.4504	0.0863	0.191009
Cacybp	1se	merge.13591_13602_13603	2.1595	0.1154	0.240676
Cacybp	1se	merge.13589_13609	1.8894	0.1512	0.296981
Cacybp	1se	merge.13587	6.9004	0.001	0.00453144
Cad	1se	merge.186895_186905	5.3107	0.0049	0.0178353
Cadm3	1se	merge.15187	0.1705	0.8432	0.991059
Cadm4	1se	merge.216631_216635_216639	3.8579	0.0211	0.061223
Cadps	1se	merge.75402	0.3922	0.6756	0.86691
Cadps	1se	merge.75381	0.9107	0.4023	0.612821
Cadps	1se	merge.75403	0.6674	0.5131	0.724848
Cadps2	1se	merge.203369	1.7823	0.1683	0.322748
Cage1	1se	merge.65676_65685_65693	0.7705	0.4628	0.676467
Calb2	1se	merge.242155	0.5347	0.5859	0.79066
Calca	1se	merge.225921	0.6482	0.523	0.734036
Calcoco1	1se	merge.97065	9.8261	0.0001	0.000579593
Calcoco2	1se	merge.45033	2.296	0.1007	0.21596
Calcoco2	1se	merge.45030	0.3767	0.6861	0.876145
Calcrl	1se	merge.144037_144038	7.6229	0.0005	0.00245644
Calml3	1se	merge.62758_62766	0.3155	0.7294	0.908481
Calml4	1se	merge.253089	0.8619	0.4224	0.634415
Calu	1se	merge.203620_203629	2.1043	0.1219	0.250915
Calu	1se	merge.203633	7.848	0.0004	0.00201519
Calu	1se	merge.203634	3.4313	0.0323	0.0870355
Caly	1se	merge.229760_229801	56.6135	0	0
Caly	1se	merge.229797	3.1195	0.0442	0.112431
Caly	1se	merge.229778_229802_229805	13.6891	0	0
Caly	1se	merge.229791	2.219	0.1087	0.229907
Camk1	1se	merge.210869	9.3978	0.0001	0.000579593
Camk1	1se	merge.210858_210872_210906	15.4132	0	0
Camk1	1se	merge.210871_210876_210877	2.1248	0.1195	0.247502
Camk1	1se	merge.210830_210855_210863_210884	0.6154	0.5404	0.750874
Camk1d	1se	merge.135455	5.5442	0.0039	0.0146476
Camk1d	1se	merge.135376_135395_135427	0.7985	0.45	0.66282
Camk1d	1se	merge.135455	NA	1	1
Camk2a	1se	merge.123708_123785	14.6293	0	0
Camk2b	1se	merge.32722	10.2411	0	0
Camk2b	1se	merge.32730	0.8059	0.4467	0.659041
Camk2d	1se	merge.165940_165941_165949	1.1751	0.3088	0.507693
Camk2d	1se	merge.165944_165957	0.5632	0.5694	0.777199
Camk2d	1se	merge.165948	0.2793	0.7563	0.927832
Camk2d	1se	merge.165939	0.152	0.859	1
Camk2d	1se	merge.165936	0.941	0.3902	0.600893
Camk2d	1se	merge.165955	0.2268	0.7971	0.959825
Camk2n1	1se	merge.180523	5.0214	0.0066	0.0229496
Camk2n2	1se	merge.99892	0.9801	0.3753	0.58607
Camta1	1se	merge.183390	7.9472	0.0004	0.00201519
Camta1	1se	merge.183611	0.6412	0.5267	0.737898
Camta1	1se	merge.183536	0.0943	0.91	1
Camta1	1se	merge.183620	0.0827	0.9206	1
Camta1	1se	merge.183621	0.023	0.9773	1
Cant1	1se	merge.50029	48.3775	0	0
Cant1	1se	merge.50010_50012_50027	0.8851	0.4127	0.624264
Cant1	1se	merge.50028	8.3013	0.0002	0.00108435
Cant1	1se	merge.50031	2.701	0.0671	0.156871
Cant1	1se	merge.50036	2.0896	0.1237	0.253814
Cap1	1se	merge.176319_176324_176329	1.3037	0.2715	0.462592
Cap1	1se	merge.176317_176318	0.1387	0.8705	1
Cap1	1se	merge.176327	3.2474	0.0389	0.101289
Capg	1se	merge.207171	0.5975	0.5502	0.759249
Capn12	1se	merge.217530	6.2416	0.0019	0.00791249
Capn2	1se	merge.16458_16459	58.2859	0	0
Capn5	1se	merge.223773	10.9284	0	0
Caprin2	1se	merge.215215_215222	2.356	0.0948	0.20565
Caps2	1se	merge.29817	5.1104	0.006	0.0212688
Capsl	1se	merge.86042	2.1709	0.1141	0.238775
Capsl	1se	merge.86043_86047	2.7923	0.0613	0.145794
Capza1	1se	merge.164612_164623	11.1666	0	0
Capza2	1se	merge.203208	7.6095	0.0005	0.00245644
Capza2	1se	merge.203206	2.1389	0.1178	0.244763
Car11	1se	merge.219734	7.9062	0.0004	0.00201519
Car12	1se	merge.253874_253898_253900	3.7129	0.0244	0.0689306
Car12	1se	merge.253882	3.4245	0.0326	0.0877022
Car15	1se	merge.99397	0.2232	0.7999	0.961808
Car2	1se	merge.157599	1.5711	0.2078	0.378121
Car3	1se	merge.157593	3.7702	0.023	0.0656588
Car4	1se	merge.43405	14.6583	0	0
Car8	1se	merge.168325	27.6244	0	0
Car9	1se	merge.170021_170034	3.8646	0.021	0.0609632
Card6	1se	merge.85580	14.6642	0	0
Card6	1se	merge.85583	0.6289	0.5332	0.744503
Card6	1se	merge.85581	6.0163	0.0024	0.00966375
Card9	1se	merge.137398	39.8098	0	0
Card9	1se	merge.137408	29.663	0	0
Card9	1se	merge.137400	0.1	0.9048	1
Card9	1se	merge.137411_137420_137432	0.997	0.369	0.578865
Card9	1se	merge.137400	NA	1	1
Carhsp1	1se	merge.97901_97908	2.4114	0.0897	0.196817
Carm1	1se	merge.247578_247604_247605	35.4813	0	0
Carm1	1se	merge.247614	5.2646	0.0052	0.0188099
Carnmt1	1se	merge.129551_129568	1.7879	0.1673	0.321411
Cars	1se	merge.230525	0.2898	0.7484	0.92289
Cars2	1se	merge.231859_231885	0.3238	0.7234	0.904579
Cars2	1se	merge.231859_231885	NA	1	1
Casc4	1se	merge.147501	29.7817	0	0
Casc5	1se	merge.146956	14.7876	0	0
Casc5	1se	merge.146955	6.9082	0.001	0.00453144
Casd1	1se	merge.202722	13.0322	0	0
Casd1	1se	merge.202719	3.3483	0.0351	0.0934372
Caskin1	1se	merge.109138	0.1258	0.8818	1
Caskin1	1se	merge.109140	2.6101	0.0735	0.168493
Casp1	1se	merge.246636	9.2703	0.0001	0.000579593
Casp4	1se	merge.246636	10.7546	0	0
Casp6	1se	merge.166157	0.0751	0.9276	1
Casp7	1se	merge.134249	0.2256	0.7981	0.960534
Casp8	1se	merge.4062_4068_4074_4076	29.538	0	0
Casp8	1se	merge.4078	0.4789	0.6195	0.821512
Casp8	1se	merge.4082	2.4821	0.0836	0.186411
Casp8	1se	merge.4081	0.2917	0.747	0.921455
Casp8ap2	1se	merge.169277	15.9283	0	0
Casp9	1se	merge.181743_181746	0.2212	0.8016	0.96286
Casq1	1se	merge.15022_15040	2.176	0.1135	0.237776
Casq1	1se	merge.15044	8.3083	0.0002	0.00108435
Casq2	1se	merge.164239	0.5909	0.5538	0.762684
Cast	1se	merge.71021	9.1012	0.0001	0.000579593
Casz1	1se	merge.182677	0.1657	0.8473	0.993524
Casz1	1se	merge.182677	NA	1	1
Cat	1se	merge.145669	5.5512	0.0039	0.0146476
Catsper2	1se	merge.147423_147425	0.2271	0.7969	0.959804
Catsperg1	1se	merge.217637_217671	0.5333	0.5867	0.791374
Cav1	1se	merge.203180	0.8124	0.4438	0.655757
Cav2	1se	merge.203177	3.9635	0.019	0.0560776
Cav3	1se	merge.210701	2.0724	0.1259	0.257514
Cbarp	1se	merge.26615_26617	7.2741	0.0007	0.00330546
Cbfa2t3	1se	merge.244953	33.8528	0	0
Cbfa2t3	1se	merge.244932	3.5206	0.0296	0.0808425
Cbfa2t3	1se	merge.244950	0.6128	0.5418	0.752192
Cbfb	1se	merge.241139_241165_241167	5.085	0.0062	0.0218055
Cbfb	1se	merge.241146_241156	1.2264	0.2934	0.489196
Cbfb	1se	merge.241138	0.0724	0.9301	1
Cbfb	1se	merge.241135	0.5506	0.5766	0.783407
Cbfb	1se	merge.241144	0.8014	0.4487	0.66149
Cbfb	1se	merge.241138	NA	1	1
Cbln1	1se	merge.239236	1.791	0.1668	0.320609
Cbr3	1se	merge.105891	0.1109	0.8951	1
Cbr4	1se	merge.236208	5.3642	0.0047	0.0172255
Cbs	1se	merge.111350	11.5528	0	0
Cbwd1	1se	merge.130142	0.3701	0.6907	0.879902
Cbx1	1se	merge.45178_45179	5.7903	0.0031	0.0120621
Cbx3	1se	merge.205836	0.3139	0.7306	0.909352
Cbx4	1se	merge.50286	0.1794	0.8358	0.987615
Cbx7	1se	merge.92276_92294	73.5695	0	0
Cbx7	1se	merge.92278_92289	3.0088	0.0494	0.12256
Cbx7	1se	merge.92288	0.3467	0.707	0.891714
Ccar1	1se	merge.24327	0.1034	0.9018	1
Ccbl1	1se	merge.138578_138593_138606	12.3552	0	0
Ccbl2	1se	merge.167029	3.6264	0.0266	0.0740171
Ccdc102a	1se	merge.240582	0.5077	0.6019	0.805454
Ccdc102a	1se	merge.240582	NA	1	1
Ccdc107	1se	merge.170021_170034	0.8302	0.436	0.647592
Ccdc109b	1se	merge.166166	3.0713	0.0464	0.116755
Ccdc112	1se	merge.122583	3.227	0.0397	0.102822
Ccdc113	1se	merge.240779	4.6107	0.0099	0.0325896
Ccdc114	1se	merge.219806	3.6738	0.0254	0.0712213
Ccdc114	1se	merge.219805	8.9645	0.0001	0.000579593
Ccdc115	1se	merge.1556	0.2109	0.8099	0.969221
Ccdc115	1se	merge.1562	3.4845	0.0307	0.0833786
Ccdc116	1se	merge.99254_99271_99277	1.6986	0.1829	0.344076
Ccdc116	1se	merge.99261_99262	0.8247	0.4384	0.650247
Ccdc116	1se	merge.99246_99249_99250_99269	4.3249	0.0132	0.0415096
Ccdc120	1se	merge.260598_260610	0.1996	0.819	0.974734
Ccdc122	1se	merge.83084_83086	5.0284	0.0065	0.0226762
Ccdc122	1se	merge.83085	0.3097	0.7337	0.911503
Ccdc126	1se	merge.205558_205567	0.6342	0.5304	0.742013
Ccdc134	1se	merge.92853	2.7859	0.0617	0.146536
Ccdc134	1se	merge.92856	7.406	0.0006	0.00289533
Ccdc134	1se	merge.92834_92852_92857	1.631	0.1957	0.362029
Ccdc136	1se	merge.203638	0.2322	0.7928	0.956819
Ccdc136	1se	merge.203629_203674	0.4077	0.6652	0.857903
Ccdc138	1se	merge.23126	1.054	0.3485	0.554682
Ccdc14	1se	merge.102080	0.8651	0.421	0.632638
Ccdc149	1se	merge.189042	2.503	0.0818	0.183273
Ccdc15	1se	merge.248975	2.7302	0.0652	0.153289
Ccdc151	1se	merge.247724_247776_247778	4.0053	0.0182	0.0540857
Ccdc160	1se	merge.261262	3.4755	0.0309	0.0838048
Ccdc17	1se	merge.175339_175340_175347	18.1893	0	0
Ccdc17	1se	merge.175350_175351_175352	0.1314	0.8769	1
Ccdc17	1se	merge.175341	3.9549	0.0192	0.0565393
Ccdc18	1se	merge.192805	9.48	0.0001	0.000579593
Ccdc181	1se	merge.13970_13974_13982	0.4959	0.609	0.812719
Ccdc24	1se	merge.175608	7.6149	0.0005	0.00245644
Ccdc3	1se	merge.135364	24.6488	0	0
Ccdc3	1se	merge.135370	6.8997	0.001	0.00453144
Ccdc30	1se	merge.175942	9.3615	0.0001	0.000579593
Ccdc32	1se	merge.146941_146943_146952	0.0082	0.9918	1
Ccdc34	1se	merge.146258	1.0601	0.3464	0.552772
Ccdc36	1se	merge.257841	1.963	0.1404	0.281258
Ccdc38	1se	merge.28458	0.7145	0.4894	0.7019
Ccdc42	1se	merge.40093	0.2143	0.8071	0.967376
Ccdc53	1se	merge.28002	5.1083	0.006	0.0212688
Ccdc58	1se	merge.102397	3.7045	0.0246	0.0693948
Ccdc61	1se	merge.216198	0.2077	0.8125	0.97056
Ccdc64	1se	merge.194704	1.6665	0.1889	0.352129
Ccdc64b	1se	merge.108931	0.0153	0.9848	1
Ccdc64b	1se	merge.108939	0.042	0.9589	1
Ccdc68	1se	merge.125174	8.3904	0.0002	0.00108435
Ccdc71l	1se	merge.53639	3.1278	0.0438	0.111535
Ccdc73	1se	merge.145939	0.4836	0.6166	0.819489
Ccdc80	1se	merge.103177_103182	3.1908	0.0411	0.105978
Ccdc80	1se	merge.103178	1.5561	0.211	0.382573
Ccdc82	1se	merge.246864	3.1868	0.0413	0.106376
Ccdc82	1se	merge.246862	2.3048	0.0998	0.214424
Ccdc82	1se	merge.246868_246870	0.3178	0.7278	0.90736
Ccdc82	1se	merge.246863	1.1442	0.3185	0.518963
Ccdc85a	1se	merge.34488	19.2262	0	0
Ccdc88a	1se	merge.34523_34527_34532	1.3818	0.2511	0.436889
Ccdc88b	1se	merge.128275	125.604	0	0
Ccdc88b	1se	merge.128265	90.7394	0	0
Ccdc88b	1se	merge.128263_128268	119.524	0	0
Ccdc88b	1se	merge.128273	1.2396	0.2895	0.485188
Ccdc89	1se	merge.223330	2.4704	0.0845	0.188202
Ccdc92	1se	merge.197298	1.2068	0.2992	0.496385
Ccdc93	1se	merge.9694	15.8892	0	0
Ccdc93	1se	merge.9702	0.9722	0.3783	0.588708
Ccdc93	1se	merge.9693	0.1454	0.8646	1
Ccdc93	1se	merge.9707	0.0071	0.9929	1
Ccdc93	1se	merge.9696	0.1721	0.8419	0.990294
Ccdc93	1se	merge.9702	NA	1	1
Cchcr1	1se	merge.112067_112070_112082	3.0452	0.0476	0.119184
Cchcr1	1se	merge.112077	1.068	0.3437	0.549901
Cck	1se	merge.260044	0.5665	0.5675	0.775059
Ccl25	1se	merge.231259	0.7639	0.4658	0.678873
Ccl27a	1se	merge.169930	1.5715	0.2077	0.378116
Ccl3	1se	merge.43105	9.3038	0.0001	0.000579593
Ccl6	1se	merge.43082_43094_43100_43107_43109	0.2814	0.7547	0.926742
Ccl6	1se	merge.43095	1.9099	0.1481	0.292269
Ccl6	1se	merge.43092	0.0529	0.9485	1
Ccm2l	1se	merge.150885	2.663	0.0697	0.161526
Ccna1	1se	merge.160308_160316	10.904	0	0
Ccna2	1se	merge.159138	1.4168	0.2425	0.425222
Ccnb1	1se	merge.73197_73211	0.0036	0.9964	1
Ccnb1ip1	1se	merge.79230	12.468	0	0
Ccnb2	1se	merge.254395	2.6346	0.0717	0.165145
Ccnc	1se	merge.168993_168997	6.2377	0.002	0.00827579
Ccnd1	1se	merge.230912_230928_230932_230933	16.3796	0	0
Ccnd1	1se	merge.230943	0.0199	0.9803	1
Ccnd1	1se	merge.230937	0.2185	0.8037	0.96449
Ccnd1	1se	merge.230943	NA	1	1
Ccnd3	1se	merge.113373	12.3896	0	0
Ccne1	1se	merge.218958	20.1145	0	0
Ccnf	1se	merge.109065	2.1649	0.1148	0.23981
Ccng1	1se	merge.35795	6.6586	0.0013	0.00568988
Ccng2	1se	merge.191452	3.397	0.0335	0.0897511
Ccni	1se	merge.191448_191453	2.9096	0.0545	0.132731
Ccnj	1se	merge.131815	7.1341	0.0008	0.00371308
Ccnk	1se	merge.60897	5.9179	0.0027	0.0107055
Ccno	1se	merge.74427	2.6911	0.0678	0.158128
Ccno	1se	merge.74430	13.9872	0	0
Ccno	1se	merge.74434	2.7337	0.065	0.152911
Ccny	1se	merge.119082_119092_119093	1.1815	0.3068	0.505544
Ccny	1se	merge.119090	2.6562	0.0702	0.162491
Ccnyl1	1se	merge.4769	3.0128	0.0492	0.122194
Ccp110	1se	merge.226383	19.4608	0	0
Ccpg1	1se	merge.254772_254779_254791_254816	0.1207	0.8863	1
Ccpg1	1se	merge.254775	7.3792	0.0006	0.00289533
Ccpg1	1se	merge.254790_254800	0.359	0.6983	0.88466
Ccpg1os	1se	merge.254790_254800	8.924	0.0001	0.000579593
Ccpg1os	1se	merge.254772_254779_254791	1.5655	0.209	0.379595
Ccpg1os	1se	merge.254781	1.3022	0.2719	0.463139
Ccr1	1se	merge.260503_260519_260523	14.1781	0	0
Ccr1	1se	merge.260496_260509_260520	0.85	0.4274	0.638461
Ccr1	1se	merge.260500_260502	0.3323	0.7172	0.900037
Ccr2	1se	merge.260519_260523	31.1908	0	0
Ccr3	1se	merge.260510_260525_260529	7.0239	0.0009	0.00412473
Ccr5	1se	merge.260519_260523	46.3311	0	0
Ccr7	1se	merge.45802	0.7715	0.4623	0.675905
Ccsap	1se	merge.245308_245312_245352_245381	0.6576	0.5181	0.728912
Cct3	1se	merge.162379_162398	5.4723	0.0042	0.0156534
Cct6a	1se	merge.198156_198161	10.3596	0	0
Cct6a	1se	merge.198137_198169_198170_198177	2.5018	0.0819	0.183426
Ccz1	1se	merge.201223	0.0312	0.9692	1
Cd109	1se	merge.255310	10.8495	0	0
Cd109	1se	merge.255311	0.8202	0.4403	0.652154
Cd109	1se	merge.255313	0.8587	0.4237	0.63555
Cd160	1se	merge.163516	0.2103	0.8103	0.969221
Cd160	1se	merge.163513	8.2569	0.0003	0.00156544
Cd160	1se	merge.163519	2.3409	0.0962	0.208145
Cd1d1	1se	merge.162079	8.5348	0.0002	0.00108435
Cd200	1se	merge.103205	5.7148	0.0033	0.012709
Cd200r3	1se	merge.103150	10.632	0	0
Cd200r3	1se	merge.103158_103159_103160_103166_103170	0.1878	0.8288	0.981892
Cd248	1se	merge.127806	1.5246	0.2177	0.391256
Cd24a	1se	merge.22331	4.407	0.0122	0.0388994
Cd300c2	1se	merge.48936	37.8695	0	0
Cd300c2	1se	merge.48915_48919	6.426	0.0016	0.00681138
Cd300c2	1se	merge.48941	1.038	0.3541	0.561605
Cd300lb	1se	merge.48911_48922	33.5878	0	0
Cd300lb	1se	merge.48915_48919	4.868	0.0077	0.0262276
Cd300lb	1se	merge.48921_48924_48925_48936	0.0193	0.9809	1
Cd300lb	1se	merge.48901_48930	0.9125	0.4015	0.612082
Cd300lf	1se	merge.48971_48973	20.17	0	0
Cd300lf	1se	merge.48972_48989	1.9457	0.1429	0.2848
Cd300lg	1se	merge.46421	0.6517	0.5211	0.731898
Cd34	1se	merge.18417_18418	10.268	0	0
Cd36	1se	merge.185398	8.462	0.0002	0.00108435
Cd38	1se	merge.188807_188810	1.3143	0.2687	0.458759
Cd40	1se	merge.153288	2.2947	0.1008	0.216095
Cd40	1se	merge.153286	2.3577	0.0946	0.205471
Cd47	1se	merge.103385_103409	6.604	0.0014	0.00606615
Cd47	1se	merge.103384_103412	1.0741	0.3416	0.547808
Cd53	1se	merge.164807	17.1743	0	0
Cd59a	1se	merge.145799	5.0862	0.0062	0.0218055
Cd59b	1se	merge.145792	1.07	0.343	0.549299
Cd63	1se	merge.31898	31.8653	0	0
Cd63	1se	merge.31900	0.5582	0.5723	0.779881
Cd63	1se	merge.31890_31896_31901	26.2176	0	0
Cd63	1se	merge.31895	0.8615	0.4225	0.634471
Cd63	1se	merge.31899	3.5762	0.028	0.0772316
Cd74	1se	merge.123698	49.209	0	0
Cd74	1se	merge.123683_123725	1.0251	0.3587	0.567128
Cd74	1se	merge.123697	2.9743	0.0511	0.125709
Cd79b	1se	merge.47356	0.0039	0.9962	1
Cd80	1se	merge.102694	41.4124	0	0
Cd80	1se	merge.102692	0.1774	0.8375	0.988287
Cd80	1se	merge.102683_102719	0.358	0.6991	0.885224
Cd80	1se	merge.102696	0.8165	0.442	0.653759
Cd80	1se	merge.102695	1.4013	0.2463	0.430785
Cd81	1se	merge.230395	13.1703	0	0
Cd82	1se	merge.144976_145006	1.1614	0.313	0.512793
Cd83	1se	merge.66434_66437	28.586	0	0
Cd83	1se	merge.66436	0.4758	0.6214	0.822762
Cd84	1se	merge.14972	5.6676	0.0035	0.0133646
Cd86	1se	merge.102435	13.4656	0	0
Cd86	1se	merge.102434	2.3874	0.0919	0.200776
Cd9	1se	merge.212893	9.0126	0.0001	0.000579593
Cd93	1se	merge.150265_150269_150281	29.5154	0	0
Cd93	1se	merge.150271_150274_150282	0.1765	0.8382	0.988713
Cd93	1se	merge.150271_150274_150282	NA	1	1
Cd93	1se	merge.150271_150274_150282	0.1725	0.8415	0.990105
Cd99l2	1se	merge.261424	1.1947	0.3028	0.500791
Cda	1se	merge.180488	0.2077	0.8125	0.97056
Cdc14b	1se	merge.70190	6.5311	0.0015	0.0064468
Cdc14b	1se	merge.70193_70197_70198_70208	0.234	0.7914	0.956019
Cdc14b	1se	merge.70169_70170	1.057	0.3475	0.55377
Cdc14b	1se	merge.70193_70197_70198_70208	NA	1	1
Cdc16	1se	merge.232612_232620	0.6526	0.5207	0.7316
Cdc16	1se	merge.232608	2.4636	0.0851	0.18907
Cdc16	1se	merge.232597_232607	0.1567	0.8549	0.998224
Cdc20	1se	merge.175762_175763	3.7245	0.0241	0.0681986
Cdc25c	1se	merge.121204	139.555	0	0
Cdc27	1se	merge.47074	6.4063	0.0017	0.0071743
Cdc42	1se	merge.180170_180171_180177_180179	7.0895	0.0008	0.00371308
Cdc42bpg	1se	merge.128134_128135	1.5408	0.2142	0.386334
Cdc42bpg	1se	merge.128138	0.1485	0.862	1
Cdc42bpg	1se	merge.128152_128161	0.1552	0.8563	0.999059
Cdc42bpg	1se	merge.128138	NA	1	1
Cdc42bpg	1se	merge.128145_128157	1.1809	0.307	0.505588
Cdc42ep1	1se	merge.91940_91941_91955	8.0457	0.0003	0.00156544
Cdc42ep3	1se	merge.116601	0.315	0.7298	0.908786
Cdc42ep4	1se	merge.48569	0.7648	0.4654	0.678483
Cdc42ep5	1se	merge.215410	2.838	0.0585	0.140653
Cdc42ep5	1se	merge.215384_215392_215412	9.153	0.0001	0.000579593
Cdc42ep5	1se	merge.215407	0.1239	0.8835	1
Cdc42ep5	1se	merge.215409	0.0268	0.9736	1
Cdc42se1	1se	merge.163205_163214_163215	29.2043	0	0
Cdc42se2	1se	merge.37552_37585	5.5907	0.0037	0.0140182
Cdc45	1se	merge.99689	2.6458	0.0709	0.163755
Cdc5l	1se	merge.112793	7.7593	0.0004	0.00201519
Cdc5l	1se	merge.112785	1.2142	0.297	0.493436
Cdc5l	1se	merge.112791	5.706	0.0033	0.012709
Cdc6	1se	merge.45739_45740	7.3405	0.0006	0.00289533
Cdc6	1se	merge.45737	0.3282	0.7202	0.902511
Cdc6	1se	merge.45734	2.1738	0.1137	0.238024
Cdc6	1se	merge.45717_45749	0.01	0.99	1
Cdc6	1se	merge.45738	0.2827	0.7537	0.925904
Cdc7	1se	merge.192659	1.8079	0.164	0.316059
Cdca2	1se	merge.81877	8.9024	0.0001	0.000579593
Cdca2	1se	merge.81878	6.0233	0.0024	0.00966375
Cdca2	1se	merge.81881	2.9964	0.05	0.123602
Cdca2	1se	merge.81885	5.0234	0.0066	0.0229496
Cdca4	1se	merge.62166_62219	0.8528	0.4262	0.637825
Cdca7	1se	merge.143005	2.5679	0.0767	0.174187
Cdca7l	1se	merge.62614	3.5689	0.0282	0.0776548
Cdca7l	1se	merge.62609	2.3292	0.0974	0.210352
Cdca8	1se	merge.176785	0.3158	0.7292	0.908329
Cdh13	1se	merge.243662	0.8677	0.4199	0.631473
Cdh16	1se	merge.241079_241080	0.8603	0.423	0.634908
Cdh2	1se	merge.119920	5.8681	0.0028	0.0110346
Cdh20	1se	merge.8739	4.5084	0.011	0.0356972
Cdh20	1se	merge.8751_8752	0.2642	0.7678	0.936817
Cdh24	1se	merge.79563	1.0905	0.3361	0.540846
Cdh4	1se	merge.156385	0.0463	0.9547	1
Cdh4	1se	merge.156345	3.4086	0.0331	0.088863
Cdh5	1se	merge.240987	12.7202	0	0
Cdh6	1se	merge.86508	5.01	0.0067	0.0232419
Cdhr1	1se	merge.78434	5.8703	0.0028	0.0110346
Cdk1	1se	merge.24900	0.944	0.3891	0.599837
Cdk11b	1se	merge.184852	37.0745	0	0
Cdk11b	1se	merge.184833_184849_184874	0.201	0.8179	0.97402
Cdk11b	1se	merge.184859	2.1049	0.1219	0.250915
Cdk11b	1se	merge.184854	0.5281	0.5897	0.794502
Cdk11b	1se	merge.184858	3.0161	0.049	0.121905
Cdk11b	1se	merge.184852	NA	1	1
Cdk12	1se	merge.45569	1.6446	0.1931	0.358299
Cdk14	1se	merge.185161	1.5883	0.2043	0.373616
Cdk19	1se	merge.21692	65.2671	0	0
Cdk19	1se	merge.21700	4.7907	0.0083	0.0279936
Cdk19	1se	merge.21699	1.8794	0.1527	0.299524
Cdk19	1se	merge.21696	2.3675	0.0937	0.204174
Cdk19	1se	merge.21696	NA	1	1
Cdk20	1se	merge.70208_70213_70217	2.7124	0.0664	0.155515
Cdk2ap1	1se	merge.197151	1.3794	0.2517	0.437868
Cdk4	1se	merge.31430_31453	1.7275	0.1777	0.336572
Cdkl1	1se	merge.55419_55429	81.8848	0	0
Cdkl1	1se	merge.55417	8.9394	0.0001	0.000579593
Cdkl1	1se	merge.55432	6.7737	0.0011	0.0049291
Cdkl1	1se	merge.55421	0.0737	0.929	1
Cdkl2	1se	merge.191223	4.0298	0.0178	0.0530591
Cdkl5	1se	merge.262569	32.5045	0	0
Cdkn1a	1se	merge.110520_110521	0.68	0.5066	0.718884
Cdkn1b	1se	merge.213736	3.9975	0.0184	0.0545966
Cdkn1c	1se	merge.230496	1.2506	0.2863	0.481762
Cdkn2a	1se	merge.173274	11.8943	0	0
Cdkn2b	1se	merge.173278	1.7789	0.1688	0.323547
Cdkn2c	1se	merge.174999	12.3831	0	0
Cdkn2d	1se	merge.247520_247534	0.9538	0.3853	0.595946
Cdkn3	1se	merge.78797	0.964	0.3814	0.591717
Cdo1	1se	merge.122661	19.802	0	0
Cdon	1se	merge.248865	0.3013	0.7398	0.916156
Cds1	1se	merge.191990	3.3125	0.0364	0.096022
Cds1	1se	merge.192012	1.8627	0.1553	0.30335
Cds1	1se	merge.191996	5.9077	0.0027	0.0107055
Cds1	1se	merge.192008	1.3194	0.2673	0.457037
Cdsn	1se	merge.112067_112070_112082	2.9005	0.055	0.133781
Cdx2	1se	merge.201810	34.2907	0	0
Cdyl2	1se	merge.243053_243079	6.696	0.0012	0.005318
Cdyl2	1se	merge.243053_243079	NA	1	1
Ceacam20	1se	merge.216531	1.7554	0.1728	0.329268
Cebpa	1se	merge.218408	20.1929	0	0
Cebpa	1se	merge.218406	1.5276	0.217	0.39054
Cebpb	1se	merge.154147_154167_154168	6.0317	0.0024	0.00966375
Cebpb	1se	merge.154162	3.782	0.0228	0.0651995
Cebpb	1se	merge.154160	4.2624	0.0141	0.0438788
Cebpb	1se	merge.154164	4.2976	0.0136	0.0425269
Cebpd	1se	merge.99119	2.7594	0.0633	0.149696
Cebpg	1se	merge.218396	16.8554	0	0
Cebpg	1se	merge.218398	4.7054	0.009	0.0300249
Cebpzos	1se	merge.116563	0.5989	0.5494	0.758683
Cecr2	1se	merge.212184_212227_212232	29.5377	0	0
Cecr6	1se	merge.212166	1.0218	0.36	0.568567
Cela1	1se	merge.96528_96530	2.4566	0.0857	0.190005
Celf2	1se	merge.135680	26.2573	0	0
Celf2	1se	merge.135650_135657_135677	0.4512	0.6369	0.835341
Celf2	1se	merge.135641	0.6258	0.5348	0.746201
Celf2	1se	merge.135672	1.08	0.3396	0.545275
Celf2	1se	merge.135650_135657_135677	NA	1	1
Celf4	1se	merge.120559	1.4154	0.2428	0.425556
Celf4	1se	merge.120559	NA	1	1
Celsr1	1se	merge.93994	12.1521	0	0
Celsr1	1se	merge.94031	7.1687	0.0008	0.00371308
Celsr1	1se	merge.94021	1.1136	0.3284	0.531828
Celsr1	1se	merge.94021	NA	1	1
Celsr2	1se	merge.165101	1.0717	0.3424	0.548639
Celsr3	1se	merge.257917_257932	0.3998	0.6704	0.862228
Cemip	1se	merge.223013_223015	5.2039	0.0055	0.0197179
Cenpa	1se	merge.186788	4.9626	0.007	0.0241677
Cenpe	1se	merge.166535	6.0754	0.0023	0.00933191
Cenpf	1se	merge.17461	1.1964	0.3023	0.500248
Cenph	1se	merge.73206	28.4692	0	0
Cenph	1se	merge.73197_73199_73211	25.9439	0	0
Cenpi	1se	merge.262152	3.8051	0.0223	0.0640049
Cenpk	1se	merge.73555	0.4755	0.6216	0.822762
Cenpl	1se	merge.13672_13678	4.2815	0.0138	0.043014
Cenpm	1se	merge.92887	16.988	0	0
Cenpo	1se	merge.51307	3.1071	0.0447	0.113456
Cenpp	1se	merge.67536	1.3298	0.2645	0.453578
Cenpq	1se	merge.112401	4.1303	0.0161	0.0488651
Cenpt	1se	merge.241332	1.5271	0.2172	0.390839
Cenpu	1se	merge.235401	0.9978	0.3687	0.578628
Cenpv	1se	merge.39157_39165_39167	4.7078	0.009	0.0300249
Cep112	1se	merge.47889	4.5148	0.0109	0.0354023
Cep120	1se	merge.123043	14.2849	0	0
Cep126	1se	merge.246768	2.4319	0.0879	0.193778
Cep131	1se	merge.50592_50646	4.5732	0.0103	0.0337351
Cep131	1se	merge.50628	1.6599	0.1902	0.353874
Cep131	1se	merge.50649_50658	7.8355	0.0004	0.00201519
Cep131	1se	merge.50623_50629	4.7949	0.0083	0.0279936
Cep152	1se	merge.147818_147819	1.8727	0.1537	0.300929
Cep152	1se	merge.147803	0.1256	0.8819	1
Cep152	1se	merge.147777_147813	1.1938	0.3031	0.501216
Cep170	1se	merge.15375	3.0169	0.049	0.121905
Cep170	1se	merge.15372	2.2892	0.1013	0.217087
Cep192	1se	merge.124882_124894	0.8751	0.4168	0.628337
Cep290	1se	merge.29278	10.7376	0	0
Cep295	1se	merge.247151	0.6254	0.535	0.746302
Cep350	1se	merge.13141_13149_13152	21.0061	0	0
Cep55	1se	merge.131533	7.0293	0.0009	0.00412473
Cep55	1se	merge.131512_131525_131526	9.3036	0.0001	0.000579593
Cep57l1	1se	merge.21957	16.4228	0	0
Cep57l1	1se	merge.21947	20.8291	0	0
Cep57l1	1se	merge.21971_21972	38.0707	0	0
Cep57l1	1se	merge.21954	4.4551	0.0116	0.0373227
Cep57l1	1se	merge.21942	6.568	0.0014	0.00606615
Cep57l1	1se	merge.21943	55.4393	0	0
Cep70	1se	merge.256478	25.3724	0	0
Cep72	1se	merge.70960	0.9922	0.3708	0.580908
Cep76	1se	merge.124871	1.6187	0.1982	0.365843
Cep78	1se	merge.129311_129312	0.7893	0.4542	0.667238
Cep85	1se	merge.179161	2.2716	0.1031	0.220217
Cep85l	1se	merge.22876	4.1791	0.0153	0.0468021
Cep85l	1se	merge.22874_22894	3.0956	0.0452	0.114476
Cept1	1se	merge.164801	9.5771	0.0001	0.000579593
Cer1	1se	merge.172831	2.8234	0.0594	0.142289
Cercam	1se	merge.138522	11.5062	0	0
Cercam	1se	merge.138514	2.8202	0.0596	0.142622
Cercam	1se	merge.138513	4.0815	0.0169	0.0509093
Cercam	1se	merge.138492_138502_138542_138549	1.7149	0.18	0.33999
Cerk	1se	merge.94093_94097_94127	13.7261	0	0
Cers2	1se	merge.163221	1.6369	0.1946	0.36028
Cers4	1se	merge.231273	0.6868	0.5032	0.715364
Cers6	1se	merge.142353_142388_142406	34.8939	0	0
Cfap126	1se	merge.14820	6.2022	0.002	0.00827579
Cfap157	1se	merge.139390_139396_139404_139448	1.1649	0.3119	0.511493
Cfap74	1se	merge.184800	0.0228	0.9775	1
Cfc1	1se	merge.1588	10.945	0	0
Cfdp1	1se	merge.242524_242589	22.3202	0	0
Cfh	1se	merge.12112	10.3541	0	0
Cfl2	1se	merge.54842	18.3434	0	0
Cfl2	1se	merge.54834_54843	3.017	0.049	0.121905
Cflar	1se	merge.4060_4076	0.7013	0.4959	0.708177
Cflar	1se	merge.4062_4068_4074	0.4518	0.6365	0.835192
Cflar	1se	merge.4069	0.6582	0.5178	0.728665
Cflar	1se	merge.4065	2.4651	0.085	0.188919
Cgnl1	1se	merge.254601	0	1	1
Cgnl1	1se	merge.254569	0	1	1
Cgref1	1se	merge.186866	10.9921	0	0
Cgref1	1se	merge.186873	11.0588	0	0
Cgref1	1se	merge.186867	0.0719	0.9306	1
Cgref1	1se	merge.186870	0.8434	0.4302	0.641017
Cgrrf1	1se	merge.78812	6.2174	0.002	0.00827579
Chac1	1se	merge.147034	0.1965	0.8216	0.97689
Chac2	1se	merge.34692	2.397	0.091	0.199034
Chaf1b	1se	merge.105954	0.4262	0.653	0.847789
Chchd10	1se	merge.25640	4.3293	0.0132	0.0415096
Chchd10	1se	merge.25605_25612_25621_25632	0.6211	0.5374	0.748219
Chchd10	1se	merge.25611_25617_25636	0.7553	0.4699	0.683166
Chchd10	1se	merge.25640	NA	1	1
Chchd2	1se	merge.198174	5.6224	0.0036	0.0136793
Chchd4	1se	merge.209240	2.333	0.097	0.209682
Chchd7	1se	merge.168182	6.3995	0.0017	0.0071743
Chd1	1se	merge.108643	3.5491	0.0287	0.0788456
Chd3	1se	merge.40307	1.3911	0.2488	0.433922
Chd3	1se	merge.40312	2.0753	0.1255	0.256831
Chd7	1se	merge.168370	1.3134	0.2689	0.458966
Chd9	1se	merge.239854_239855_239867_239873	2.0349	0.1307	0.265102
Chd9	1se	merge.239889	0.0395	0.9613	1
Chd9	1se	merge.239842	0.5395	0.583	0.788661
Chd9	1se	merge.239889	NA	1	1
Chdh	1se	merge.77311	0.7305	0.4817	0.694701
Chek1	1se	merge.248887	8.791	0.0002	0.00108435
Cherp	1se	merge.237425	2.6705	0.0692	0.160751
Cherp	1se	merge.237416	2.7934	0.0612	0.145585
Cherp	1se	merge.237425	NA	1	1
Chga	1se	merge.59696	1.9451	0.143	0.28495
Chic1	1se	merge.261967	1.0678	0.3438	0.549901
Chkb	1se	merge.94749	0.4865	0.6147	0.817709
Chml	1se	merge.15288	31.2964	0	0
Chmp1b	1se	merge.124763	23.0205	0	0
Chmp2a	1se	merge.215800	0.1785	0.8365	0.987906
Chmp2b	1se	merge.104088	3.5961	0.0274	0.0758814
Chmp3	1se	merge.207031	9.8306	0.0001	0.000579593
Chmp4b	1se	merge.151262	3.0027	0.0497	0.123148
Chmp4c	1se	merge.157485	48.577	0	0
Chmp4c	1se	merge.157481	4.7286	0.0088	0.0294671
Chn2	1se	merge.206244_206251	37.3569	0	0
Chn2	1se	merge.206259	1.3143	0.2687	0.458759
Chordc1	1se	merge.247245	2.1671	0.1145	0.239441
Chp1	1se	merge.147071	0.3942	0.6742	0.86578
Chpf2	1se	merge.185928_185964	0.6645	0.5146	0.726
Chpt1	1se	merge.28049	1.4001	0.2466	0.431116
Chrd	1se	merge.99924	26.9478	0	0
Chrd	1se	merge.99925	1.3239	0.2661	0.455653
Chrm4	1se	merge.144595	12.9743	0	0
Chrna3	1se	merge.251437	1.4461	0.2355	0.415758
Chrna4	1se	merge.156766	21.4003	0	0
Chrna7	1se	merge.220587	3.4881	0.0306	0.0831457
Chrnb1	1se	merge.40400	1.3253	0.2657	0.455101
Chrnb1	1se	merge.40400	NA	1	1
Chrnb4	1se	merge.251437	2.9984	0.0499	0.12346
Chrng	1se	merge.6847	2.8912	0.0555	0.134688
Chst1	1se	merge.144768	0.0045	0.9955	1
Chst10	1se	merge.2542	2.2665	0.1037	0.221215
Chst11	1se	merge.27210	1.5531	0.2116	0.383244
Chst11	1se	merge.27188	0.2216	0.8012	0.962479
Chst11	1se	merge.27161_27162	0.4756	0.6215	0.822762
Chst11	1se	merge.27188	NA	1	1
Chst14	1se	merge.146935	4.4726	0.0114	0.0368009
Chst2	1se	merge.255953	6.3089	0.0018	0.00753097
Chst3	1se	merge.23525	4.6254	0.0098	0.032306
Chst7	1se	merge.260921	1.098	0.3335	0.537923
Chsy1	1se	merge.221003	1.4642	0.2313	0.409396
Chsy1	1se	merge.221002	0.3788	0.6847	0.875156
Chsy1	1se	merge.221000	2.5803	0.0758	0.172647
Chsy1	1se	merge.221006	2.4857	0.0833	0.18592
[truncated: 9,717 more rows]
