# Supplementary material for: Identification of gene specific cis-regulatory elements during differentiation of mouse embryonic stem cells: An integrative approach using high-throughput datasets
Source: PLoS Comput Biol. 2019 Nov 4;15(11):e1007337. doi: 10.1371/journal.pcbi.1007337 (PMC6855567; doi:10.1371/journal.pcbi.1007337)
Supplement: S4 Table — (XLSX) [file pcbi.1007337.s004.xlsx]

## Sheet: Overlap with Known enhancers
A	B	overlap (A int B)	Population (A)	Population (B)	regions	p	padj
DiffSet_CREs	VISTA enhancers	6	2503	637	merge.165727,merge.175923,merge.181624,merge.202703,merge.207116,merge.224823,merge.244585	0.998093	0.998093
DiffSet_CREs	SEA dataset	188	2503	2163	merge.1381,merge.7027,merge.7768,merge.9158,merge.9802,merge.11632,merge.12659,merge.14250,merge.14251,merge.14817,merge.14893,merge.14972,merge.16140,merge.16733,merge.16971,merge.17268,merge.17281,merge.136906,merge.137398,merge.141174,merge.142984,merge.144619,merge.145799,merge.147204,merge.147904,merge.147964,merge.147966,merge.151427,merge.152618,merge.157267,merge.157695,merge.157822,merge…	4.28e-46	6e-45
DiffSet_CREs	Whyte et al.	203	2503	2556	merge.4848,merge.8956,merge.9922,merge.12197,merge.12288,merge.14250,merge.14972,merge.15378,merge.136152,merge.140008,merge.141451,merge.141985,merge.142426,merge.142430,merge.148041,merge.148772,merge.149054,merge.155293,merge.260640,merge.261165,merge.262034,merge.262691,merge.160610,merge.163076,merge.168105,merge.171200,merge.173215,merge.175372,merge.176340,merge.179010,merge.179019,merge.1…	8.61e-44	9.04e-43
DiffSet_CREs	Shütte et al. (active)	1	2503	23	merge.238772,merge.33607	0.123842	0.192643
DiffSet_CREs	Shütte et al. (inactive)	0	2503	21	merge.238772	0.432075	0.51849
DiffSet_CREs	Dogan et al. (active)	6	2503	136	merge.262392,merge.222372,merge.222748,merge.224225,merge.224823,merge.227586,merge.238195	0.0716699	0.115774
DiffSet_CREs	Dogan et al. (inactive)	3	2503	136	merge.222687,merge.227811,merge.82276,merge.126239	0.489751	0.571376
DiffSet_coCREs	VISTA enhancers	9	2587	637	merge.10988,merge.146557,merge.148647,merge.151337,merge.162326,merge.225164,merge.234138,merge.90207,merge.105605,merge.121850	0.98125	0.998093
DiffSet_coCREs	SEA dataset	309	2587	2163	merge.520,merge.2601,merge.2609,merge.2685,merge.4068,merge.5573,merge.5574,merge.6214,merge.6217,merge.6226,merge.8787,merge.11627,merge.12659,merge.16140,merge.16181,merge.17842,merge.17849,merge.138676,merge.138677,merge.138846,merge.144363,merge.144374,merge.144631,merge.148346,merge.148733,merge.149836,merge.149837,merge.149840,merge.150265,merge.150925,merge.151031,merge.151337,merge.151388…	2.07e-128	4.35e-127
DiffSet_coCREs	Whyte et al.	454	2587	2556	merge.520,merge.1884,merge.2240,merge.2242,merge.2244,merge.2675,merge.2677,merge.2685,merge.4062,merge.4068,merge.6217,merge.9378,merge.10346,merge.11148,merge.11150,merge.12694,merge.13006,merge.15126,merge.16110,merge.16115,merge.16116,merge.16458,merge.16459,merge.16461,merge.17814,merge.17816,merge.17817,merge.17819,merge.17839,merge.17842,merge.17849,merge.17851,merge.18232,merge.18235,merg…	3.9e-232	1.64e-230
DiffSet_coCREs	Shütte et al. (active)	8	2587	23	merge.175204,merge.175211,merge.105658,merge.105688,merge.105707,merge.105708,merge.105718,merge.106357,merge.106359	5.03e-09	1.92e-08
DiffSet_coCREs	Shütte et al. (inactive)	2	2587	21	merge.175200,merge.105707,merge.105718	0.018984	0.037968
DiffSet_coCREs	Dogan et al. (active)	2	2587	136	merge.11150,merge.260615,merge.224918	0.724279	0.822154
DiffSet_coCREs	Dogan et al. (inactive)	1	2587	136	merge.223297,merge.40908	0.890293	0.934808
TFCluster_CREs	VISTA enhancers	0	206	637		0.761845	0.842039
TFCluster_CREs	SEA dataset	17	206	2163	merge.7027,merge.9158,merge.146998,merge.147002,merge.147887,merge.170703,merge.173907,merge.178780,merge.197742,merge.218398,merge.246722,merge.250722,merge.40450,merge.68630,merge.118142,merge.126239,merge.127257,merge.134948	2.28e-06	6.85e-06
TFCluster_CREs	Whyte et al.	15	206	2556	merge.138116,merge.144599,merge.147887,merge.148041,merge.179148,merge.200982,merge.216474,merge.229970,merge.30349,merge.238772,merge.241531,merge.246688,merge.33391,merge.113562,merge.113565,merge.122844	0.000238102	0.000666687
TFCluster_CREs	Shütte et al. (active)	1	206	23	merge.238772,merge.33607	0.00122703	0.00322096
TFCluster_CREs	Shütte et al. (inactive)	0	206	21	merge.238772	0.0460492	0.0773627
TFCluster_CREs	Dogan et al. (active)	0	206	136		0.263245	0.345509
TFCluster_CREs	Dogan et al. (inactive)	0	206	136	merge.126239	0.263245	0.345509
TFCluster_coCREs	VISTA enhancers	0	232	637	merge.225164	0.801248	0.862883
TFCluster_coCREs	SEA dataset	35	232	2163	merge.158920,merge.175200,merge.175204,merge.175211,merge.176983,merge.176996,merge.179017,merge.194386,merge.196390,merge.196407,merge.198673,merge.204463,merge.212515,merge.31826,merge.31830,merge.233945,merge.247512,merge.253912,merge.260523,merge.40963,merge.48919,merge.48971,merge.48973,merge.92294,merge.96950,merge.105718,merge.108906,merge.112067,merge.112070,merge.114652,merge.114698,merg…	4.6e-19	2.76e-18
TFCluster_coCREs	Whyte et al.	54	232	2556	merge.16110,merge.16115,merge.16116,merge.16458,merge.16459,merge.144423,merge.144425,merge.148922,merge.148944,merge.148966,merge.154167,merge.154168,merge.260638,merge.260641,merge.260642,merge.158920,merge.162427,merge.162459,merge.176983,merge.177364,merge.179017,merge.182366,merge.198673,merge.212515,merge.212525,merge.212528,merge.216485,merge.216487,merge.217928,merge.229969,merge.232348,m…	1.18e-34	9.93e-34
TFCluster_coCREs	Shütte et al. (active)	6	232	23	merge.144423,merge.175204,merge.175211,merge.105688,merge.105707,merge.105708,merge.105718	1.41e-13	7.42e-13
TFCluster_coCREs	Shütte et al. (inactive)	3	232	21	merge.144425,merge.175200,merge.105707,merge.105718	2.29e-07	7.4e-07
TFCluster_coCREs	Dogan et al. (active)	0	232	136	merge.260615	0.291078	0.359567
TFCluster_coCREs	Dogan et al. (inactive)	0	232	136	merge.40908	0.291078	0.359567
TFSet_CREs	VISTA enhancers	0	6	637		0.0409739	0.0717043
TFSet_CREs	SEA dataset	0	6	2163	merge.192754	0.133475	0.200213
TFSet_CREs	Whyte et al.	0	6	2556		0.156053	0.22394
TFSet_CREs	Shütte et al. (active)	0	6	23	merge.33607	0.0015044	0.00351026
TFSet_CREs	Shütte et al. (inactive)	0	6	21		0.00137366	0.00339374
TFSet_CREs	Dogan et al. (active)	0	6	136		0.00886821	0.0186232
TFSet_CREs	Dogan et al. (inactive)	0	6	136		0.00886821	0.0186232
TFSet_coCREs	VISTA enhancers	0	25	637		0.159957	0.22394
TFSet_coCREs	SEA dataset	7	25	2163	merge.158920,merge.175200,merge.175204,merge.175211,merge.212515,merge.105718,merge.112067,merge.112070	7.16e-08	2.5e-07
TFSet_coCREs	Whyte et al.	11	25	2556	merge.144423,merge.144425,merge.154167,merge.154168,merge.158920,merge.212515,merge.212525,merge.212528,merge.105707,merge.105708,merge.105718,merge.112070	7.97e-13	3.72e-12
TFSet_coCREs	Shütte et al. (active)	6	25	23	merge.144423,merge.175204,merge.175211,merge.105688,merge.105707,merge.105708,merge.105718	1.09e-20	7.61e-20
TFSet_coCREs	Shütte et al. (inactive)	3	25	21	merge.144425,merge.175200,merge.105707,merge.105718	2.56e-11	1.08e-10
TFSet_coCREs	Dogan et al. (active)	0	25	136		0.0364316	0.0665273
TFSet_coCREs	Dogan et al. (inactive)	0	25	136		0.0364316	0.0665273

## Sheet: Overlap with Shutte et al
chr	start	end	chosen CREs/ members of coCREs	Enhancers by Shutte et al	Enhancer activity
chr11	18967761	18975506	merge.33607	Meis1+48	Yes
chr16	92619599	92623217	merge.105658	Runx1+204	Yes
chr16	92714648	92716874	merge.105688	Runx1+110	Yes
chr16	92801161	92801587	merge.105707	Runx1+23	Yes
chr16	92801161	92801587	merge.105707	Runx1+24	No
chr16	92801504	92802110	merge.105708	Runx1+23	Yes
chr16	92821006	92826810	merge.105718	Runx1+1	No
chr16	92821006	92826810	merge.105718	Runx1+3	Yes
chr16	92821006	92826810	merge.105718	Runx1-p	No
chr16	95437760	95443747	merge.106357	Erg+85	Yes
chr16	95445218	95462080	merge.106359	Erg+65	Yes
chr16	95445218	95462080	merge.106359	Erg+75	Yes
chr2	91080433	91089661	merge.144423	Spi1-14	Yes
chr2	91095892	91099416	merge.144425	Spi1-p	No
chr4	115047686	115064287	merge.175200	Scl+6	No
chr4	115047686	115064287	merge.175200	Scl-4	Yes
chr4	115047686	115064287	merge.175200	Scl-9	No
chr4	115047686	115064287	merge.175200	Scl-p	No
chr4	115071346	115077055	merge.175204	Scl+19	Yes
chr4	115093621	115097734	merge.175211	Scl+40	Yes
chr8	84699040	84705914	merge.238772	Lyl1+1	No
chr8	84699040	84705914	merge.238772	Lyl1-3	No
chr8	84699040	84705914	merge.238772	Lyl1-p	Yes
